# Supplementary material for: Targeting beta-lactamase activity with Oxacyclohexadecan-2-one in carbapenem-resistant uropathogenic E. coli: A molecular simulation approach
Source: PLoS One. 2025 Feb 18;20(2):e0317941. doi: 10.1371/journal.pone.0317941 (PMC11835335; doi:10.1371/journal.pone.0317941)
Supplement: S1 Data — (SDF) [file pone.0317941.s001.sdf]

573159
                    3D
 Structure written by MMmdl.
 20 20  0  0  1  0            999 V2000
   -0.0103   -0.0160   -0.0121 Si  0  0  0  0  0  0
   -0.6479   -0.7599   -1.6443 C   0  0  0  0  0  0
    1.8739    0.0220    0.0105 C   0  0  0  0  0  0
   -0.6523   -0.9954    1.4648 C   0  0  0  0  0  0
   -0.7104    1.7272   -0.0017 C   0  0  0  0  0  0
   -1.8641   -0.0285   -2.1997 C   0  0  0  0  0  0
   -1.6853    2.0723   -0.8571 C   0  0  0  0  0  0
   -2.2935    1.1971   -1.8411 C   0  0  0  0  0  0
    0.1581   -0.7414   -2.3777 H   0  0  0  0  0  0
   -0.8930   -1.8052   -1.4561 H   0  0  0  0  0  0
    2.2922   -0.9830   -0.0419 H   0  0  0  0  0  0
    2.2503    0.4876    0.9212 H   0  0  0  0  0  0
    2.2687    0.5867   -0.8340 H   0  0  0  0  0  0
   -0.2898   -2.0229    1.4466 H   0  0  0  0  0  0
   -1.7414   -1.0320    1.4721 H   0  0  0  0  0  0
   -0.3318   -0.5506    2.4066 H   0  0  0  0  0  0
   -0.3371    2.4768    0.6805 H   0  0  0  0  0  0
   -2.4442   -0.5387   -2.9550 H   0  0  0  0  0  0
   -2.0397    3.0923   -0.8192 H   0  0  0  0  0  0
   -3.1859    1.5630   -2.3283 H   0  0  0  0  0  0
  1  2  1  0  0  0
  1  3  1  0  0  0
  1  4  1  0  0  0
  1  5  1  0  0  0
  2  6  1  0  0  0
  2  9  1  0  0  0
  2 10  1  0  0  0
  3 11  1  0  0  0
  3 12  1  0  0  0
  3 13  1  0  0  0
  4 14  1  0  0  0
  4 15  1  0  0  0
  4 16  1  0  0  0
  5  7  2  0  0  0
  5 17  1  0  0  0
  6  8  2  0  0  0
  6 18  1  0  0  0
  7  8  1  0  0  0
  7 19  1  0  0  0
  8 20  1  0  0  0
M  END
> <s_m_entry_id>
129

> <s_m_entry_name>
Conformer3D_COMPOUND_CID_573159.1

> <PUBCHEM_COMPOUND_CID>
573159

> <PUBCHEM_CONFORMER_RMSD>
0.4

> <PUBCHEM_CONFORMER_DIVERSEORDER>
1

> <PUBCHEM_MMFF94_PARTIAL_CHARGES>
12
1 0.47
17 0.15
18 0.15
19 0.15
2 0.06
20 0.15
3 -0.08
4 -0.08
5 -0.38
6 -0.29
7 -0.15
8 -0.15

> <PUBCHEM_EFFECTIVE_ROTOR_COUNT>
0.4

> <PUBCHEM_PHARMACOPHORE_FEATURES>
1
6 1 2 5 6 7 8 rings

> <PUBCHEM_HEAVY_ATOM_COUNT>
8

> <PUBCHEM_ATOM_DEF_STEREO_COUNT>
0

> <PUBCHEM_ATOM_UDEF_STEREO_COUNT>
0

> <PUBCHEM_BOND_DEF_STEREO_COUNT>
0

> <PUBCHEM_BOND_UDEF_STEREO_COUNT>
0

> <PUBCHEM_ISOTOPIC_ATOM_COUNT>
0

> <PUBCHEM_COMPONENT_COUNT>
1

> <PUBCHEM_CACTVS_TAUTO_COUNT>
1

> <PUBCHEM_CONFORMER_ID>
0008BEE700000001

> <PUBCHEM_MMFF94_ENERGY>
8.3824

> <PUBCHEM_FEATURE_SELFOVERLAP>
5.074

> <PUBCHEM_SHAPE_FINGERPRINT>
12423570 1 14741529650898987369
14128692 85 17700945933890355799
15310529 11 16733267953660942788
16945 1 18410575084942647270
18185500 45 18201991114703515783
20711978 78 18267603341599182123
21040471 1 18266458900455594668
21922407 69 16988551407698318114
21930827 45 16805599223146840757
23235685 24 18339091487408745432
23552333 60 17988058072309271445
29004967 10 18261403225462951760
5084963 1 18118963830546825210

> <PUBCHEM_SHAPE_MULTIPOLES>
182.85
2.95
1.53
1.22
0.04
0.02
0
0.03
0
-0.59
0
1.14
0
0

> <PUBCHEM_SHAPE_SELFOVERLAP>
338.472

> <PUBCHEM_SHAPE_VOLUME>
114.5

> <PUBCHEM_COORDINATE_TYPE>
2
5
10

> <chiral flag>
0

> <version>
0

> <s_m_Source_Path>
C:\Users\Madhana Priya\Downloads

> <s_m_Source_File>
Conformer3D_COMPOUND_CID_573159.sdf

> <i_m_Source_File_Index>
1

> <s_m_source_file>
ligprep_moringa-seed.maegz

> <i_m_source_file_index>
1

> <i_lp_mmshare_version>
44012

> <s_epik_input>
W0NIM11bU2ldMShbQ0gzXSlbQ0gyXVtDSF09W0NIXVtDSF09W0NIXTE=

> <s_epik_cmdline>
J2VwaWtfcHl0aG9uJywgJy1waCcsICc3LjAnLCAnLXRuJywgJzgnLCAnLW1hJywgJzIwMCcsICctaW1hZScsICc8aW5maWxlLm1hZT4nLCAnLW9tYWUnLCAnPG91dGZpbGUubWFlPic=

> <r_lp_tautomer_probability>
1

> <r_epik_Ionization_Penalty>
0

> <r_epik_Ionization_Penalty_Charging>
0

> <r_epik_Ionization_Penalty_Neutral>
0

> <r_epik_State_Penalty>
-0

> <r_epik_Charging_Adjusted_Penalty>
0

> <i_epik_Tot_Q>
0

> <i_epik_Tot_abs_Q>
0

> <i_f3d_flags>
0

> <s_lp_Force_Field>
OPLS3e

> <r_lp_Energy>
-1.03169

> <b_lp_Chiralities_Consistent>
1

> <s_lp_Variant>
573159-1

$$$$
5282754
                    3D
 Structure written by MMmdl.
 53 52  0  0  1  0            999 V2000
    1.2302   -6.6231    2.9239 O   0  5  0  0  0  0
   -0.0190   -8.4407    3.1427 O   0  0  0  0  0  0
   -0.7147    1.4970    0.0385 C   0  0  0  0  0  0
   -2.1959    1.7163   -0.3173 C   0  0  0  0  0  0
   -0.2230    0.0746   -0.2850 C   0  0  0  0  0  0
   -2.6978    3.1247    0.0486 C   0  0  0  0  0  0
    1.2522   -0.1504    0.1000 C   0  0  0  0  0  0
   -4.1842    3.3390   -0.2888 C   0  0  0  0  0  0
    1.7349   -1.6051   -0.0611 C   0  0  0  0  0  0
   -4.6962    4.7343    0.1110 C   0  0  0  0  0  0
    1.7867   -2.1041   -1.5168 C   0  0  0  0  0  0
   -6.1861    4.9420   -0.2137 C   0  0  0  0  0  0
    2.3126   -3.5225   -1.6295 C   0  0  0  0  0  0
    2.1418   -5.9851   -2.2055 C   0  0  0  0  0  0
    1.3371   -7.0101   -1.3848 C   0  0  0  0  0  0
   -6.7009    6.3278    0.1980 C   0  0  0  0  0  0
    1.6149   -4.5649   -2.1122 C   0  0  0  0  0  0
    1.3988   -6.7767    0.1378 C   0  0  0  0  0  0
    0.5992   -7.8353    0.9340 C   0  0  0  0  0  0
    0.6104   -7.6056    2.4568 C   0  0  0  0  0  0
   -0.1010    2.2243   -0.4956 H   0  0  0  0  0  0
   -0.5675    1.6948    1.1017 H   0  0  0  0  0  0
   -2.3425    1.5436   -1.3849 H   0  0  0  0  0  0
   -2.8043    0.9720    0.1991 H   0  0  0  0  0  0
   -0.8474   -0.6498    0.2407 H   0  0  0  0  0  0
   -0.3598   -0.1184   -1.3497 H   0  0  0  0  0  0
   -2.5417    3.2963    1.1149 H   0  0  0  0  0  0
   -2.0965    3.8713   -0.4725 H   0  0  0  0  0  0
    1.8913    0.5139   -0.4836 H   0  0  0  0  0  0
    1.3930    0.1403    1.1422 H   0  0  0  0  0  0
   -4.3377    3.1891   -1.3586 H   0  0  0  0  0  0
   -4.7821    2.5781    0.2154 H   0  0  0  0  0  0
    2.7315   -1.6883    0.3755 H   0  0  0  0  0  0
    1.0995   -2.2663    0.5309 H   0  0  0  0  0  0
   -4.5352    4.8860    1.1794 H   0  0  0  0  0  0
   -4.1048    5.4966   -0.3986 H   0  0  0  0  0  0
    0.7936   -2.0615   -1.9660 H   0  0  0  0  0  0
    2.4435   -1.4648   -2.1078 H   0  0  0  0  0  0
   -6.3505    4.8035   -1.2832 H   0  0  0  0  0  0
   -6.7810    4.1773    0.2880 H   0  0  0  0  0  0
    3.3249   -3.6777   -1.2843 H   0  0  0  0  0  0
    3.1973   -6.0303   -1.9313 H   0  0  0  0  0  0
    2.0978   -6.2678   -3.2578 H   0  0  0  0  0  0
    0.2965   -6.9995   -1.7132 H   0  0  0  0  0  0
    1.7107   -8.0100   -1.6099 H   0  0  0  0  0  0
   -7.7580    6.4379   -0.0458 H   0  0  0  0  0  0
   -6.1584    7.1210   -0.3176 H   0  0  0  0  0  0
   -6.5908    6.4889    1.2710 H   0  0  0  0  0  0
    0.6037   -4.4134   -2.4620 H   0  0  0  0  0  0
    2.4428   -6.7848    0.4567 H   0  0  0  0  0  0
    1.0117   -5.7808    0.3613 H   0  0  0  0  0  0
   -0.4395   -7.8380    0.6001 H   0  0  0  0  0  0
    1.0045   -8.8284    0.7356 H   0  0  0  0  0  0
  1 20  1  0  0  0
  2 20  2  0  0  0
  3  4  1  0  0  0
  3  5  1  0  0  0
  3 21  1  0  0  0
  3 22  1  0  0  0
  4  6  1  0  0  0
  4 23  1  0  0  0
  4 24  1  0  0  0
  5  7  1  0  0  0
  5 25  1  0  0  0
  5 26  1  0  0  0
  6  8  1  0  0  0
  6 27  1  0  0  0
  6 28  1  0  0  0
  7  9  1  0  0  0
  7 29  1  0  0  0
  7 30  1  0  0  0
  8 10  1  0  0  0
  8 31  1  0  0  0
  8 32  1  0  0  0
  9 11  1  0  0  0
  9 33  1  0  0  0
  9 34  1  0  0  0
 10 12  1  0  0  0
 10 35  1  0  0  0
 10 36  1  0  0  0
 11 13  1  0  0  0
 11 37  1  0  0  0
 11 38  1  0  0  0
 12 16  1  0  0  0
 12 39  1  0  0  0
 12 40  1  0  0  0
 13 17  2  0  0  0
 13 41  1  0  0  0
 14 15  1  0  0  0
 14 17  1  0  0  0
 14 42  1  0  0  0
 14 43  1  0  0  0
 15 18  1  0  0  0
 15 44  1  0  0  0
 15 45  1  0  0  0
 16 46  1  0  0  0
 16 47  1  0  0  0
 16 48  1  0  0  0
 17 49  1  0  0  0
 18 19  1  0  0  0
 18 50  1  0  0  0
 18 51  1  0  0  0
 19 20  1  0  0  0
 19 52  1  0  0  0
 19 53  1  0  0  0
M  CHG  1   1  -1
M  END
> <s_m_entry_id>
130

> <s_m_entry_name>
Conformer3D_COMPOUND_CID_5282754 (1).1

> <PUBCHEM_COMPOUND_CID>
5282754

> <PUBCHEM_CONFORMER_RMSD>
1.4

> <PUBCHEM_MMFF94_PARTIAL_CHARGES>
11
1 -0.65
11 0.14
13 -0.29
14 0.14
17 -0.29
19 0.06
2 -0.57
20 0.66
41 0.15
49 0.15
54 0.5

> <PUBCHEM_PHARMACOPHORE_FEATURES>
5
1 1 acceptor
1 16 hydrophobe
1 2 acceptor
3 1 2 20 anion
5 14 15 17 18 19 hydrophobe

> <PUBCHEM_HEAVY_ATOM_COUNT>
20

> <PUBCHEM_ATOM_DEF_STEREO_COUNT>
0

> <PUBCHEM_ATOM_UDEF_STEREO_COUNT>
0

> <PUBCHEM_BOND_DEF_STEREO_COUNT>
1

> <PUBCHEM_BOND_UDEF_STEREO_COUNT>
0

> <PUBCHEM_ISOTOPIC_ATOM_COUNT>
0

> <PUBCHEM_COMPONENT_COUNT>
1

> <PUBCHEM_CACTVS_TAUTO_COUNT>
1

> <PUBCHEM_CONFORMER_ID>
00509BC200000002

> <PUBCHEM_MMFF94_ENERGY>
1.4108

> <PUBCHEM_FEATURE_SELFOVERLAP>
25.43

> <PUBCHEM_SHAPE_FINGERPRINT>
11211813 15 18413109450802839321
11476731 99 17030201798225351733
14123256 34 9655284939542244423
14251764 30 9150878478541902359
14647877 103 18262244412731404774
14919807 6 18341631317490140060
14931854 50 17632581513220605234
15685185 35 18201729440254514937
15803439 3 16702582727002437855
16120349 189 18412259536709544839
1768 4 18341906173595362033
20609170 94 18335693959354300077
21095086 4 10159687011075746645
21095123 293 18116158951796779004
21585482 111 18410577310538060156
23516275 100 18263922146822019397
23522609 53 17056967261704037713
270888 7 18410011005518874351
2748736 6 18410851032407360691
393628 179 18131059442343316400
393628 194 18409450301949673357
406291 66 9367343734653563448
5718773 13 9151169848542890838
57307002 19 17895189949258823709
58260988 114 8286211569197015679
6327066 14 18412544305804722167
636775 72 18339078323634682884
636775 8 8934729911786082128

> <PUBCHEM_SHAPE_MULTIPOLES>
399.85
29.11
5.24
1.01
33.84
0.39
-0.06
-48.61
-0.26
-5.43
0.73
-1.06
-0.09
2.59

> <PUBCHEM_SHAPE_SELFOVERLAP>
731.547

> <PUBCHEM_SHAPE_VOLUME>
252.8

> <PUBCHEM_COORDINATE_TYPE>
2
5
10

> <chiral flag>
0

> <version>
0

> <s_m_Source_Path>
C:\Users\Madhana Priya\Downloads

> <s_m_Source_File>
Conformer3D_COMPOUND_CID_5282754 (1).sdf

> <i_m_Source_File_Index>
1

> <PUBCHEM_CONFORMER_DIVERSEORDER>
2
59
32
25
60
58
21
37
9
53
22
57
26
13
51
63
34
31
18
41
15
6
11
39
46
65
40
35
33
42
61
68
1
47
17
29
45
38
12
48
50
23
8
56
62
24
5
19
28
30
55
3
20
67
7
14
54
44
64
4
16
49
36
66
52
27
43
10

> <PUBCHEM_EFFECTIVE_ROTOR_COUNT>
15

> <s_m_source_file>
ligprep_moringa-seed.maegz

> <i_m_source_file_index>
2

> <i_lp_mmshare_version>
44012

> <s_epik_input>
W09IXUMoPU8pW0NIMl1bQ0gyXVtDSDJdW0NIMl1cW0NIXT1bQ0hdXFtDSDJdW0NIMl1bQ0gyXVtDSDJdW0NIMl1bQ0gyXVtDSDJdW0NIMl1bQ0gyXVtDSDJdW0NIM10=

> <s_epik_cmdline>
J2VwaWtfcHl0aG9uJywgJy1waCcsICc3LjAnLCAnLXRuJywgJzgnLCAnLW1hJywgJzIwMCcsICctaW1hZScsICc8aW5maWxlLm1hZT4nLCAnLW9tYWUnLCAnPG91dGZpbGUubWFlPic=

> <r_epik_Ionization_Penalty>
0.00465079

> <r_epik_Ionization_Penalty_Charging>
0.00465079

> <r_epik_Ionization_Penalty_Neutral>
0

> <r_epik_State_Penalty>
0.00336433

> <r_epik_Charging_Adjusted_Penalty>
0.00801513

> <i_epik_Tot_Q>
-1

> <i_epik_Tot_abs_Q>
1

> <i_f3d_flags>
0

> <s_lp_Force_Field>
OPLS3e

> <r_lp_Energy>
3.68842

> <b_lp_Chiralities_Consistent>
1

> <s_lp_Variant>
5282754-1

$$$$
5282754
                    3D
 Structure written by MMmdl.
 53 52  0  0  1  0            999 V2000
    1.2302   -6.6231    2.9239 O   0  5  0  0  0  0
   -0.0190   -8.4407    3.1427 O   0  0  0  0  0  0
   -0.7147    1.4970    0.0385 C   0  0  0  0  0  0
   -2.1959    1.7163   -0.3173 C   0  0  0  0  0  0
   -0.2230    0.0746   -0.2850 C   0  0  0  0  0  0
   -2.6978    3.1247    0.0486 C   0  0  0  0  0  0
    1.2522   -0.1504    0.1000 C   0  0  0  0  0  0
   -4.1842    3.3390   -0.2888 C   0  0  0  0  0  0
    1.7349   -1.6051   -0.0611 C   0  0  0  0  0  0
   -4.6962    4.7343    0.1110 C   0  0  0  0  0  0
    1.7867   -2.1041   -1.5168 C   0  0  0  0  0  0
   -6.1861    4.9420   -0.2137 C   0  0  0  0  0  0
    2.3126   -3.5225   -1.6295 C   0  0  0  0  0  0
    2.1418   -5.9851   -2.2055 C   0  0  0  0  0  0
    1.3371   -7.0101   -1.3848 C   0  0  0  0  0  0
   -6.7009    6.3278    0.1980 C   0  0  0  0  0  0
    1.6149   -4.5649   -2.1122 C   0  0  0  0  0  0
    1.3988   -6.7767    0.1378 C   0  0  0  0  0  0
    0.5992   -7.8353    0.9340 C   0  0  0  0  0  0
    0.6104   -7.6056    2.4568 C   0  0  0  0  0  0
   -0.1010    2.2243   -0.4956 H   0  0  0  0  0  0
   -0.5675    1.6948    1.1017 H   0  0  0  0  0  0
   -2.3425    1.5436   -1.3849 H   0  0  0  0  0  0
   -2.8043    0.9720    0.1991 H   0  0  0  0  0  0
   -0.8474   -0.6498    0.2407 H   0  0  0  0  0  0
   -0.3598   -0.1184   -1.3497 H   0  0  0  0  0  0
   -2.5417    3.2963    1.1149 H   0  0  0  0  0  0
   -2.0965    3.8713   -0.4725 H   0  0  0  0  0  0
    1.8913    0.5139   -0.4836 H   0  0  0  0  0  0
    1.3930    0.1403    1.1422 H   0  0  0  0  0  0
   -4.3377    3.1891   -1.3586 H   0  0  0  0  0  0
   -4.7821    2.5781    0.2154 H   0  0  0  0  0  0
    2.7315   -1.6883    0.3755 H   0  0  0  0  0  0
    1.0995   -2.2663    0.5309 H   0  0  0  0  0  0
   -4.5352    4.8860    1.1794 H   0  0  0  0  0  0
   -4.1048    5.4966   -0.3986 H   0  0  0  0  0  0
    0.7936   -2.0615   -1.9660 H   0  0  0  0  0  0
    2.4435   -1.4648   -2.1078 H   0  0  0  0  0  0
   -6.3505    4.8035   -1.2832 H   0  0  0  0  0  0
   -6.7810    4.1773    0.2880 H   0  0  0  0  0  0
    3.3249   -3.6777   -1.2843 H   0  0  0  0  0  0
    3.1973   -6.0303   -1.9313 H   0  0  0  0  0  0
    2.0978   -6.2678   -3.2578 H   0  0  0  0  0  0
    0.2965   -6.9995   -1.7132 H   0  0  0  0  0  0
    1.7107   -8.0100   -1.6099 H   0  0  0  0  0  0
   -7.7580    6.4379   -0.0458 H   0  0  0  0  0  0
   -6.1584    7.1210   -0.3176 H   0  0  0  0  0  0
   -6.5908    6.4889    1.2710 H   0  0  0  0  0  0
    0.6037   -4.4134   -2.4620 H   0  0  0  0  0  0
    2.4428   -6.7848    0.4567 H   0  0  0  0  0  0
    1.0117   -5.7808    0.3613 H   0  0  0  0  0  0
   -0.4395   -7.8380    0.6001 H   0  0  0  0  0  0
    1.0045   -8.8284    0.7356 H   0  0  0  0  0  0
  1 20  1  0  0  0
  2 20  2  0  0  0
  3  4  1  0  0  0
  3  5  1  0  0  0
  3 21  1  0  0  0
  3 22  1  0  0  0
  4  6  1  0  0  0
  4 23  1  0  0  0
  4 24  1  0  0  0
  5  7  1  0  0  0
  5 25  1  0  0  0
  5 26  1  0  0  0
  6  8  1  0  0  0
  6 27  1  0  0  0
  6 28  1  0  0  0
  7  9  1  0  0  0
  7 29  1  0  0  0
  7 30  1  0  0  0
  8 10  1  0  0  0
  8 31  1  0  0  0
  8 32  1  0  0  0
  9 11  1  0  0  0
  9 33  1  0  0  0
  9 34  1  0  0  0
 10 12  1  0  0  0
 10 35  1  0  0  0
 10 36  1  0  0  0
 11 13  1  0  0  0
 11 37  1  0  0  0
 11 38  1  0  0  0
 12 16  1  0  0  0
 12 39  1  0  0  0
 12 40  1  0  0  0
 13 17  2  0  0  0
 13 41  1  0  0  0
 14 15  1  0  0  0
 14 17  1  0  0  0
 14 42  1  0  0  0
 14 43  1  0  0  0
 15 18  1  0  0  0
 15 44  1  0  0  0
 15 45  1  0  0  0
 16 46  1  0  0  0
 16 47  1  0  0  0
 16 48  1  0  0  0
 17 49  1  0  0  0
 18 19  1  0  0  0
 18 50  1  0  0  0
 18 51  1  0  0  0
 19 20  1  0  0  0
 19 52  1  0  0  0
 19 53  1  0  0  0
M  CHG  1   1  -1
M  END
> <s_m_entry_id>
131

> <s_m_entry_name>
Conformer3D_COMPOUND_CID_5282754 (2).1

> <PUBCHEM_COMPOUND_CID>
5282754

> <PUBCHEM_CONFORMER_RMSD>
1.4

> <PUBCHEM_MMFF94_PARTIAL_CHARGES>
11
1 -0.65
11 0.14
13 -0.29
14 0.14
17 -0.29
19 0.06
2 -0.57
20 0.66
41 0.15
49 0.15
54 0.5

> <PUBCHEM_PHARMACOPHORE_FEATURES>
5
1 1 acceptor
1 16 hydrophobe
1 2 acceptor
3 1 2 20 anion
5 14 15 17 18 19 hydrophobe

> <PUBCHEM_HEAVY_ATOM_COUNT>
20

> <PUBCHEM_ATOM_DEF_STEREO_COUNT>
0

> <PUBCHEM_ATOM_UDEF_STEREO_COUNT>
0

> <PUBCHEM_BOND_DEF_STEREO_COUNT>
1

> <PUBCHEM_BOND_UDEF_STEREO_COUNT>
0

> <PUBCHEM_ISOTOPIC_ATOM_COUNT>
0

> <PUBCHEM_COMPONENT_COUNT>
1

> <PUBCHEM_CACTVS_TAUTO_COUNT>
1

> <PUBCHEM_CONFORMER_ID>
00509BC200000002

> <PUBCHEM_MMFF94_ENERGY>
1.4108

> <PUBCHEM_FEATURE_SELFOVERLAP>
25.43

> <PUBCHEM_SHAPE_FINGERPRINT>
11211813 15 18413109450802839321
11476731 99 17030201798225351733
14123256 34 9655284939542244423
14251764 30 9150878478541902359
14647877 103 18262244412731404774
14919807 6 18341631317490140060
14931854 50 17632581513220605234
15685185 35 18201729440254514937
15803439 3 16702582727002437855
16120349 189 18412259536709544839
1768 4 18341906173595362033
20609170 94 18335693959354300077
21095086 4 10159687011075746645
21095123 293 18116158951796779004
21585482 111 18410577310538060156
23516275 100 18263922146822019397
23522609 53 17056967261704037713
270888 7 18410011005518874351
2748736 6 18410851032407360691
393628 179 18131059442343316400
393628 194 18409450301949673357
406291 66 9367343734653563448
5718773 13 9151169848542890838
57307002 19 17895189949258823709
58260988 114 8286211569197015679
6327066 14 18412544305804722167
636775 72 18339078323634682884
636775 8 8934729911786082128

> <PUBCHEM_SHAPE_MULTIPOLES>
399.85
29.11
5.24
1.01
33.84
0.39
-0.06
-48.61
-0.26
-5.43
0.73
-1.06
-0.09
2.59

> <PUBCHEM_SHAPE_SELFOVERLAP>
731.547

> <PUBCHEM_SHAPE_VOLUME>
252.8

> <PUBCHEM_COORDINATE_TYPE>
2
5
10

> <chiral flag>
0

> <version>
0

> <s_m_Source_Path>
C:\Users\Madhana Priya\Downloads

> <s_m_Source_File>
Conformer3D_COMPOUND_CID_5282754 (2).sdf

> <i_m_Source_File_Index>
1

> <PUBCHEM_CONFORMER_DIVERSEORDER>
2
59
32
25
60
58
21
37
9
53
22
57
26
13
51
63
34
31
18
41
15
6
11
39
46
65
40
35
33
42
61
68
1
47
17
29
45
38
12
48
50
23
8
56
62
24
5
19
28
30
55
3
20
67
7
14
54
44
64
4
16
49
36
66
52
27
43
10

> <PUBCHEM_EFFECTIVE_ROTOR_COUNT>
15

> <s_m_source_file>
ligprep_moringa-seed.maegz

> <i_m_source_file_index>
3

> <i_lp_mmshare_version>
44012

> <s_epik_input>
W09IXUMoPU8pW0NIMl1bQ0gyXVtDSDJdW0NIMl1cW0NIXT1bQ0hdXFtDSDJdW0NIMl1bQ0gyXVtDSDJdW0NIMl1bQ0gyXVtDSDJdW0NIMl1bQ0gyXVtDSDJdW0NIM10=

> <s_epik_cmdline>
J2VwaWtfcHl0aG9uJywgJy1waCcsICc3LjAnLCAnLXRuJywgJzgnLCAnLW1hJywgJzIwMCcsICctaW1hZScsICc8aW5maWxlLm1hZT4nLCAnLW9tYWUnLCAnPG91dGZpbGUubWFlPic=

> <r_epik_Ionization_Penalty>
0.00465079

> <r_epik_Ionization_Penalty_Charging>
0.00465079

> <r_epik_Ionization_Penalty_Neutral>
0

> <r_epik_State_Penalty>
0.00336433

> <r_epik_Charging_Adjusted_Penalty>
0.00801513

> <i_epik_Tot_Q>
-1

> <i_epik_Tot_abs_Q>
1

> <i_f3d_flags>
0

> <s_lp_Force_Field>
OPLS3e

> <r_lp_Energy>
3.68842

> <b_lp_Chiralities_Consistent>
1

> <s_lp_Variant>
5282754-1

$$$$
5282754
                    3D
 Structure written by MMmdl.
 53 52  0  0  1  0            999 V2000
    1.2302   -6.6231    2.9239 O   0  5  0  0  0  0
   -0.0190   -8.4407    3.1427 O   0  0  0  0  0  0
   -0.7147    1.4970    0.0385 C   0  0  0  0  0  0
   -2.1959    1.7163   -0.3173 C   0  0  0  0  0  0
   -0.2230    0.0746   -0.2850 C   0  0  0  0  0  0
   -2.6978    3.1247    0.0486 C   0  0  0  0  0  0
    1.2522   -0.1504    0.1000 C   0  0  0  0  0  0
   -4.1842    3.3390   -0.2888 C   0  0  0  0  0  0
    1.7349   -1.6051   -0.0611 C   0  0  0  0  0  0
   -4.6962    4.7343    0.1110 C   0  0  0  0  0  0
    1.7867   -2.1041   -1.5168 C   0  0  0  0  0  0
   -6.1861    4.9420   -0.2137 C   0  0  0  0  0  0
    2.3126   -3.5225   -1.6295 C   0  0  0  0  0  0
    2.1418   -5.9851   -2.2055 C   0  0  0  0  0  0
    1.3371   -7.0101   -1.3848 C   0  0  0  0  0  0
   -6.7009    6.3278    0.1980 C   0  0  0  0  0  0
    1.6149   -4.5649   -2.1122 C   0  0  0  0  0  0
    1.3988   -6.7767    0.1378 C   0  0  0  0  0  0
    0.5992   -7.8353    0.9340 C   0  0  0  0  0  0
    0.6104   -7.6056    2.4568 C   0  0  0  0  0  0
   -0.1010    2.2243   -0.4956 H   0  0  0  0  0  0
   -0.5675    1.6948    1.1017 H   0  0  0  0  0  0
   -2.3425    1.5436   -1.3849 H   0  0  0  0  0  0
   -2.8043    0.9720    0.1991 H   0  0  0  0  0  0
   -0.8474   -0.6498    0.2407 H   0  0  0  0  0  0
   -0.3598   -0.1184   -1.3497 H   0  0  0  0  0  0
   -2.5417    3.2963    1.1149 H   0  0  0  0  0  0
   -2.0965    3.8713   -0.4725 H   0  0  0  0  0  0
    1.8913    0.5139   -0.4836 H   0  0  0  0  0  0
    1.3930    0.1403    1.1422 H   0  0  0  0  0  0
   -4.3377    3.1891   -1.3586 H   0  0  0  0  0  0
   -4.7821    2.5781    0.2154 H   0  0  0  0  0  0
    2.7315   -1.6883    0.3755 H   0  0  0  0  0  0
    1.0995   -2.2663    0.5309 H   0  0  0  0  0  0
   -4.5352    4.8860    1.1794 H   0  0  0  0  0  0
   -4.1048    5.4966   -0.3986 H   0  0  0  0  0  0
    0.7936   -2.0615   -1.9660 H   0  0  0  0  0  0
    2.4435   -1.4648   -2.1078 H   0  0  0  0  0  0
   -6.3505    4.8035   -1.2832 H   0  0  0  0  0  0
   -6.7810    4.1773    0.2880 H   0  0  0  0  0  0
    3.3249   -3.6777   -1.2843 H   0  0  0  0  0  0
    3.1973   -6.0303   -1.9313 H   0  0  0  0  0  0
    2.0978   -6.2678   -3.2578 H   0  0  0  0  0  0
    0.2965   -6.9995   -1.7132 H   0  0  0  0  0  0
    1.7107   -8.0100   -1.6099 H   0  0  0  0  0  0
   -7.7580    6.4379   -0.0458 H   0  0  0  0  0  0
   -6.1584    7.1210   -0.3176 H   0  0  0  0  0  0
   -6.5908    6.4889    1.2710 H   0  0  0  0  0  0
    0.6037   -4.4134   -2.4620 H   0  0  0  0  0  0
    2.4428   -6.7848    0.4567 H   0  0  0  0  0  0
    1.0117   -5.7808    0.3613 H   0  0  0  0  0  0
   -0.4395   -7.8380    0.6001 H   0  0  0  0  0  0
    1.0045   -8.8284    0.7356 H   0  0  0  0  0  0
  1 20  1  0  0  0
  2 20  2  0  0  0
  3  4  1  0  0  0
  3  5  1  0  0  0
  3 21  1  0  0  0
  3 22  1  0  0  0
  4  6  1  0  0  0
  4 23  1  0  0  0
  4 24  1  0  0  0
  5  7  1  0  0  0
  5 25  1  0  0  0
  5 26  1  0  0  0
  6  8  1  0  0  0
  6 27  1  0  0  0
  6 28  1  0  0  0
  7  9  1  0  0  0
  7 29  1  0  0  0
  7 30  1  0  0  0
  8 10  1  0  0  0
  8 31  1  0  0  0
  8 32  1  0  0  0
  9 11  1  0  0  0
  9 33  1  0  0  0
  9 34  1  0  0  0
 10 12  1  0  0  0
 10 35  1  0  0  0
 10 36  1  0  0  0
 11 13  1  0  0  0
 11 37  1  0  0  0
 11 38  1  0  0  0
 12 16  1  0  0  0
 12 39  1  0  0  0
 12 40  1  0  0  0
 13 17  2  0  0  0
 13 41  1  0  0  0
 14 15  1  0  0  0
 14 17  1  0  0  0
 14 42  1  0  0  0
 14 43  1  0  0  0
 15 18  1  0  0  0
 15 44  1  0  0  0
 15 45  1  0  0  0
 16 46  1  0  0  0
 16 47  1  0  0  0
 16 48  1  0  0  0
 17 49  1  0  0  0
 18 19  1  0  0  0
 18 50  1  0  0  0
 18 51  1  0  0  0
 19 20  1  0  0  0
 19 52  1  0  0  0
 19 53  1  0  0  0
M  CHG  1   1  -1
M  END
> <s_m_entry_id>
132

> <s_m_entry_name>
Conformer3D_COMPOUND_CID_5282754.1

> <PUBCHEM_COMPOUND_CID>
5282754

> <PUBCHEM_CONFORMER_RMSD>
1.4

> <PUBCHEM_MMFF94_PARTIAL_CHARGES>
11
1 -0.65
11 0.14
13 -0.29
14 0.14
17 -0.29
19 0.06
2 -0.57
20 0.66
41 0.15
49 0.15
54 0.5

> <PUBCHEM_PHARMACOPHORE_FEATURES>
5
1 1 acceptor
1 16 hydrophobe
1 2 acceptor
3 1 2 20 anion
5 14 15 17 18 19 hydrophobe

> <PUBCHEM_HEAVY_ATOM_COUNT>
20

> <PUBCHEM_ATOM_DEF_STEREO_COUNT>
0

> <PUBCHEM_ATOM_UDEF_STEREO_COUNT>
0

> <PUBCHEM_BOND_DEF_STEREO_COUNT>
1

> <PUBCHEM_BOND_UDEF_STEREO_COUNT>
0

> <PUBCHEM_ISOTOPIC_ATOM_COUNT>
0

> <PUBCHEM_COMPONENT_COUNT>
1

> <PUBCHEM_CACTVS_TAUTO_COUNT>
1

> <PUBCHEM_CONFORMER_ID>
00509BC200000002

> <PUBCHEM_MMFF94_ENERGY>
1.4108

> <PUBCHEM_FEATURE_SELFOVERLAP>
25.43

> <PUBCHEM_SHAPE_FINGERPRINT>
11211813 15 18413109450802839321
11476731 99 17030201798225351733
14123256 34 9655284939542244423
14251764 30 9150878478541902359
14647877 103 18262244412731404774
14919807 6 18341631317490140060
14931854 50 17632581513220605234
15685185 35 18201729440254514937
15803439 3 16702582727002437855
16120349 189 18412259536709544839
1768 4 18341906173595362033
20609170 94 18335693959354300077
21095086 4 10159687011075746645
21095123 293 18116158951796779004
21585482 111 18410577310538060156
23516275 100 18263922146822019397
23522609 53 17056967261704037713
270888 7 18410011005518874351
2748736 6 18410851032407360691
393628 179 18131059442343316400
393628 194 18409450301949673357
406291 66 9367343734653563448
5718773 13 9151169848542890838
57307002 19 17895189949258823709
58260988 114 8286211569197015679
6327066 14 18412544305804722167
636775 72 18339078323634682884
636775 8 8934729911786082128

> <PUBCHEM_SHAPE_MULTIPOLES>
399.85
29.11
5.24
1.01
33.84
0.39
-0.06
-48.61
-0.26
-5.43
0.73
-1.06
-0.09
2.59

> <PUBCHEM_SHAPE_SELFOVERLAP>
731.547

> <PUBCHEM_SHAPE_VOLUME>
252.8

> <PUBCHEM_COORDINATE_TYPE>
2
5
10

> <chiral flag>
0

> <version>
0

> <s_m_Source_Path>
C:\Users\Madhana Priya\Downloads

> <s_m_Source_File>
Conformer3D_COMPOUND_CID_5282754.sdf

> <i_m_Source_File_Index>
1

> <PUBCHEM_CONFORMER_DIVERSEORDER>
2
59
32
25
60
58
21
37
9
53
22
57
26
13
51
63
34
31
18
41
15
6
11
39
46
65
40
35
33
42
61
68
1
47
17
29
45
38
12
48
50
23
8
56
62
24
5
19
28
30
55
3
20
67
7
14
54
44
64
4
16
49
36
66
52
27
43
10

> <PUBCHEM_EFFECTIVE_ROTOR_COUNT>
15

> <s_m_source_file>
ligprep_moringa-seed.maegz

> <i_m_source_file_index>
4

> <i_lp_mmshare_version>
44012

> <s_epik_input>
W09IXUMoPU8pW0NIMl1bQ0gyXVtDSDJdW0NIMl1cW0NIXT1bQ0hdXFtDSDJdW0NIMl1bQ0gyXVtDSDJdW0NIMl1bQ0gyXVtDSDJdW0NIMl1bQ0gyXVtDSDJdW0NIM10=

> <s_epik_cmdline>
J2VwaWtfcHl0aG9uJywgJy1waCcsICc3LjAnLCAnLXRuJywgJzgnLCAnLW1hJywgJzIwMCcsICctaW1hZScsICc8aW5maWxlLm1hZT4nLCAnLW9tYWUnLCAnPG91dGZpbGUubWFlPic=

> <r_epik_Ionization_Penalty>
0.00465079

> <r_epik_Ionization_Penalty_Charging>
0.00465079

> <r_epik_Ionization_Penalty_Neutral>
0

> <r_epik_State_Penalty>
0.00336433

> <r_epik_Charging_Adjusted_Penalty>
0.00801513

> <i_epik_Tot_Q>
-1

> <i_epik_Tot_abs_Q>
1

> <i_f3d_flags>
0

> <s_lp_Force_Field>
OPLS3e

> <r_lp_Energy>
3.68842

> <b_lp_Chiralities_Consistent>
1

> <s_lp_Variant>
5282754-1

$$$$
8187
                    3D
 Structure written by MMmdl.
 32 31  0  0  1  0            999 V2000
    6.2836   -3.5911   -0.8863 O   0  0  0  0  0  0
    0.0053    0.0191    0.0091 C   0  0  0  0  0  0
    1.5424   -0.0465   -0.0372 C   0  0  0  0  0  0
   -0.5341    1.4597   -0.0404 C   0  0  0  0  0  0
    2.0853   -1.4857    0.0183 C   0  0  0  0  0  0
   -2.0727    1.5275    0.0314 C   0  0  0  0  0  0
    3.6221   -1.5484   -0.0171 C   0  0  0  0  0  0
   -2.6400    2.9639    0.0079 C   0  0  0  0  0  0
    4.1532   -2.9918    0.0506 C   0  0  0  0  0  0
   -2.5890    3.7256   -1.3111 C   0  0  0  0  0  0
    5.6794   -3.0516    0.0384 C   0  0  0  0  0  0
   -2.1727    3.2609   -2.5015 C   0  0  0  0  0  0
   -0.4072   -0.5507   -0.8250 H   0  0  0  0  0  0
   -0.3500   -0.4686    0.9182 H   0  0  0  0  0  0
    1.8981    0.4396   -0.9471 H   0  0  0  0  0  0
    1.9525    0.5268    0.7959 H   0  0  0  0  0  0
   -0.1121    2.0310    0.7878 H   0  0  0  0  0  0
   -0.1801    1.9434   -0.9510 H   0  0  0  0  0  0
    1.7248   -1.9730    0.9257 H   0  0  0  0  0  0
    1.6802   -2.0581   -0.8178 H   0  0  0  0  0  0
   -2.5155    0.9394   -0.7738 H   0  0  0  0  0  0
   -2.3976    1.0466    0.9553 H   0  0  0  0  0  0
    3.9806   -1.0662   -0.9287 H   0  0  0  0  0  0
    4.0241   -0.9670    0.8150 H   0  0  0  0  0  0
   -3.6963    2.9183    0.2752 H   0  0  0  0  0  0
   -2.1661    3.5634    0.7862 H   0  0  0  0  0  0
    3.7955   -3.4831    0.9556 H   0  0  0  0  0  0
    3.7644   -3.5693   -0.7891 H   0  0  0  0  0  0
   -2.9310    4.7492   -1.2587 H   0  0  0  0  0  0
    6.1760   -2.5896    0.8921 H   0  0  0  0  0  0
   -1.8215    2.2484   -2.6327 H   0  0  0  0  0  0
   -2.1806    3.8989   -3.3731 H   0  0  0  0  0  0
  1 11  2  0  0  0
  2  3  1  0  0  0
  2  4  1  0  0  0
  2 13  1  0  0  0
  2 14  1  0  0  0
  3  5  1  0  0  0
  3 15  1  0  0  0
  3 16  1  0  0  0
  4  6  1  0  0  0
  4 17  1  0  0  0
  4 18  1  0  0  0
  5  7  1  0  0  0
  5 19  1  0  0  0
  5 20  1  0  0  0
  6  8  1  0  0  0
  6 21  1  0  0  0
  6 22  1  0  0  0
  7  9  1  0  0  0
  7 23  1  0  0  0
  7 24  1  0  0  0
  8 10  1  0  0  0
  8 25  1  0  0  0
  8 26  1  0  0  0
  9 11  1  0  0  0
  9 27  1  0  0  0
  9 28  1  0  0  0
 10 12  2  0  0  0
 10 29  1  0  0  0
 11 30  1  0  0  0
 12 31  1  0  0  0
 12 32  1  0  0  0
M  END
> <s_m_entry_id>
133

> <s_m_entry_name>
Conformer3D_COMPOUND_CID_8187.1

> <PUBCHEM_COMPOUND_CID>
8187

> <PUBCHEM_CONFORMER_RMSD>
0.8

> <PUBCHEM_MMFF94_PARTIAL_CHARGES>
10
1 -0.57
10 -0.29
11 0.45
12 -0.3
29 0.15
30 0.06
31 0.15
32 0.15
8 0.14
9 0.06

> <PUBCHEM_PHARMACOPHORE_FEATURES>
2
1 1 acceptor
1 12 hydrophobe

> <PUBCHEM_HEAVY_ATOM_COUNT>
12

> <PUBCHEM_ATOM_DEF_STEREO_COUNT>
0

> <PUBCHEM_ATOM_UDEF_STEREO_COUNT>
0

> <PUBCHEM_BOND_DEF_STEREO_COUNT>
0

> <PUBCHEM_BOND_UDEF_STEREO_COUNT>
0

> <PUBCHEM_ISOTOPIC_ATOM_COUNT>
0

> <PUBCHEM_COMPONENT_COUNT>
1

> <PUBCHEM_CACTVS_TAUTO_COUNT>
2

> <PUBCHEM_CONFORMER_ID>
00001FFB00000001

> <PUBCHEM_MMFF94_ENERGY>
0.5513

> <PUBCHEM_FEATURE_SELFOVERLAP>
10.148

> <PUBCHEM_SHAPE_FINGERPRINT>
11287383 113 18259987093220118576
12091667 2 18408039607503915663
13533116 47 18338231566743427770
14123238 8 18060699481014393678
1420 363 18186243918040101723
14251718 22 18260829293584025043
14251732 16 18335702784034622803
14251764 46 18410854356321592714
15242439 84 11455884767648542927
17834072 33 18131346436199377748
17834076 25 16988843877785992679
187816 3 15267342924719340335
20645477 70 18200595783631557910
20767249 13 14056721240393651535
20767249 213 18410575097547980812
21130983 4 18130791169779087616
220451 1 16988841674657856311
22896161 15 18409166653708369623
23218964 4 9799691497824778125
23402539 116 18411131433984970215
23521765 1 18341894090834070575
42788 4 18410009922965030524
4463277 17 18343019982499430633
8209 1 18409448085677157759

> <PUBCHEM_SHAPE_MULTIPOLES>
241.09
17.53
0.88
0.66
3.21
0.04
-0.02
1.15
-1.96
-0.61
0
0.3
-0.01
0.1

> <PUBCHEM_SHAPE_SELFOVERLAP>
434.924

> <PUBCHEM_SHAPE_VOLUME>
154.1

> <PUBCHEM_COORDINATE_TYPE>
2
5
10

> <chiral flag>
0

> <version>
0

> <s_m_Source_Path>
C:\Users\Madhana Priya\Downloads

> <s_m_Source_File>
Conformer3D_COMPOUND_CID_8187.sdf

> <i_m_Source_File_Index>
1

> <PUBCHEM_CONFORMER_DIVERSEORDER>
1
284
327
105
159
132
130
341
51
178
38
117
23
162
308
52
354
106
233
73
64
195
287
86
72
280
9
11
242
264
304
305
10
46
216
84
306
137
252
334
251
3
325
24
225
17
8
150
128
75
321
21
189
6
218
7
49
289
16
352
153
221
124
37
243
61
340
100
45
323
74
296
93
81
2
302
80
255
56
274
190
58
47
191
126
307
12
297
256
35
232
31
281
269
320
351
146
18
283
207
149
25
91
176
42
69
353
200
140
177
33
144
336
290
62
322
155
138
333
152
294
60
174
343
50
5
39
335
303
48
28
54
315
314
15
161
184
348
85
27
103
20
350
355
215
118
107
247
253
122
77
145
55
329
102
318
317
26
293
217
36
121
180
123
89
19
79
66
92
208
198
87
345
109
156
192
120
166
324
13
257
286
90
235
211
332
262
129
299
186
41
338
203
237
112
53
224
115
346
285
223
71
277
136
108
125
154
160
167
330
205
356
228
135
282
268
134
301
227
288
300
337
142
275
295
110
276
188
83
316
196
193
170
148
32
151
209
34
298
111
347
165
14
40
214
44
273
291
104
94
98
141
187
279
30
249
202
76
181
328
22
182
250
88
194
254
63
43
278
57
173
4
344
222
68
349
113
234
169
59
244
171
265
312
29
101
326
172
201
78
210
313
99
131
95
238
139
339
229
70
310
97
270
246
179
82
147
67
309
158
261
143
267
175
236
213
119
331
220
231
157
65
260
272
116
259
206
258
311
183
248
127
241
263
212
114
133
319
164
163
245
230
271
197
239
96
185
226
204
219
292
240
199
342
266
168

> <PUBCHEM_EFFECTIVE_ROTOR_COUNT>
9

> <s_m_source_file>
ligprep_moringa-seed.maegz

> <i_m_source_file_index>
5

> <i_lp_mmshare_version>
44012

> <s_epik_input>
Tz1bQ0hdW0NIMl1bQ0gyXVtDSDJdW0NIMl1bQ0gyXVtDSDJdW0NIMl1bQ0gyXVtDSF09W0NIMl0=

> <s_epik_cmdline>
J2VwaWtfcHl0aG9uJywgJy1waCcsICc3LjAnLCAnLXRuJywgJzgnLCAnLW1hJywgJzIwMCcsICctaW1hZScsICc8aW5maWxlLm1hZT4nLCAnLW9tYWUnLCAnPG91dGZpbGUubWFlPic=

> <r_lp_tautomer_probability>
1

> <r_epik_Ionization_Penalty>
1.79074e-009

> <r_epik_Ionization_Penalty_Charging>
0

> <r_epik_Ionization_Penalty_Neutral>
1.79074e-009

> <r_epik_State_Penalty>
-0

> <r_epik_Charging_Adjusted_Penalty>
0

> <i_epik_Tot_Q>
0

> <i_epik_Tot_abs_Q>
0

> <i_f3d_flags>
0

> <s_lp_Force_Field>
OPLS3e

> <r_lp_Energy>
2.10891

> <b_lp_Chiralities_Consistent>
1

> <s_lp_Variant>
8187-1

$$$$
8207
                    3D
 Structure written by MMmdl.
 42 41  0  0  1  0            999 V2000
    1.7980   -6.8351   -3.6075 O   0  0  0  0  0  0
   -0.0177    0.0969   -0.0493 C   0  0  0  0  0  0
    1.5025   -0.1668   -0.0092 C   0  0  0  0  0  0
   -0.4013    1.5889    0.0062 C   0  0  0  0  0  0
    1.8855   -1.6590    0.0424 C   0  0  0  0  0  0
   -0.0042    2.3884   -1.2500 C   0  0  0  0  0  0
    1.5510   -2.4422   -1.2423 C   0  0  0  0  0  0
   -0.4740    3.8534   -1.2049 C   0  0  0  0  0  0
    2.0159   -3.9084   -1.1894 C   0  0  0  0  0  0
   -0.1111    4.6361   -2.4796 C   0  0  0  0  0  0
    1.6750   -4.6912   -2.4704 C   0  0  0  0  0  0
   -0.5848    6.0995   -2.4428 C   0  0  0  0  0  0
    2.1439   -6.1543   -2.4200 C   0  0  0  0  0  0
   -0.2461    6.8691   -3.7268 C   0  0  0  0  0  0
   -0.4534   -0.3484   -0.9441 H   0  0  0  0  0  0
   -0.4856   -0.4122    0.7947 H   0  0  0  0  0  0
    1.9877    0.2947   -0.8698 H   0  0  0  0  0  0
    1.9212    0.3269    0.8690 H   0  0  0  0  0  0
   -1.4813    1.6611    0.1430 H   0  0  0  0  0  0
    0.0418    2.0473    0.8916 H   0  0  0  0  0  0
    2.9578   -1.7322    0.2302 H   0  0  0  0  0  0
    1.4009   -2.1305    0.8988 H   0  0  0  0  0  0
    1.0788    2.3673   -1.3748 H   0  0  0  0  0  0
   -0.4236    1.9025   -2.1325 H   0  0  0  0  0  0
    0.4754   -2.4171   -1.4202 H   0  0  0  0  0  0
    2.0145   -1.9476   -2.0973 H   0  0  0  0  0  0
   -1.5550    3.8830   -1.0592 H   0  0  0  0  0  0
   -0.0343    4.3478   -0.3371 H   0  0  0  0  0  0
    3.0937   -3.9410   -1.0217 H   0  0  0  0  0  0
    1.5577   -4.4023   -0.3308 H   0  0  0  0  0  0
    0.9700    4.6095   -2.6257 H   0  0  0  0  0  0
   -0.5488    4.1369   -3.3457 H   0  0  0  0  0  0
    0.5960   -4.6617   -2.6322 H   0  0  0  0  0  0
    2.1315   -4.1940   -3.3281 H   0  0  0  0  0  0
   -1.6634    6.1327   -2.2826 H   0  0  0  0  0  0
   -0.1335    6.6094   -1.5905 H   0  0  0  0  0  0
    1.7085   -6.6649   -1.5604 H   0  0  0  0  0  0
    3.2218   -6.2049   -2.2615 H   0  0  0  0  0  0
   -0.5903    7.9018   -3.6634 H   0  0  0  0  0  0
   -0.7215    6.4155   -4.5970 H   0  0  0  0  0  0
    0.8296    6.8889   -3.9046 H   0  0  0  0  0  0
    2.1010   -7.7435   -3.5383 H   0  0  0  0  0  0
  1 13  1  0  0  0
  1 42  1  0  0  0
  2  3  1  0  0  0
  2  4  1  0  0  0
  2 15  1  0  0  0
  2 16  1  0  0  0
  3  5  1  0  0  0
  3 17  1  0  0  0
  3 18  1  0  0  0
  4  6  1  0  0  0
  4 19  1  0  0  0
  4 20  1  0  0  0
  5  7  1  0  0  0
  5 21  1  0  0  0
  5 22  1  0  0  0
  6  8  1  0  0  0
  6 23  1  0  0  0
  6 24  1  0  0  0
  7  9  1  0  0  0
  7 25  1  0  0  0
  7 26  1  0  0  0
  8 10  1  0  0  0
  8 27  1  0  0  0
  8 28  1  0  0  0
  9 11  1  0  0  0
  9 29  1  0  0  0
  9 30  1  0  0  0
 10 12  1  0  0  0
 10 31  1  0  0  0
 10 32  1  0  0  0
 11 13  1  0  0  0
 11 33  1  0  0  0
 11 34  1  0  0  0
 12 14  1  0  0  0
 12 35  1  0  0  0
 12 36  1  0  0  0
 13 37  1  0  0  0
 13 38  1  0  0  0
 14 39  1  0  0  0
 14 40  1  0  0  0
 14 41  1  0  0  0
M  END
> <s_m_entry_id>
134

> <s_m_entry_name>
Conformer3D_COMPOUND_CID_8207.1

> <PUBCHEM_COMPOUND_CID>
8207

> <PUBCHEM_CONFORMER_RMSD>
1.2

> <PUBCHEM_MMFF94_PARTIAL_CHARGES>
3
1 -0.68
13 0.28
42 0.4

> <PUBCHEM_PHARMACOPHORE_FEATURES>
3
1 1 acceptor
1 1 donor
1 14 hydrophobe

> <PUBCHEM_HEAVY_ATOM_COUNT>
14

> <PUBCHEM_ATOM_DEF_STEREO_COUNT>
0

> <PUBCHEM_ATOM_UDEF_STEREO_COUNT>
0

> <PUBCHEM_BOND_DEF_STEREO_COUNT>
0

> <PUBCHEM_BOND_UDEF_STEREO_COUNT>
0

> <PUBCHEM_ISOTOPIC_ATOM_COUNT>
0

> <PUBCHEM_COMPONENT_COUNT>
1

> <PUBCHEM_CACTVS_TAUTO_COUNT>
1

> <PUBCHEM_CONFORMER_ID>
0000200F00000001

> <PUBCHEM_MMFF94_ENERGY>
-2.3477

> <PUBCHEM_FEATURE_SELFOVERLAP>
15.223

> <PUBCHEM_SHAPE_FINGERPRINT>
11315181 36 18131355228677830499
12091667 2 18260266352806022751
13533116 47 18337666421613357938
14123256 10 18410573980872321114
14251764 18 18410292497337331002
14251764 46 18410856559639809059
17834076 25 18410575088958046215
18006028 8 18413670214195997628
20621476 8 18259702285380538814
22224240 67 16056876940447895622
23402539 116 18131064957259944461
23521765 1 18341895194645920910
246663 6 16515686636837709114
28498 318 18410292484895657750
33684 2 18410855455833207499
42788 4 18410575089385398605
59567204 34 18201440213294890529
8209 1 18410012139373877052

> <PUBCHEM_SHAPE_MULTIPOLES>
282.24
25.94
0.79
0.61
1.08
0
0
0.51
-1.32
0.03
0
0.05
0
-0.05

> <PUBCHEM_SHAPE_SELFOVERLAP>
499.667

> <PUBCHEM_SHAPE_VOLUME>
184.4

> <PUBCHEM_COORDINATE_TYPE>
2
5
10

> <chiral flag>
0

> <version>
0

> <s_m_Source_Path>
C:\Users\Madhana Priya\Downloads

> <s_m_Source_File>
Conformer3D_COMPOUND_CID_8207.sdf

> <i_m_Source_File_Index>
1

> <PUBCHEM_CONFORMER_DIVERSEORDER>
1
28
23
5
19
39
41
13
40
3
15
29
60
44
47
58
26
22
17
4
42
16
35
55
59
43
56
8
50
20
9
45
32
10
31
38
30
46
7
49
18
33
12
11
34
48
24
25
53
2
27
6
21
52
57
37
51
14
54
36

> <PUBCHEM_EFFECTIVE_ROTOR_COUNT>
11

> <s_m_source_file>
ligprep_moringa-seed.maegz

> <i_m_source_file_index>
6

> <i_lp_mmshare_version>
44012

> <s_epik_input>
W09IXVtDSDJdW0NIMl1bQ0gyXVtDSDJdW0NIMl1bQ0gyXVtDSDJdW0NIMl1bQ0gyXVtDSDJdW0NIMl1bQ0gyXVtDSDNd

> <s_epik_cmdline>
J2VwaWtfcHl0aG9uJywgJy1waCcsICc3LjAnLCAnLXRuJywgJzgnLCAnLW1hJywgJzIwMCcsICctaW1hZScsICc8aW5maWxlLm1hZT4nLCAnLW9tYWUnLCAnPG91dGZpbGUubWFlPic=

> <r_lp_tautomer_probability>
1

> <r_epik_Ionization_Penalty>
7.57463e-007

> <r_epik_Ionization_Penalty_Charging>
0

> <r_epik_Ionization_Penalty_Neutral>
7.57463e-007

> <r_epik_State_Penalty>
-0

> <r_epik_Charging_Adjusted_Penalty>
0

> <i_epik_Tot_Q>
0

> <i_epik_Tot_abs_Q>
0

> <i_f3d_flags>
0

> <s_lp_Force_Field>
OPLS3e

> <r_lp_Energy>
7.63659

> <b_lp_Chiralities_Consistent>
1

> <s_lp_Variant>
8207-1

$$$$
8209
                    3D
 Structure written by MMmdl.
 45 44  0  0  1  0            999 V2000
   -7.0929    5.5364    0.2313 O   0  0  0  0  0  0
   -0.0018    0.1951   -0.0949 C   0  0  0  0  0  0
    1.5397    0.2044   -0.0717 C   0  0  0  0  0  0
   -0.6473    1.5945   -0.0736 C   0  0  0  0  0  0
    2.1917    0.8083   -1.3309 C   0  0  0  0  0  0
   -2.1842    1.5437   -0.0088 C   0  0  0  0  0  0
    3.7282    0.7221   -1.3093 C   0  0  0  0  0  0
   -2.8304    2.9406    0.0142 C   0  0  0  0  0  0
    4.3817    1.3429   -2.5571 C   0  0  0  0  0  0
   -4.3672    2.8903    0.0853 C   0  0  0  0  0  0
    5.9181    1.2526   -2.5378 C   0  0  0  0  0  0
   -5.0123    4.2873    0.1223 C   0  0  0  0  0  0
    6.5721    1.8877   -3.7775 C   0  0  0  0  0  0
   -6.5470    4.2351    0.1967 C   0  0  0  0  0  0
    8.1039    1.7967   -3.7583 C   0  0  0  0  0  0
   -0.3483   -0.3564   -0.9704 H   0  0  0  0  0  0
   -0.3543   -0.3687    0.7703 H   0  0  0  0  0  0
    1.8860    0.7398    0.8136 H   0  0  0  0  0  0
    1.8870   -0.8230    0.0473 H   0  0  0  0  0  0
   -0.2675    2.1545    0.7823 H   0  0  0  0  0  0
   -0.3484    2.1519   -0.9619 H   0  0  0  0  0  0
    1.8132    0.2950   -2.2163 H   0  0  0  0  0  0
    1.8972    1.8532   -1.4326 H   0  0  0  0  0  0
   -2.5638    0.9842   -0.8655 H   0  0  0  0  0  0
   -2.4904    0.9889    0.8796 H   0  0  0  0  0  0
    4.1056    1.2238   -0.4168 H   0  0  0  0  0  0
    4.0310   -0.3227   -1.2239 H   0  0  0  0  0  0
   -2.4470    3.5022    0.8677 H   0  0  0  0  0  0
   -2.5275    3.4938   -0.8764 H   0  0  0  0  0  0
    4.0016    0.8448   -3.4505 H   0  0  0  0  0  0
    4.0818    2.3889   -2.6389 H   0  0  0  0  0  0
   -4.7512    2.3369   -0.7731 H   0  0  0  0  0  0
   -4.6699    2.3294    0.9711 H   0  0  0  0  0  0
    6.2982    1.7410   -1.6390 H   0  0  0  0  0  0
    6.2176    0.2058   -2.4668 H   0  0  0  0  0  0
   -4.6253    4.8382    0.9813 H   0  0  0  0  0  0
   -4.7112    4.8455   -0.7660 H   0  0  0  0  0  0
    6.1970    1.4021   -4.6797 H   0  0  0  0  0  0
    6.2783    2.9358   -3.8504 H   0  0  0  0  0  0
   -6.8675    3.6731    1.0746 H   0  0  0  0  0  0
   -6.9488    3.6864   -0.6559 H   0  0  0  0  0  0
    8.5322    2.2615   -4.6467 H   0  0  0  0  0  0
    8.4390    0.7591   -3.7341 H   0  0  0  0  0  0
    8.5203    2.3035   -2.8871 H   0  0  0  0  0  0
   -6.8602    5.9430    1.0693 H   0  0  0  0  0  0
  1 14  1  0  0  0
  1 45  1  0  0  0
  2  3  1  0  0  0
  2  4  1  0  0  0
  2 16  1  0  0  0
  2 17  1  0  0  0
  3  5  1  0  0  0
  3 18  1  0  0  0
  3 19  1  0  0  0
  4  6  1  0  0  0
  4 20  1  0  0  0
  4 21  1  0  0  0
  5  7  1  0  0  0
  5 22  1  0  0  0
  5 23  1  0  0  0
  6  8  1  0  0  0
  6 24  1  0  0  0
  6 25  1  0  0  0
  7  9  1  0  0  0
  7 26  1  0  0  0
  7 27  1  0  0  0
  8 10  1  0  0  0
  8 28  1  0  0  0
  8 29  1  0  0  0
  9 11  1  0  0  0
  9 30  1  0  0  0
  9 31  1  0  0  0
 10 12  1  0  0  0
 10 32  1  0  0  0
 10 33  1  0  0  0
 11 13  1  0  0  0
 11 34  1  0  0  0
 11 35  1  0  0  0
 12 14  1  0  0  0
 12 36  1  0  0  0
 12 37  1  0  0  0
 13 15  1  0  0  0
 13 38  1  0  0  0
 13 39  1  0  0  0
 14 40  1  0  0  0
 14 41  1  0  0  0
 15 42  1  0  0  0
 15 43  1  0  0  0
 15 44  1  0  0  0
M  END
> <s_m_entry_id>
135

> <s_m_entry_name>
Conformer3D_COMPOUND_CID_8209.1

> <PUBCHEM_COMPOUND_CID>
8209

> <PUBCHEM_CONFORMER_RMSD>
1.2

> <PUBCHEM_MMFF94_PARTIAL_CHARGES>
3
1 -0.68
14 0.28
45 0.4

> <PUBCHEM_PHARMACOPHORE_FEATURES>
3
1 1 acceptor
1 1 donor
1 15 hydrophobe

> <PUBCHEM_HEAVY_ATOM_COUNT>
15

> <PUBCHEM_ATOM_DEF_STEREO_COUNT>
0

> <PUBCHEM_ATOM_UDEF_STEREO_COUNT>
0

> <PUBCHEM_BOND_DEF_STEREO_COUNT>
0

> <PUBCHEM_BOND_UDEF_STEREO_COUNT>
0

> <PUBCHEM_ISOTOPIC_ATOM_COUNT>
0

> <PUBCHEM_COMPONENT_COUNT>
1

> <PUBCHEM_CACTVS_TAUTO_COUNT>
1

> <PUBCHEM_CONFORMER_ID>
0000201100000001

> <PUBCHEM_MMFF94_ENERGY>
-1.9544

> <PUBCHEM_FEATURE_SELFOVERLAP>
15.223

> <PUBCHEM_SHAPE_FINGERPRINT>
11315181 36 18273500083469202027
12091667 2 18333450946399571211
14123256 10 18410855455838469255
14251764 18 18411700967416445915
14251764 46 18409167709790179075
17834076 25 18410575088958059219
18006028 8 17632577149655437465
20621476 8 18040432187648697855
21150785 3 18410575084663078922
22224240 67 18409165524047750202
232437 2 18342458140373323591
23521765 1 18341895190345678851
246663 6 13901910015850289749
28498 318 18412826867581874694
33684 2 18410573980856490347
4325135 7 18343301465738723173
59682541 35 9943518618254684423
67123 10 18410855477308030982
8209 1 18410855460128161794

> <PUBCHEM_SHAPE_MULTIPOLES>
302.82
30.04
0.79
0.62
0.09
0.01
0
-1.09
-2.43
0.04
0
0.07
0
0.01

> <PUBCHEM_SHAPE_SELFOVERLAP>
536.469

> <PUBCHEM_SHAPE_VOLUME>
197.6

> <PUBCHEM_COORDINATE_TYPE>
2
5
10

> <chiral flag>
0

> <version>
0

> <s_m_Source_Path>
C:\Users\Madhana Priya\Downloads

> <s_m_Source_File>
Conformer3D_COMPOUND_CID_8209.sdf

> <i_m_Source_File_Index>
1

> <PUBCHEM_CONFORMER_DIVERSEORDER>
1
107
81
52
48
10
108
19
30
8
78
40
28
5
42
7
66
90
61
64
11
12
69
88
39
54
46
86
22
36
25
4
99
96
75
2
49
15
76
21
27
85
82
14
91
32
84
45
103
58
56
37
16
92
67
70
18
33
60
20
17
6
100
83
34
73
59
26
102
71
23
13
68
89
9
79
106
62
38
43
44
93
41
57
95
29
77
65
35
3
87
94
51
72
24
80
63
105
101
55
97
53
74
98
47
31
50
104

> <PUBCHEM_EFFECTIVE_ROTOR_COUNT>
12

> <s_m_source_file>
ligprep_moringa-seed.maegz

> <i_m_source_file_index>
7

> <i_lp_mmshare_version>
44012

> <s_epik_input>
W09IXVtDSDJdW0NIMl1bQ0gyXVtDSDJdW0NIMl1bQ0gyXVtDSDJdW0NIMl1bQ0gyXVtDSDJdW0NIMl1bQ0gyXVtDSDJdW0NIM10=

> <s_epik_cmdline>
J2VwaWtfcHl0aG9uJywgJy1waCcsICc3LjAnLCAnLXRuJywgJzgnLCAnLW1hJywgJzIwMCcsICctaW1hZScsICc8aW5maWxlLm1hZT4nLCAnLW9tYWUnLCAnPG91dGZpbGUubWFlPic=

> <r_lp_tautomer_probability>
1

> <r_epik_Ionization_Penalty>
7.57463e-007

> <r_epik_Ionization_Penalty_Charging>
0

> <r_epik_Ionization_Penalty_Neutral>
7.57463e-007

> <r_epik_State_Penalty>
-0

> <r_epik_Charging_Adjusted_Penalty>
0

> <i_epik_Tot_Q>
0

> <i_epik_Tot_abs_Q>
0

> <i_f3d_flags>
0

> <s_lp_Force_Field>
OPLS3e

> <r_lp_Energy>
8.18878

> <b_lp_Chiralities_Consistent>
1

> <s_lp_Variant>
8209-1

$$$$
8610
                    3D
 Structure written by MMmdl.
 29 28  0  0  1  0            999 V2000
    2.1169   -0.9644    0.4945 O   0  0  0  0  0  0
   -0.1362   -1.9111   -1.4217 O   0  0  0  0  0  0
    2.2573    0.9902   -0.7118 O   0  0  0  0  0  0
   -1.3320   -0.0750   -2.1142 O   0  0  0  0  0  0
    0.0605    0.1254   -0.1247 C   0  0  0  0  0  0
   -0.5280    1.5540    0.0731 C   0  0  0  0  0  0
    1.6039    0.0989   -0.1631 C   0  0  0  0  0  0
   -0.5399   -0.6194   -1.3401 C   0  0  0  0  0  0
   -0.1295    2.2318    1.3963 C   0  0  0  0  0  0
    3.5226   -1.1552    0.5791 C   0  0  0  0  0  0
   -0.5950   -2.7517   -2.4718 C   0  0  0  0  0  0
    3.8144   -2.4242    1.3858 C   0  0  0  0  0  0
    0.0417   -4.1373   -2.3285 C   0  0  0  0  0  0
   -0.2431   -0.4578    0.7459 H   0  0  0  0  0  0
   -0.2419    2.2005   -0.7590 H   0  0  0  0  0  0
   -1.6182    1.5057    0.0448 H   0  0  0  0  0  0
   -0.6218    3.1991    1.4993 H   0  0  0  0  0  0
    0.9452    2.4065    1.4540 H   0  0  0  0  0  0
   -0.4166    1.6224    2.2538 H   0  0  0  0  0  0
    3.9484   -1.2444   -0.4219 H   0  0  0  0  0  0
    3.9885   -0.2933    1.0599 H   0  0  0  0  0  0
   -1.6824   -2.8354   -2.4346 H   0  0  0  0  0  0
   -0.3306   -2.3191   -3.4382 H   0  0  0  0  0  0
    4.8883   -2.5956    1.4628 H   0  0  0  0  0  0
    3.3703   -3.3015    0.9146 H   0  0  0  0  0  0
    3.4168   -2.3485    2.3984 H   0  0  0  0  0  0
   -0.2974   -4.8022   -3.1230 H   0  0  0  0  0  0
   -0.2216   -4.5965   -1.3752 H   0  0  0  0  0  0
    1.1292   -4.0795   -2.3848 H   0  0  0  0  0  0
  1  7  1  0  0  0
  1 10  1  0  0  0
  2  8  1  0  0  0
  2 11  1  0  0  0
  3  7  2  0  0  0
  4  8  2  0  0  0
  5  6  1  0  0  0
  5  7  1  0  0  0
  5  8  1  0  0  0
  5 14  1  0  0  0
  6  9  1  0  0  0
  6 15  1  0  0  0
  6 16  1  0  0  0
  9 17  1  0  0  0
  9 18  1  0  0  0
  9 19  1  0  0  0
 10 12  1  0  0  0
 10 20  1  0  0  0
 10 21  1  0  0  0
 11 13  1  0  0  0
 11 22  1  0  0  0
 11 23  1  0  0  0
 12 24  1  0  0  0
 12 25  1  0  0  0
 12 26  1  0  0  0
 13 27  1  0  0  0
 13 28  1  0  0  0
 13 29  1  0  0  0
M  END
> <s_m_entry_id>
136

> <s_m_entry_name>
Conformer3D_COMPOUND_CID_8610.1

> <PUBCHEM_COMPOUND_CID>
8610

> <PUBCHEM_CONFORMER_RMSD>
0.8

> <PUBCHEM_MMFF94_PARTIAL_CHARGES>
9
1 -0.43
10 0.28
11 0.28
2 -0.43
3 -0.57
4 -0.57
5 0.12
7 0.66
8 0.66

> <PUBCHEM_PHARMACOPHORE_FEATURES>
4
1 3 acceptor
1 4 acceptor
1 5 anion
1 9 hydrophobe

> <PUBCHEM_HEAVY_ATOM_COUNT>
13

> <PUBCHEM_ATOM_DEF_STEREO_COUNT>
0

> <PUBCHEM_ATOM_UDEF_STEREO_COUNT>
0

> <PUBCHEM_BOND_DEF_STEREO_COUNT>
0

> <PUBCHEM_BOND_UDEF_STEREO_COUNT>
0

> <PUBCHEM_ISOTOPIC_ATOM_COUNT>
0

> <PUBCHEM_COMPONENT_COUNT>
1

> <PUBCHEM_CACTVS_TAUTO_COUNT>
1

> <PUBCHEM_CONFORMER_ID>
000021A200000001

> <PUBCHEM_MMFF94_ENERGY>
9.6745

> <PUBCHEM_FEATURE_SELFOVERLAP>
20.305

> <PUBCHEM_SHAPE_FINGERPRINT>
10219947 1 17312821563305981183
10465860 250 13686297967529189095
10922049 32 18040438801771986483
11062470 55 12829487047653129453
12032990 46 18201439228965579135
12119455 92 16443060603793980422
13690532 89 18343302556929409134
14911166 2 18409731776677645228
14993402 34 17749111105823067692
15048467 5 11818995184028623222
15775835 57 18114178631362377199
16945 1 18272091603745201866
18186145 218 18336253635176090565
187816 3 18410296912737804020
200 152 16200436857834744046
20645476 183 17313108596076238218
20711985 327 10735872889392530107
21119208 17 17846778511836619581
21293036 1 18408041814315453980
21501502 16 17753035112651926805
22713019 99 18343585152760929598
23402539 116 18131067112795716724
23402655 69 18337663119336914381
23559900 14 18410858806920684684
3250762 1 17760933243681096856
366044 4 18334295379112983898
449060 50 11963390743153002164
4990 188 18343866610425863502
528862 383 17313936421068541290
69090 78 18131629010629876030
81539 233 16950274079394134923

> <PUBCHEM_SHAPE_MULTIPOLES>
244.06
7.72
1.48
1.02
0.3
0.6
0.19
-0.53
-3.38
-0.04
0.65
-0.04
0.2
-0.05

> <PUBCHEM_SHAPE_SELFOVERLAP>
461.757

> <PUBCHEM_COORDINATE_TYPE>
2
5
10

> <chiral flag>
0

> <version>
0

> <s_m_Source_Path>
C:\Users\Madhana Priya\Downloads

> <s_m_Source_File>
Conformer3D_COMPOUND_CID_8610.sdf

> <i_m_Source_File_Index>
1

> <PUBCHEM_CONFORMER_DIVERSEORDER>
1
11
49
20
21
58
48
69
37
63
73
76
22
30
43
54
47
38
44
51
36
57
13
56
75
6
46
72
42
8
64
19
29
5
15
25
23
18
2
34
40
12
59
71
14
60
3
74
7
26
78
55
33
65
10
41
67
68
17
24
28
50
16
27
52
39
70
9
35
32
77
4
53
31
66
45
61
62

> <PUBCHEM_EFFECTIVE_ROTOR_COUNT>
7

> <PUBCHEM_SHAPE_VOLUME>
151

> <s_m_source_file>
ligprep_moringa-seed.maegz

> <i_m_source_file_index>
8

> <i_lp_mmshare_version>
44012

> <s_epik_input>
W0NIM11bQ0gyXU9DKD1PKVtDSF0oW0NIMl1bQ0gzXSlDKD1PKU9bQ0gyXVtDSDNd

> <s_epik_cmdline>
J2VwaWtfcHl0aG9uJywgJy1waCcsICc3LjAnLCAnLXRuJywgJzgnLCAnLW1hJywgJzIwMCcsICctaW1hZScsICc8aW5maWxlLm1hZT4nLCAnLW9tYWUnLCAnPG91dGZpbGUubWFlPic=

> <r_lp_tautomer_probability>
1

> <r_epik_Ionization_Penalty>
1.89094e-006

> <r_epik_Ionization_Penalty_Charging>
0

> <r_epik_Ionization_Penalty_Neutral>
1.89094e-006

> <r_epik_State_Penalty>
-0

> <r_epik_Charging_Adjusted_Penalty>
0

> <i_epik_Tot_Q>
0

> <i_epik_Tot_abs_Q>
0

> <s_epik_Chemistry_Notes>
This compound has an ester and may undergo hydrolysis at high or low pH.

> <i_f3d_flags>
0

> <s_lp_Force_Field>
OPLS3e

> <r_lp_Energy>
3.15806

> <b_lp_Chiralities_Consistent>
1

> <s_lp_Variant>
8610-1

$$$$
8697
                    3D
 Structure written by MMmdl.
 25 24  0  0  1  0            999 V2000
   -1.4105    1.8592   -0.9171 O   0  5  0  0  0  0
   -0.3652    2.2936    0.9929 O   0  0  0  0  0  0
   -0.0893    0.1077    0.0361 C   0  0  1  0  0  0
    1.4640    0.1329   -0.0124 C   0  0  0  0  0  0
    2.0755    0.7901   -1.2700 C   0  0  0  0  0  0
   -0.6001   -0.7025    1.2597 C   0  0  0  0  0  0
    3.6119    0.7076   -1.3006 C   0  0  0  0  0  0
   -0.6692    1.5415    0.0394 C   0  0  0  0  0  0
   -2.1269   -0.8915    1.3337 C   0  0  0  0  0  0
    4.2223    1.3554   -2.5507 C   0  0  0  0  0  0
   -0.4358   -0.4070   -0.8626 H   0  0  0  0  0  0
    1.8577    0.6219    0.8809 H   0  0  0  0  0  0
    1.8245   -0.8959    0.0347 H   0  0  0  0  0  0
    1.6688    0.3100   -2.1611 H   0  0  0  0  0  0
    1.7762    1.8377   -1.3240 H   0  0  0  0  0  0
   -0.1477   -1.6951    1.2350 H   0  0  0  0  0  0
   -0.2513   -0.2452    2.1874 H   0  0  0  0  0  0
    4.0210    1.1911   -0.4123 H   0  0  0  0  0  0
    3.9247   -0.3362   -1.2515 H   0  0  0  0  0  0
   -2.3972   -1.5286    2.1761 H   0  0  0  0  0  0
   -2.5118   -1.3597    0.4273 H   0  0  0  0  0  0
   -2.6450    0.0586    1.4661 H   0  0  0  0  0  0
    5.3097    1.2759   -2.5378 H   0  0  0  0  0  0
    3.9685    2.4142   -2.6111 H   0  0  0  0  0  0
    3.8657    0.8727   -3.4611 H   0  0  0  0  0  0
  1  8  1  0  0  0
  2  8  2  0  0  0
  3  4  1  0  0  0
  3  6  1  0  0  0
  3  8  1  0  0  0
  3 11  1  0  0  0
  4  5  1  0  0  0
  4 12  1  0  0  0
  4 13  1  0  0  0
  5  7  1  0  0  0
  5 14  1  0  0  0
  5 15  1  0  0  0
  6  9  1  0  0  0
  6 16  1  0  0  0
  6 17  1  0  0  0
  7 10  1  0  0  0
  7 18  1  0  0  0
  7 19  1  0  0  0
  9 20  1  0  0  0
  9 21  1  0  0  0
  9 22  1  0  0  0
 10 23  1  0  0  0
 10 24  1  0  0  0
 10 25  1  0  0  0
M  CHG  1   1  -1
M  END
> <s_m_entry_id>
137

> <s_m_entry_name>
Conformer3D_COMPOUND_CID_8697.1

> <PUBCHEM_COMPOUND_CID>
8697

> <PUBCHEM_CONFORMER_RMSD>
0.6

> <PUBCHEM_MMFF94_PARTIAL_CHARGES>
5
1 -0.65
2 -0.57
26 0.5
3 0.06
8 0.66

> <PUBCHEM_PHARMACOPHORE_FEATURES>
6
1 1 acceptor
1 10 hydrophobe
1 2 acceptor
1 9 hydrophobe
3 1 2 8 anion
5 3 4 5 6 7 hydrophobe

> <PUBCHEM_HEAVY_ATOM_COUNT>
10

> <PUBCHEM_ATOM_DEF_STEREO_COUNT>
0

> <PUBCHEM_ATOM_UDEF_STEREO_COUNT>
1

> <PUBCHEM_BOND_DEF_STEREO_COUNT>
0

> <PUBCHEM_BOND_UDEF_STEREO_COUNT>
0

> <PUBCHEM_ISOTOPIC_ATOM_COUNT>
0

> <PUBCHEM_COMPONENT_COUNT>
1

> <PUBCHEM_CACTVS_TAUTO_COUNT>
1

> <PUBCHEM_CONFORMER_ID>
000021F900000002

> <PUBCHEM_MMFF94_ENERGY>
4.9777

> <PUBCHEM_FEATURE_SELFOVERLAP>
30.507

> <PUBCHEM_SHAPE_FINGERPRINT>
11062470 55 15410890739030741280
12932764 1 16009019623239151928
13380535 76 18412263900237756430
14325111 11 18338800000879260841
14577589 140 18343867723144087870
14993402 34 18260261936989234253
15310529 11 14779533574517917496
20279233 1 17346602967691096060
20645464 45 18060424603265828676
20871998 184 18271533099209714535
23235685 24 18343017748863248529
23380061 50 17560788953615402944
23402539 116 17917138416956277221
23552423 10 18043532935067164572
3248919 1 18115298003572934172
366044 4 18273213058772421221
528862 383 17751071410332698251
6333449 129 18202558492747217661

> <PUBCHEM_SHAPE_MULTIPOLES>
194.06
5.9
1.55
0.84
5.61
0.55
0.1
-1.19
-0.6
-1.13
-0.01
-0.2
0.26
-0.16

> <PUBCHEM_SHAPE_SELFOVERLAP>
352.795

> <PUBCHEM_SHAPE_VOLUME>
124.6

> <PUBCHEM_COORDINATE_TYPE>
2
5
10

> <chiral flag>
1

> <version>
0

> <s_m_Source_Path>
C:\Users\Madhana Priya\Downloads

> <s_m_Source_File>
Conformer3D_COMPOUND_CID_8697.sdf

> <i_m_Source_File_Index>
1

> <PUBCHEM_CONFORMER_DIVERSEORDER>
2
45
75
35
28
86
66
24
4
25
81
41
78
39
64
79
59
30
85
20
65
50
37
69
83
54
52
72
48
10
22
71
82
67
36
63
42
76
8
70
33
60
13
74
56
77
26
80
11
58
15
57
68
23
38
53
62
9
43
84
51
73
18
61
3
34
32
1
29
49
31
55
47
21
6
12
7
44
46
17
19
27
40
16
14
5

> <PUBCHEM_EFFECTIVE_ROTOR_COUNT>
5

> <s_m_source_file>
ligprep_moringa-seed.maegz

> <i_m_source_file_index>
9

> <i_lp_mmshare_version>
44012

> <s_epik_input>
W09IXUMoPU8pW0NASF0oW0NIMl1bQ0gzXSlbQ0gyXVtDSDJdW0NIMl1bQ0gzXQ==

> <s_epik_cmdline>
J2VwaWtfcHl0aG9uJywgJy1waCcsICc3LjAnLCAnLXRuJywgJzgnLCAnLW1hJywgJzIwMCcsICctaW1hZScsICc8aW5maWxlLm1hZT4nLCAnLW9tYWUnLCAnPG91dGZpbGUubWFlPic=

> <r_epik_Ionization_Penalty>
0.00302947

> <r_epik_Ionization_Penalty_Charging>
0.00302947

> <r_epik_Ionization_Penalty_Neutral>
0

> <r_epik_State_Penalty>
0.00212848

> <r_epik_Charging_Adjusted_Penalty>
0.00515796

> <i_epik_Tot_Q>
-1

> <i_epik_Tot_abs_Q>
1

> <i_f3d_flags>
0

> <s_lp_Force_Field>
OPLS3e

> <r_lp_Energy>
2.12901

> <b_lp_Chiralities_Consistent>
1

> <s_lp_Variant>
8697-1

$$$$
15596
                    3D
 Structure written by MMmdl.
 39 39  0  0  1  0            999 V2000
    0.4235    1.7663    5.3784 O   0  0  0  0  0  0
    0.6794    1.3268    3.1297 O   0  0  0  0  0  0
   -2.2496   -2.8741    6.1742 C   0  0  0  0  0  0
   -2.7402   -2.0012    7.3517 C   0  0  0  0  0  0
   -0.9168   -3.6131    6.4304 C   0  0  0  0  0  0
   -3.8972   -1.0364    7.0050 C   0  0  0  0  0  0
    0.3193   -2.7127    6.6620 C   0  0  0  0  0  0
   -3.5952    0.0141    5.9105 C   0  0  0  0  0  0
    0.6656   -1.7737    5.4875 C   0  0  0  0  0  0
   -2.3749    0.9131    6.1984 C   0  0  0  0  0  0
    1.8075   -0.7901    5.8196 C   0  0  0  0  0  0
   -2.0247    1.8538    5.0296 C   0  0  0  0  0  0
    2.1425    0.2144    4.6917 C   0  0  0  0  0  0
   -0.7054    2.6291    5.2368 C   0  0  0  0  0  0
    1.0010    1.1668    4.3081 C   0  0  0  0  0  0
   -3.0213   -3.6097    5.9437 H   0  0  0  0  0  0
   -2.1507   -2.2795    5.2681 H   0  0  0  0  0  0
   -3.0602   -2.6580    8.1616 H   0  0  0  0  0  0
   -1.9199   -1.4214    7.7705 H   0  0  0  0  0  0
   -1.0383   -4.2727    7.2908 H   0  0  0  0  0  0
   -0.7151   -4.2716    5.5846 H   0  0  0  0  0  0
   -4.7674   -1.6203    6.7018 H   0  0  0  0  0  0
   -4.1983   -0.5154    7.9151 H   0  0  0  0  0  0
    0.1799   -2.1273    7.5708 H   0  0  0  0  0  0
    1.1806   -3.3510    6.8644 H   0  0  0  0  0  0
   -3.4604   -0.4893    4.9529 H   0  0  0  0  0  0
   -4.4755    0.6452    5.7802 H   0  0  0  0  0  0
    0.9348   -2.3667    4.6126 H   0  0  0  0  0  0
   -0.2165   -1.2035    5.2026 H   0  0  0  0  0  0
   -2.5534    1.4979    7.1018 H   0  0  0  0  0  0
   -1.5070    0.2914    6.4105 H   0  0  0  0  0  0
    1.5616   -0.2425    6.7311 H   0  0  0  0  0  0
    2.7087   -1.3573    6.0560 H   0  0  0  0  0  0
   -1.9628    1.2827    4.1022 H   0  0  0  0  0  0
   -2.8370    2.5669    4.8856 H   0  0  0  0  0  0
    3.0028    0.8185    4.9802 H   0  0  0  0  0  0
    2.4418   -0.3354    3.7985 H   0  0  0  0  0  0
   -0.7814    3.2327    6.1415 H   0  0  0  0  0  0
   -0.5427    3.3300    4.4163 H   0  0  0  0  0  0
  1 14  1  0  0  0
  1 15  1  0  0  0
  2 15  2  0  0  0
  3  4  1  0  0  0
  3  5  1  0  0  0
  3 16  1  0  0  0
  3 17  1  0  0  0
  4  6  1  0  0  0
  4 18  1  0  0  0
  4 19  1  0  0  0
  5  7  1  0  0  0
  5 20  1  0  0  0
  5 21  1  0  0  0
  6  8  1  0  0  0
  6 22  1  0  0  0
  6 23  1  0  0  0
  7  9  1  0  0  0
  7 24  1  0  0  0
  7 25  1  0  0  0
  8 10  1  0  0  0
  8 26  1  0  0  0
  8 27  1  0  0  0
  9 11  1  0  0  0
  9 28  1  0  0  0
  9 29  1  0  0  0
 10 12  1  0  0  0
 10 30  1  0  0  0
 10 31  1  0  0  0
 11 13  1  0  0  0
 11 32  1  0  0  0
 11 33  1  0  0  0
 12 14  1  0  0  0
 12 34  1  0  0  0
 12 35  1  0  0  0
 13 15  1  0  0  0
 13 36  1  0  0  0
 13 37  1  0  0  0
 14 38  1  0  0  0
 14 39  1  0  0  0
M  END
> <s_m_entry_id>
138

> <s_m_entry_name>
Conformer3D_COMPOUND_CID_15596.1

> <PUBCHEM_COMPOUND_CID>
15596

> <PUBCHEM_CONFORMER_RMSD>
0.6

> <PUBCHEM_MMFF94_PARTIAL_CHARGES>
5
1 -0.43
13 0.06
14 0.28
15 0.66
2 -0.57

> <PUBCHEM_EFFECTIVE_ROTOR_COUNT>
2.6

> <PUBCHEM_PHARMACOPHORE_FEATURES>
1
1 2 acceptor

> <PUBCHEM_HEAVY_ATOM_COUNT>
15

> <PUBCHEM_ATOM_DEF_STEREO_COUNT>
0

> <PUBCHEM_ATOM_UDEF_STEREO_COUNT>
0

> <PUBCHEM_BOND_DEF_STEREO_COUNT>
0

> <PUBCHEM_BOND_UDEF_STEREO_COUNT>
0

> <PUBCHEM_ISOTOPIC_ATOM_COUNT>
0

> <PUBCHEM_COMPONENT_COUNT>
1

> <PUBCHEM_CACTVS_TAUTO_COUNT>
1

> <PUBCHEM_CONFORMER_ID>
00003CEC00000001

> <PUBCHEM_MMFF94_ENERGY>
10.0409

> <PUBCHEM_FEATURE_SELFOVERLAP>
5.074

> <PUBCHEM_SHAPE_FINGERPRINT>
11321824 6 18056752354840979279
13618510 140 17977948217299755692
1420 336 18409731716490223691
14251711 518 17548411961163391678
14251745 187 17333372298981286150
192875 21 18195781081862715551
19930374 2 17613697242342400664
20905425 154 18196943372890034327
21249577 28 17905887333311630037
2334 1 18410573985320438149
23590187 152 17905032664931950402
2748010 2 17474954225082712541
2803657 2 17334191916026907340
2897 32 17257372371562841517
44154327 71 18194692685715588515
59345606 82 18195247711322330503
5939293 188 18338799987809573777
66348 1 18123753320545948837

> <PUBCHEM_SHAPE_MULTIPOLES>
296.95
4.65
3.97
0.97
0.9
0.3
-0.07
0.41
-0.8
-0.21
0.56
-0.18
-0.19
-0.41

> <PUBCHEM_SHAPE_SELFOVERLAP>
561.33

> <PUBCHEM_SHAPE_VOLUME>
181.4

> <PUBCHEM_COORDINATE_TYPE>
2
5
10

> <chiral flag>
0

> <version>
0

> <s_m_Source_Path>
C:\Users\Madhana Priya\Downloads

> <s_m_Source_File>
Conformer3D_COMPOUND_CID_15596.sdf

> <i_m_Source_File_Index>
1

> <PUBCHEM_CONFORMER_DIVERSEORDER>
1
48
9
22
37
30
31
39
24
35
26
34
41
47
27
8
29
45
3
42
13
28
25
36
43
32
16
44
21
17
23
6
20
49
11
18
33
10
14
4
7
38
15
12
5
19
40
46
2

> <s_m_source_file>
ligprep_moringa-seed.maegz

> <i_m_source_file_index>
10

> <i_lp_mmshare_version>
44012

> <s_epik_input>
Tz1DMU9bQ0gyXVtDSDJdW0NIMl1bQ0gyXVtDSDJdW0NIMl1bQ0gyXVtDSDJdW0NIMl1bQ0gyXVtDSDJdW0NIMl0x

> <s_epik_cmdline>
J2VwaWtfcHl0aG9uJywgJy1waCcsICc3LjAnLCAnLXRuJywgJzgnLCAnLW1hJywgJzIwMCcsICctaW1hZScsICc8aW5maWxlLm1hZT4nLCAnLW9tYWUnLCAnPG91dGZpbGUubWFlPic=

> <r_lp_tautomer_probability>
1

> <r_epik_Ionization_Penalty>
0

> <r_epik_Ionization_Penalty_Charging>
0

> <r_epik_Ionization_Penalty_Neutral>
0

> <r_epik_State_Penalty>
-0

> <r_epik_Charging_Adjusted_Penalty>
0

> <i_epik_Tot_Q>
0

> <i_epik_Tot_abs_Q>
0

> <s_epik_Chemistry_Notes>
This compound has an ester and may undergo hydrolysis at high or low pH.

> <i_f3d_flags>
0

> <s_lp_Force_Field>
OPLS3e

> <r_lp_Energy>
7.50016

> <b_lp_Chiralities_Consistent>
1

> <s_lp_Variant>
15596-1

$$$$
18648
                    3D
 Structure written by MMmdl.
 28 27  0  0  1  0            999 V2000
    2.9388    1.7124   -1.1656 O   0  5  0  0  0  0
    1.9186    0.2506   -2.4893 O   0  0  0  0  0  0
    0.0626    0.0684   -0.1339 C   0  0  0  0  0  0
    1.6158    0.0170   -0.1179 C   0  0  1  0  0  0
   -0.5492    1.4860   -0.0776 C   0  0  0  0  0  0
   -2.0873    1.4732   -0.0180 C   0  0  0  0  0  0
    2.1295   -1.4450   -0.0053 C   0  0  0  0  0  0
   -2.6970    2.8847    0.0460 C   0  0  0  0  0  0
    2.2063    0.7176   -1.3639 C   0  0  0  0  0  0
    3.6544   -1.5958    0.1514 C   0  0  0  0  0  0
   -4.2308    2.8728    0.0996 C   0  0  0  0  0  0
   -0.3200   -0.4580   -1.0106 H   0  0  0  0  0  0
   -0.3087   -0.4899    0.7271 H   0  0  0  0  0  0
    1.9519    0.5490    0.7747 H   0  0  0  0  0  0
   -0.1570    2.0130    0.7935 H   0  0  0  0  0  0
   -0.2332    2.0609   -0.9491 H   0  0  0  0  0  0
   -2.4777    0.9494   -0.8922 H   0  0  0  0  0  0
   -2.4114    0.8998    0.8519 H   0  0  0  0  0  0
    1.6638   -1.9122    0.8636 H   0  0  0  0  0  0
    1.7977   -2.0296   -0.8653 H   0  0  0  0  0  0
   -2.3132    3.4104    0.9215 H   0  0  0  0  0  0
   -2.3746    3.4620   -0.8217 H   0  0  0  0  0  0
    3.9276   -2.6421    0.2908 H   0  0  0  0  0  0
    4.0188   -1.0407    1.0161 H   0  0  0  0  0  0
    4.1888   -1.2350   -0.7279 H   0  0  0  0  0  0
   -4.6257    3.8879    0.1474 H   0  0  0  0  0  0
   -4.5922    2.3353    0.9769 H   0  0  0  0  0  0
   -4.6538    2.3948   -0.7845 H   0  0  0  0  0  0
  1  9  1  0  0  0
  2  9  2  0  0  0
  3  4  1  0  0  0
  3  5  1  0  0  0
  3 12  1  0  0  0
  3 13  1  0  0  0
  4  7  1  0  0  0
  4  9  1  0  0  0
  4 14  1  0  0  0
  5  6  1  0  0  0
  5 15  1  0  0  0
  5 16  1  0  0  0
  6  8  1  0  0  0
  6 17  1  0  0  0
  6 18  1  0  0  0
  7 10  1  0  0  0
  7 19  1  0  0  0
  7 20  1  0  0  0
  8 11  1  0  0  0
  8 21  1  0  0  0
  8 22  1  0  0  0
 10 23  1  0  0  0
 10 24  1  0  0  0
 10 25  1  0  0  0
 11 26  1  0  0  0
 11 27  1  0  0  0
 11 28  1  0  0  0
M  CHG  1   1  -1
M  END
> <s_m_entry_id>
139

> <s_m_entry_name>
Conformer3D_COMPOUND_CID_18648.1

> <PUBCHEM_COMPOUND_CID>
18648

> <PUBCHEM_CONFORMER_RMSD>
0.6

> <PUBCHEM_MMFF94_PARTIAL_CHARGES>
5
1 -0.65
2 -0.57
29 0.5
4 0.06
9 0.66

> <PUBCHEM_PHARMACOPHORE_FEATURES>
7
1 1 acceptor
1 10 hydrophobe
1 11 hydrophobe
1 2 acceptor
3 1 2 9 anion
3 3 4 7 hydrophobe
3 5 6 8 hydrophobe

> <PUBCHEM_HEAVY_ATOM_COUNT>
11

> <PUBCHEM_ATOM_DEF_STEREO_COUNT>
0

> <PUBCHEM_ATOM_UDEF_STEREO_COUNT>
1

> <PUBCHEM_BOND_DEF_STEREO_COUNT>
0

> <PUBCHEM_BOND_UDEF_STEREO_COUNT>
0

> <PUBCHEM_ISOTOPIC_ATOM_COUNT>
0

> <PUBCHEM_COMPONENT_COUNT>
1

> <PUBCHEM_CACTVS_TAUTO_COUNT>
1

> <PUBCHEM_CONFORMER_ID>
000048D800000001

> <PUBCHEM_MMFF94_ENERGY>
3.8903

> <PUBCHEM_FEATURE_SELFOVERLAP>
35.603

> <PUBCHEM_SHAPE_FINGERPRINT>
10219947 1 18201720613685114670
11062470 55 13901901198509583251
12162725 195 18342743996780782345
12932764 1 18057335074639828395
13922767 16 18412260618930020195
14325111 11 18411701028110574627
14344429 50 18131071541239216944
15775835 57 18271528709795335917
17802600 8 18411978031968418337
18186145 218 17968089829200884779
20339313 130 18114189622278587876
20606313 2 18412827979851712727
20645477 70 18408887330431477879
20671657 1 18263933291907769181
20871998 22 18197499524232427566
212847 35 18411143519886180505
23380061 81 17967822673196746245
23402539 116 15266767833072370571
23557571 272 15267068008294620403

> <PUBCHEM_SHAPE_MULTIPOLES>
214.64
7.98
1.46
0.83
9.1
0.48
0.08
-1.37
-0.32
-1.46
0.01
-0.28
0.24
-0.18

> <PUBCHEM_SHAPE_SELFOVERLAP>
390.735

> <PUBCHEM_SHAPE_VOLUME>
137.5

> <PUBCHEM_COORDINATE_TYPE>
2
5
10

> <chiral flag>
1

> <version>
0

> <s_m_Source_Path>
C:\Users\Madhana Priya\Downloads

> <s_m_Source_File>
Conformer3D_COMPOUND_CID_18648.sdf

> <i_m_Source_File_Index>
1

> <PUBCHEM_CONFORMER_DIVERSEORDER>
1
152
191
130
151
187
178
106
186
44
192
165
85
79
193
134
145
161
42
179
92
177
17
111
156
72
174
180
175
195
88
71
182
25
146
141
181
20
176
194
157
100
167
109
10
104
189
61
169
172
168
86
154
27
7
82
183
93
188
68
41
184
81
113
148
73
45
171
122
57
117
102
43
190
173
129
33
149
84
34
116
22
37
52
112
89
49
60
119
105
162
144
9
128
131
13
95
26
160
36
153
15
170
107
8
62
101
185
38
58
135
124
99
108
127
40
50
51
28
137
48
118
12
91
140
54
125
14
56
16
114
77
136
155
90
120
163
94
158
59
132
78
147
115
24
98
150
75
21
164
97
66
76
11
67
64
69
110
103
138
123
139
3
83
96
121
47
166
74
126
143
2
142
6
133
18
70
159
31
63
23
65
53
55
32
30
5
87
80
29
4
39
19
46
35

> <PUBCHEM_EFFECTIVE_ROTOR_COUNT>
6

> <s_m_source_file>
ligprep_moringa-seed.maegz

> <i_m_source_file_index>
11

> <i_lp_mmshare_version>
44012

> <s_epik_input>
W09IXUMoPU8pW0NASF0oW0NIMl1bQ0gzXSlbQ0gyXVtDSDJdW0NIMl1bQ0gyXVtDSDNd

> <s_epik_cmdline>
J2VwaWtfcHl0aG9uJywgJy1waCcsICc3LjAnLCAnLXRuJywgJzgnLCAnLW1hJywgJzIwMCcsICctaW1hZScsICc8aW5maWxlLm1hZT4nLCAnLW9tYWUnLCAnPG91dGZpbGUubWFlPic=

> <r_epik_Ionization_Penalty>
0.0030579

> <r_epik_Ionization_Penalty_Charging>
0.0030579

> <r_epik_Ionization_Penalty_Neutral>
0

> <r_epik_State_Penalty>
0.00214982

> <r_epik_Charging_Adjusted_Penalty>
0.00520772

> <i_epik_Tot_Q>
-1

> <i_epik_Tot_abs_Q>
1

> <i_f3d_flags>
0

> <s_lp_Force_Field>
OPLS3e

> <r_lp_Energy>
2.59596

> <b_lp_Chiralities_Consistent>
1

> <s_lp_Variant>
18648-1

$$$$
38042
                    3D
 Structure written by MMmdl.
 32 31  0  0  1  0            999 V2000
    2.8701   -4.2164   -3.8471 Cl  0  0  0  0  0  0
    1.0709   -5.5850   -2.4047 O   0  0  0  0  0  0
   -0.1150    0.0542   -0.1032 C   0  0  0  0  0  0
    1.4205   -0.0812   -0.1120 C   0  0  0  0  0  0
   -0.5859    1.5197   -0.0966 C   0  0  0  0  0  0
    1.9302   -1.5335   -0.0246 C   0  0  0  0  0  0
   -2.1186    1.6588   -0.0657 C   0  0  0  0  0  0
    1.6309   -2.3888   -1.2711 C   0  0  0  0  0  0
   -2.5864    3.1241   -0.0465 C   0  0  0  0  0  0
    2.2060   -3.8152   -1.1589 C   0  0  0  0  0  0
   -4.0967    3.2680   -0.0181 C   0  0  0  0  0  0
    1.8956   -4.6733   -2.3869 C   0  0  0  0  0  0
   -4.7940    3.8479    0.9715 C   0  0  0  0  0  0
   -0.5364   -0.4505   -0.9733 H   0  0  0  0  0  0
   -0.5170   -0.4576    0.7726 H   0  0  0  0  0  0
    1.8281    0.3956   -1.0049 H   0  0  0  0  0  0
    1.8273    0.4758    0.7334 H   0  0  0  0  0  0
   -0.1600    2.0323    0.7675 H   0  0  0  0  0  0
   -0.1941    2.0294   -0.9782 H   0  0  0  0  0  0
    3.0094   -1.5100    0.1343 H   0  0  0  0  0  0
    1.5098   -2.0124    0.8611 H   0  0  0  0  0  0
   -2.5461    1.1527   -0.9328 H   0  0  0  0  0  0
   -2.5119    1.1429    0.8117 H   0  0  0  0  0  0
    0.5521   -2.4444   -1.4234 H   0  0  0  0  0  0
    2.0445   -1.8887   -2.1489 H   0  0  0  0  0  0
   -2.1632    3.6366    0.8193 H   0  0  0  0  0  0
   -2.2300    3.6403   -0.9387 H   0  0  0  0  0  0
    3.2877   -3.7871   -1.0219 H   0  0  0  0  0  0
    1.7935   -4.3124   -0.2796 H   0  0  0  0  0  0
   -4.6284    2.8687   -0.8698 H   0  0  0  0  0  0
   -4.3022    4.2613    1.8402 H   0  0  0  0  0  0
   -5.8710    3.9167    0.9248 H   0  0  0  0  0  0
  1 12  1  0  0  0
  2 12  2  0  0  0
  3  4  1  0  0  0
  3  5  1  0  0  0
  3 14  1  0  0  0
  3 15  1  0  0  0
  4  6  1  0  0  0
  4 16  1  0  0  0
  4 17  1  0  0  0
  5  7  1  0  0  0
  5 18  1  0  0  0
  5 19  1  0  0  0
  6  8  1  0  0  0
  6 20  1  0  0  0
  6 21  1  0  0  0
  7  9  1  0  0  0
  7 22  1  0  0  0
  7 23  1  0  0  0
  8 10  1  0  0  0
  8 24  1  0  0  0
  8 25  1  0  0  0
  9 11  1  0  0  0
  9 26  1  0  0  0
  9 27  1  0  0  0
 10 12  1  0  0  0
 10 28  1  0  0  0
 10 29  1  0  0  0
 11 13  2  0  0  0
 11 30  1  0  0  0
 13 31  1  0  0  0
 13 32  1  0  0  0
M  END
> <s_m_entry_id>
140

> <s_m_entry_name>
Conformer3D_COMPOUND_CID_38042 (1).1

> <PUBCHEM_COMPOUND_CID>
38042

> <PUBCHEM_MMFF94_PARTIAL_CHARGES>
10
1 -0.21
10 0.06
11 -0.29
12 0.72
13 -0.3
2 -0.57
30 0.15
31 0.15
32 0.15
9 0.14

> <PUBCHEM_PHARMACOPHORE_FEATURES>
1
1 13 hydrophobe

> <PUBCHEM_HEAVY_ATOM_COUNT>
13

> <PUBCHEM_ATOM_DEF_STEREO_COUNT>
0

> <PUBCHEM_ATOM_UDEF_STEREO_COUNT>
0

> <PUBCHEM_BOND_DEF_STEREO_COUNT>
0

> <PUBCHEM_BOND_UDEF_STEREO_COUNT>
0

> <PUBCHEM_ISOTOPIC_ATOM_COUNT>
0

> <PUBCHEM_COMPONENT_COUNT>
1

> <PUBCHEM_CACTVS_TAUTO_COUNT>
1

> <PUBCHEM_CONFORMER_ID>
0000949A00000001

> <PUBCHEM_MMFF94_ENERGY>
3.8828

> <PUBCHEM_FEATURE_SELFOVERLAP>
5.074

> <PUBCHEM_SHAPE_FINGERPRINT>
10968037 39 17095242527379595087
11315181 36 17313108570912770881
12091667 2 18412263939530499139
13533116 47 17677041353350033730
1420 363 17418377999640264542
14251764 18 18040433291344633627
14251764 46 18408884044380140967
17834076 25 18260547826981029562
20281389 69 18410853274195984872
20621476 8 18339927017303351788
21130983 4 16153432753401858596
220451 1 17312819381689675770
22224240 67 14996283647834287128
23035841 295 18412261744148336618
23218964 4 18273494568161526784
23402539 116 18202557397646530477
23521765 1 18341895199009544434
33684 2 18334011692270041010
3545911 37 18273214200832951214
42788 4 18411417319159967936
4463277 17 18335420175513853396
57583515 80 12535347904709166111
59755656 215 18272374144501933054
8209 1 18410573993741392238

> <PUBCHEM_SHAPE_MULTIPOLES>
263.53
20.64
0.92
0.66
6.65
0.1
-0.01
-1.29
-1.13
-0.93
0
0.3
-0.02
0.12

> <PUBCHEM_SHAPE_SELFOVERLAP>
470.595

> <PUBCHEM_SHAPE_VOLUME>
168.9

> <PUBCHEM_COORDINATE_TYPE>
2
5
10

> <chiral flag>
0

> <version>
0

> <s_m_Source_Path>
C:\Users\Madhana Priya\Downloads

> <s_m_Source_File>
Conformer3D_COMPOUND_CID_38042 (1).sdf

> <i_m_Source_File_Index>
1

> <PUBCHEM_CONFORMER_DIVERSEORDER>
1
170
16
102
41
181
5
137
165
15
13
17
64
179
195
21
59
194
118
117
51
86
58
40
113
18
95
166
30
123
108
116
206
39
158
62
48
7
101
55
205
133
65
130
2
46
134
199
87
47
20
31
204
81
201
196
60
203
68
57
163
168
110
70
10
33
154
200
202
29
45
61
153
82
112
180
148
107
56
208
97
139
6
174
73
14
63
126
162
71
120
152
4
186
42
37
138
11
146
83
8
100
69
27
178
149
147
35
9
189
90
84
177
85
128
198
109
75
188
44
136
38
89
111
3
155
22
193
197
131
72
169
94
12
106
19
135
132
28
151
105
24
99
190
127
171
143
141
210
23
36
182
119
53
176
209
103
187
25
129
50
34
93
77
185
145
211
76
26
32
173
43
74
104
114
122
124
140
52
212
91
80
66
88
96
159
207
49
175
54
150
67
115
125
92
98
121
172
142
184
79
191
192
157
78
144
161
160
167
183
164
156

> <PUBCHEM_EFFECTIVE_ROTOR_COUNT>
9

> <PUBCHEM_CONFORMER_RMSD>
1

> <s_m_source_file>
ligprep_moringa-seed.maegz

> <i_m_source_file_index>
12

> <i_lp_mmshare_version>
44012

> <s_epik_input>
Q2xDKD1PKVtDSDJdW0NIMl1bQ0gyXVtDSDJdW0NIMl1bQ0gyXVtDSDJdW0NIMl1bQ0hdPVtDSDJd

> <s_epik_cmdline>
J2VwaWtfcHl0aG9uJywgJy1waCcsICc3LjAnLCAnLXRuJywgJzgnLCAnLW1hJywgJzIwMCcsICctaW1hZScsICc8aW5maWxlLm1hZT4nLCAnLW9tYWUnLCAnPG91dGZpbGUubWFlPic=

> <r_lp_tautomer_probability>
1

> <r_epik_Ionization_Penalty>
8.81937e-010

> <r_epik_Ionization_Penalty_Charging>
0

> <r_epik_Ionization_Penalty_Neutral>
8.81937e-010

> <r_epik_State_Penalty>
-0

> <r_epik_Charging_Adjusted_Penalty>
0

> <i_epik_Tot_Q>
0

> <i_epik_Tot_abs_Q>
0

> <i_f3d_flags>
0

> <s_lp_Force_Field>
OPLS3e

> <r_lp_Energy>
3.54648

> <b_lp_Chiralities_Consistent>
1

> <s_lp_Variant>
38042-1

$$$$
38042
                    3D
 Structure written by MMmdl.
 32 31  0  0  1  0            999 V2000
    2.8701   -4.2164   -3.8471 Cl  0  0  0  0  0  0
    1.0709   -5.5850   -2.4047 O   0  0  0  0  0  0
   -0.1150    0.0542   -0.1032 C   0  0  0  0  0  0
    1.4205   -0.0812   -0.1120 C   0  0  0  0  0  0
   -0.5859    1.5197   -0.0966 C   0  0  0  0  0  0
    1.9302   -1.5335   -0.0246 C   0  0  0  0  0  0
   -2.1186    1.6588   -0.0657 C   0  0  0  0  0  0
    1.6309   -2.3888   -1.2711 C   0  0  0  0  0  0
   -2.5864    3.1241   -0.0465 C   0  0  0  0  0  0
    2.2060   -3.8152   -1.1589 C   0  0  0  0  0  0
   -4.0967    3.2680   -0.0181 C   0  0  0  0  0  0
    1.8956   -4.6733   -2.3869 C   0  0  0  0  0  0
   -4.7940    3.8479    0.9715 C   0  0  0  0  0  0
   -0.5364   -0.4505   -0.9733 H   0  0  0  0  0  0
   -0.5170   -0.4576    0.7726 H   0  0  0  0  0  0
    1.8281    0.3956   -1.0049 H   0  0  0  0  0  0
    1.8273    0.4758    0.7334 H   0  0  0  0  0  0
   -0.1600    2.0323    0.7675 H   0  0  0  0  0  0
   -0.1941    2.0294   -0.9782 H   0  0  0  0  0  0
    3.0094   -1.5100    0.1343 H   0  0  0  0  0  0
    1.5098   -2.0124    0.8611 H   0  0  0  0  0  0
   -2.5461    1.1527   -0.9328 H   0  0  0  0  0  0
   -2.5119    1.1429    0.8117 H   0  0  0  0  0  0
    0.5521   -2.4444   -1.4234 H   0  0  0  0  0  0
    2.0445   -1.8887   -2.1489 H   0  0  0  0  0  0
   -2.1632    3.6366    0.8193 H   0  0  0  0  0  0
   -2.2300    3.6403   -0.9387 H   0  0  0  0  0  0
    3.2877   -3.7871   -1.0219 H   0  0  0  0  0  0
    1.7935   -4.3124   -0.2796 H   0  0  0  0  0  0
   -4.6284    2.8687   -0.8698 H   0  0  0  0  0  0
   -4.3022    4.2613    1.8402 H   0  0  0  0  0  0
   -5.8710    3.9167    0.9248 H   0  0  0  0  0  0
  1 12  1  0  0  0
  2 12  2  0  0  0
  3  4  1  0  0  0
  3  5  1  0  0  0
  3 14  1  0  0  0
  3 15  1  0  0  0
  4  6  1  0  0  0
  4 16  1  0  0  0
  4 17  1  0  0  0
  5  7  1  0  0  0
  5 18  1  0  0  0
  5 19  1  0  0  0
  6  8  1  0  0  0
  6 20  1  0  0  0
  6 21  1  0  0  0
  7  9  1  0  0  0
  7 22  1  0  0  0
  7 23  1  0  0  0
  8 10  1  0  0  0
  8 24  1  0  0  0
  8 25  1  0  0  0
  9 11  1  0  0  0
  9 26  1  0  0  0
  9 27  1  0  0  0
 10 12  1  0  0  0
 10 28  1  0  0  0
 10 29  1  0  0  0
 11 13  2  0  0  0
 11 30  1  0  0  0
 13 31  1  0  0  0
 13 32  1  0  0  0
M  END
> <s_m_entry_id>
141

> <s_m_entry_name>
Conformer3D_COMPOUND_CID_38042.1

> <PUBCHEM_COMPOUND_CID>
38042

> <PUBCHEM_MMFF94_PARTIAL_CHARGES>
10
1 -0.21
10 0.06
11 -0.29
12 0.72
13 -0.3
2 -0.57
30 0.15
31 0.15
32 0.15
9 0.14

> <PUBCHEM_PHARMACOPHORE_FEATURES>
1
1 13 hydrophobe

> <PUBCHEM_HEAVY_ATOM_COUNT>
13

> <PUBCHEM_ATOM_DEF_STEREO_COUNT>
0

> <PUBCHEM_ATOM_UDEF_STEREO_COUNT>
0

> <PUBCHEM_BOND_DEF_STEREO_COUNT>
0

> <PUBCHEM_BOND_UDEF_STEREO_COUNT>
0

> <PUBCHEM_ISOTOPIC_ATOM_COUNT>
0

> <PUBCHEM_COMPONENT_COUNT>
1

> <PUBCHEM_CACTVS_TAUTO_COUNT>
1

> <PUBCHEM_CONFORMER_ID>
0000949A00000001

> <PUBCHEM_MMFF94_ENERGY>
3.8828

> <PUBCHEM_FEATURE_SELFOVERLAP>
5.074

> <PUBCHEM_SHAPE_FINGERPRINT>
10968037 39 17095242527379595087
11315181 36 17313108570912770881
12091667 2 18412263939530499139
13533116 47 17677041353350033730
1420 363 17418377999640264542
14251764 18 18040433291344633627
14251764 46 18408884044380140967
17834076 25 18260547826981029562
20281389 69 18410853274195984872
20621476 8 18339927017303351788
21130983 4 16153432753401858596
220451 1 17312819381689675770
22224240 67 14996283647834287128
23035841 295 18412261744148336618
23218964 4 18273494568161526784
23402539 116 18202557397646530477
23521765 1 18341895199009544434
33684 2 18334011692270041010
3545911 37 18273214200832951214
42788 4 18411417319159967936
4463277 17 18335420175513853396
57583515 80 12535347904709166111
59755656 215 18272374144501933054
8209 1 18410573993741392238

> <PUBCHEM_SHAPE_MULTIPOLES>
263.53
20.64
0.92
0.66
6.65
0.1
-0.01
-1.29
-1.13
-0.93
0
0.3
-0.02
0.12

> <PUBCHEM_SHAPE_SELFOVERLAP>
470.595

> <PUBCHEM_SHAPE_VOLUME>
168.9

> <PUBCHEM_COORDINATE_TYPE>
2
5
10

> <chiral flag>
0

> <version>
0

> <s_m_Source_Path>
C:\Users\Madhana Priya\Downloads

> <s_m_Source_File>
Conformer3D_COMPOUND_CID_38042.sdf

> <i_m_Source_File_Index>
1

> <PUBCHEM_CONFORMER_DIVERSEORDER>
1
170
16
102
41
181
5
137
165
15
13
17
64
179
195
21
59
194
118
117
51
86
58
40
113
18
95
166
30
123
108
116
206
39
158
62
48
7
101
55
205
133
65
130
2
46
134
199
87
47
20
31
204
81
201
196
60
203
68
57
163
168
110
70
10
33
154
200
202
29
45
61
153
82
112
180
148
107
56
208
97
139
6
174
73
14
63
126
162
71
120
152
4
186
42
37
138
11
146
83
8
100
69
27
178
149
147
35
9
189
90
84
177
85
128
198
109
75
188
44
136
38
89
111
3
155
22
193
197
131
72
169
94
12
106
19
135
132
28
151
105
24
99
190
127
171
143
141
210
23
36
182
119
53
176
209
103
187
25
129
50
34
93
77
185
145
211
76
26
32
173
43
74
104
114
122
124
140
52
212
91
80
66
88
96
159
207
49
175
54
150
67
115
125
92
98
121
172
142
184
79
191
192
157
78
144
161
160
167
183
164
156

> <PUBCHEM_EFFECTIVE_ROTOR_COUNT>
9

> <PUBCHEM_CONFORMER_RMSD>
1

> <s_m_source_file>
ligprep_moringa-seed.maegz

> <i_m_source_file_index>
13

> <i_lp_mmshare_version>
44012

> <s_epik_input>
Q2xDKD1PKVtDSDJdW0NIMl1bQ0gyXVtDSDJdW0NIMl1bQ0gyXVtDSDJdW0NIMl1bQ0hdPVtDSDJd

> <s_epik_cmdline>
J2VwaWtfcHl0aG9uJywgJy1waCcsICc3LjAnLCAnLXRuJywgJzgnLCAnLW1hJywgJzIwMCcsICctaW1hZScsICc8aW5maWxlLm1hZT4nLCAnLW9tYWUnLCAnPG91dGZpbGUubWFlPic=

> <r_lp_tautomer_probability>
1

> <r_epik_Ionization_Penalty>
8.81937e-010

> <r_epik_Ionization_Penalty_Charging>
0

> <r_epik_Ionization_Penalty_Neutral>
8.81937e-010

> <r_epik_State_Penalty>
-0

> <r_epik_Charging_Adjusted_Penalty>
0

> <i_epik_Tot_Q>
0

> <i_epik_Tot_abs_Q>
0

> <i_f3d_flags>
0

> <s_lp_Force_Field>
OPLS3e

> <r_lp_Energy>
3.54648

> <b_lp_Chiralities_Consistent>
1

> <s_lp_Variant>
38042-1

$$$$
70354
                    3D
 Structure written by MMmdl.
 36 36  0  0  1  0            999 V2000
   -0.2882   -0.1262   -1.7068 O   0  0  0  0  0  0
    0.5483   -2.2031   -2.2417 O   0  0  0  0  0  0
   -0.3688    0.5889    2.6241 C   0  0  0  0  0  0
    1.1375    0.2948    2.8145 C   0  0  0  0  0  0
   -1.1006   -0.4145    1.7055 C   0  0  0  0  0  0
    2.0790    1.1749    1.9603 C   0  0  0  0  0  0
   -2.4767    0.0828    1.2116 C   0  0  0  0  0  0
    1.9053    1.0558    0.4326 C   0  0  0  0  0  0
   -2.4096    1.1428    0.0850 C   0  0  0  0  0  0
    2.4325   -0.2647   -0.1655 C   0  0  0  0  0  0
   -2.5988    0.6005   -1.3504 C   0  0  0  0  0  0
    2.0978   -0.4530   -1.6622 C   0  0  0  0  0  0
   -1.6496   -0.5332   -1.7764 C   0  0  0  0  0  0
    0.6988   -1.0257   -1.9101 C   0  0  0  0  0  0
   -0.8603    0.5752    3.5979 H   0  0  0  0  0  0
   -0.4978    1.6091    2.2615 H   0  0  0  0  0  0
    1.3895    0.4681    3.8617 H   0  0  0  0  0  0
    1.3467   -0.7625    2.6479 H   0  0  0  0  0  0
   -0.4764   -0.6743    0.8533 H   0  0  0  0  0  0
   -1.2365   -1.3475    2.2540 H   0  0  0  0  0  0
    1.9280    2.2171    2.2455 H   0  0  0  0  0  0
    3.1145    0.9525    2.2222 H   0  0  0  0  0  0
   -3.0750   -0.7670    0.8795 H   0  0  0  0  0  0
   -3.0227    0.4948    2.0619 H   0  0  0  0  0  0
    0.8589    1.2080    0.1766 H   0  0  0  0  0  0
    2.4368    1.8811   -0.0431 H   0  0  0  0  0  0
   -3.1936    1.8806    0.2616 H   0  0  0  0  0  0
   -1.4786    1.7066    0.1422 H   0  0  0  0  0  0
    3.5159   -0.2951   -0.0443 H   0  0  0  0  0  0
    2.0606   -1.1157    0.4075 H   0  0  0  0  0  0
   -3.6237    0.2433   -1.4570 H   0  0  0  0  0  0
   -2.5032    1.4261   -2.0568 H   0  0  0  0  0  0
    2.2178    0.4837   -2.2075 H   0  0  0  0  0  0
    2.8200   -1.1447   -2.0975 H   0  0  0  0  0  0
   -1.8822   -0.8407   -2.7972 H   0  0  0  0  0  0
   -1.8121   -1.4036   -1.1385 H   0  0  0  0  0  0
  1 13  1  0  0  0
  1 14  1  0  0  0
  2 14  2  0  0  0
  3  4  1  0  0  0
  3  5  1  0  0  0
  3 15  1  0  0  0
  3 16  1  0  0  0
  4  6  1  0  0  0
  4 17  1  0  0  0
  4 18  1  0  0  0
  5  7  1  0  0  0
  5 19  1  0  0  0
  5 20  1  0  0  0
  6  8  1  0  0  0
  6 21  1  0  0  0
  6 22  1  0  0  0
  7  9  1  0  0  0
  7 23  1  0  0  0
  7 24  1  0  0  0
  8 10  1  0  0  0
  8 25  1  0  0  0
  8 26  1  0  0  0
  9 11  1  0  0  0
  9 27  1  0  0  0
  9 28  1  0  0  0
 10 12  1  0  0  0
 10 29  1  0  0  0
 10 30  1  0  0  0
 11 13  1  0  0  0
 11 31  1  0  0  0
 11 32  1  0  0  0
 12 14  1  0  0  0
 12 33  1  0  0  0
 12 34  1  0  0  0
 13 35  1  0  0  0
 13 36  1  0  0  0
M  END
> <s_m_entry_id>
142

> <s_m_entry_name>
Conformer3D_COMPOUND_CID_70354.1

> <PUBCHEM_COMPOUND_CID>
70354

> <PUBCHEM_CONFORMER_RMSD>
0.6

> <PUBCHEM_MMFF94_PARTIAL_CHARGES>
5
1 -0.43
12 0.06
13 0.28
14 0.66
2 -0.57

> <PUBCHEM_EFFECTIVE_ROTOR_COUNT>
2.4

> <PUBCHEM_PHARMACOPHORE_FEATURES>
1
1 2 acceptor

> <PUBCHEM_HEAVY_ATOM_COUNT>
14

> <PUBCHEM_ATOM_DEF_STEREO_COUNT>
0

> <PUBCHEM_ATOM_UDEF_STEREO_COUNT>
0

> <PUBCHEM_BOND_DEF_STEREO_COUNT>
0

> <PUBCHEM_BOND_UDEF_STEREO_COUNT>
0

> <PUBCHEM_ISOTOPIC_ATOM_COUNT>
0

> <PUBCHEM_COMPONENT_COUNT>
1

> <PUBCHEM_CACTVS_TAUTO_COUNT>
1

> <PUBCHEM_CONFORMER_ID>
000112D200000001

> <PUBCHEM_MMFF94_ENERGY>
13.1213

> <PUBCHEM_FEATURE_SELFOVERLAP>
5.074

> <PUBCHEM_SHAPE_FINGERPRINT>
10967382 1 18410854343441946107
11321824 6 16393788949548848903
13618510 140 18193271016843173260
1420 336 18411698798463612658
14251711 518 18339354292120779498
14251717 144 18050844425710002285
14251745 187 18343016701265417682
19930374 2 17974531850305530320
22802520 49 17842295678308222622
2334 1 17906451387071581491
2748010 2 18194965364245803595
2897 32 18411418371474428221
44154327 71 17907026071044518953
66348 1 18411135822740199202
8199 65 18121782733557876026

> <PUBCHEM_SHAPE_MULTIPOLES>
276.37
4.24
3.85
0.82
0.53
0.06
-0.02
-0.12
-0.03
-0.41
-0.15
0.04
0.04
-0.3

> <PUBCHEM_SHAPE_SELFOVERLAP>
523.321

> <PUBCHEM_SHAPE_VOLUME>
168.6

> <PUBCHEM_COORDINATE_TYPE>
2
5
10

> <chiral flag>
0

> <version>
0

> <s_m_Source_Path>
C:\Users\Madhana Priya\Downloads

> <s_m_Source_File>
Conformer3D_COMPOUND_CID_70354.sdf

> <i_m_Source_File_Index>
1

> <PUBCHEM_CONFORMER_DIVERSEORDER>
1
48
6
4
27
32
54
20
38
17
44
18
26
45
51
55
3
21
19
52
22
33
46
31
28
47
29
25
41
50
34
36
37
23
40
13
8
12
30
24
11
43
53
35
39
42
5
7
16
10
49
2
15
14
9

> <s_m_source_file>
ligprep_moringa-seed.maegz

> <i_m_source_file_index>
14

> <i_lp_mmshare_version>
44012

> <s_epik_input>
Tz1DMU9bQ0gyXVtDSDJdW0NIMl1bQ0gyXVtDSDJdW0NIMl1bQ0gyXVtDSDJdW0NIMl1bQ0gyXVtDSDJdMQ==

> <s_epik_cmdline>
J2VwaWtfcHl0aG9uJywgJy1waCcsICc3LjAnLCAnLXRuJywgJzgnLCAnLW1hJywgJzIwMCcsICctaW1hZScsICc8aW5maWxlLm1hZT4nLCAnLW9tYWUnLCAnPG91dGZpbGUubWFlPic=

> <r_lp_tautomer_probability>
1

> <r_epik_Ionization_Penalty>
0

> <r_epik_Ionization_Penalty_Charging>
0

> <r_epik_Ionization_Penalty_Neutral>
0

> <r_epik_State_Penalty>
-0

> <r_epik_Charging_Adjusted_Penalty>
0

> <i_epik_Tot_Q>
0

> <i_epik_Tot_abs_Q>
0

> <s_epik_Chemistry_Notes>
This compound has an ester and may undergo hydrolysis at high or low pH.

> <i_f3d_flags>
0

> <s_lp_Force_Field>
OPLS3e

> <r_lp_Energy>
12.766

> <b_lp_Chiralities_Consistent>
1

> <s_lp_Variant>
70354-1

$$$$
75704
                    3D
 Structure written by MMmdl.
 27 26  0  0  1  0            999 V2000
    3.3944   -3.9945   -0.0544 O   0  5  0  0  0  0
    5.4276   -3.1395    0.1614 O   0  0  0  0  0  0
   -1.5590    4.8222   -1.0792 O   0  0  0  0  0  0
    0.0204   -0.0026   -0.0619 C   0  0  0  0  0  0
    1.5549   -0.0810    0.0292 C   0  0  0  0  0  0
   -0.5098    1.4420   -0.0375 C   0  0  0  0  0  0
    2.0852   -1.5256   -0.0073 C   0  0  0  0  0  0
   -2.0488    1.5182   -0.1145 C   0  0  0  0  0  0
    3.6280   -1.5961    0.0864 C   0  0  0  0  0  0
   -2.6251    2.9459   -0.0186 C   0  0  0  0  0  0
    4.1857   -3.0312    0.0621 C   0  0  0  0  0  0
   -2.2712    3.8296   -1.2154 C   0  0  0  0  0  0
   -0.3129   -0.4944   -0.9771 H   0  0  0  0  0  0
   -0.4185   -0.5641    0.7643 H   0  0  0  0  0  0
    1.9963    0.4867   -0.7915 H   0  0  0  0  0  0
    1.8876    0.4023    0.9492 H   0  0  0  0  0  0
   -0.1702    1.9363    0.8740 H   0  0  0  0  0  0
   -0.0704    1.9973   -0.8675 H   0  0  0  0  0  0
    1.6391   -2.0868    0.8161 H   0  0  0  0  0  0
    1.7490   -2.0029   -0.9299 H   0  0  0  0  0  0
   -2.3924    1.0434   -1.0354 H   0  0  0  0  0  0
   -2.4744    0.9255    0.6963 H   0  0  0  0  0  0
    4.0725   -1.0449   -0.7435 H   0  0  0  0  0  0
    3.9622   -1.1167    1.0076 H   0  0  0  0  0  0
   -3.7113    2.9025    0.0614 H   0  0  0  0  0  0
   -2.2661    3.4253    0.8930 H   0  0  0  0  0  0
   -2.6879    3.5153   -2.1723 H   0  0  0  0  0  0
  1 11  1  0  0  0
  2 11  2  0  0  0
  3 12  2  0  0  0
  4  5  1  0  0  0
  4  6  1  0  0  0
  4 13  1  0  0  0
  4 14  1  0  0  0
  5  7  1  0  0  0
  5 15  1  0  0  0
  5 16  1  0  0  0
  6  8  1  0  0  0
  6 17  1  0  0  0
  6 18  1  0  0  0
  7  9  1  0  0  0
  7 19  1  0  0  0
  7 20  1  0  0  0
  8 10  1  0  0  0
  8 21  1  0  0  0
  8 22  1  0  0  0
  9 11  1  0  0  0
  9 23  1  0  0  0
  9 24  1  0  0  0
 10 12  1  0  0  0
 10 25  1  0  0  0
 10 26  1  0  0  0
 12 27  1  0  0  0
M  CHG  1   1  -1
M  END
> <s_m_entry_id>
143

> <s_m_entry_name>
Conformer3D_COMPOUND_CID_75704.1

> <PUBCHEM_COMPOUND_CID>
75704

> <PUBCHEM_CONFORMER_RMSD>
0.8

> <PUBCHEM_MMFF94_PARTIAL_CHARGES>
9
1 -0.65
10 0.06
11 0.66
12 0.45
2 -0.57
27 0.06
28 0.5
3 -0.57
9 0.06

> <PUBCHEM_PHARMACOPHORE_FEATURES>
4
1 1 acceptor
1 2 acceptor
1 3 acceptor
3 1 2 11 anion

> <PUBCHEM_HEAVY_ATOM_COUNT>
12

> <PUBCHEM_ATOM_DEF_STEREO_COUNT>
0

> <PUBCHEM_ATOM_UDEF_STEREO_COUNT>
0

> <PUBCHEM_BOND_DEF_STEREO_COUNT>
0

> <PUBCHEM_BOND_UDEF_STEREO_COUNT>
0

> <PUBCHEM_ISOTOPIC_ATOM_COUNT>
0

> <PUBCHEM_COMPONENT_COUNT>
1

> <PUBCHEM_CACTVS_TAUTO_COUNT>
2

> <PUBCHEM_CONFORMER_ID>
000127B800000001

> <PUBCHEM_MMFF94_ENERGY>
3.4037

> <PUBCHEM_FEATURE_SELFOVERLAP>
20.357

> <PUBCHEM_SHAPE_FINGERPRINT>
11287383 113 18411138056107297472
12091667 2 17385443211473417765
13533116 47 13470418729835696428
13690532 89 18409449180651270525
14123238 8 18131070428531457469
1420 363 18113624490898446707
14251718 22 18260266360546800273
14251732 16 18341893055810398800
15048467 5 9583522014509881595
15242439 84 12973606646707987973
15501527 16 9439413432584363407
17834072 33 18410012169085376285
17834076 25 9583519815396818845
187816 3 15502375625837558133
20621476 66 11819537201187449111
20645477 70 18338517431245208382
20719005 15 18410293605460083189
20767249 13 17312821580338267521
220451 1 14477243764488060636
22896161 15 18338517550860188175
23402539 116 18261107466058140837
42788 4 18411136930931406340
49783359 22 18272368689935528431
57483677 66 18409727357151327995
8209 1 18408322190049594589

> <PUBCHEM_SHAPE_MULTIPOLES>
229.35
14.9
1.04
0.6
1.79
0.21
0
2.68
0.6
0.01
0
0.04
-0.02
0.05

> <PUBCHEM_SHAPE_SELFOVERLAP>
421.003

> <PUBCHEM_SHAPE_VOLUME>
144.2

> <PUBCHEM_COORDINATE_TYPE>
2
5
10

> <chiral flag>
0

> <version>
0

> <s_m_Source_Path>
C:\Users\Madhana Priya\Downloads

> <s_m_Source_File>
Conformer3D_COMPOUND_CID_75704.sdf

> <i_m_Source_File_Index>
1

> <PUBCHEM_CONFORMER_DIVERSEORDER>
1
173
34
171
104
51
189
7
47
143
23
145
50
159
185
62
99
82
158
121
93
4
15
16
180
45
174
101
6
19
69
87
169
161
128
42
63
160
75
18
20
97
57
184
5
102
182
77
120
79
8
125
186
176
98
150
67
178
116
187
95
179
22
135
134
2
181
17
96
13
30
94
126
172
76
33
127
24
65
112
151
25
59
89
136
61
119
37
157
164
31
105
88
43
10
113
66
177
78
183
35
140
27
12
71
100
3
29
83
44
80
46
54
28
149
114
48
115
132
26
166
162
170
122
92
131
167
106
142
123
74
148
11
90
52
154
68
49
165
86
72
133
21
91
70
14
153
39
147
138
168
117
55
56
81
36
175
124
111
141
40
146
155
107
73
41
144
130
53
152
60
84
118
188
103
110
137
64
58
32
163
108
156
139
109
85
9
38
129

> <PUBCHEM_EFFECTIVE_ROTOR_COUNT>
8

> <s_m_source_file>
ligprep_moringa-seed.maegz

> <i_m_source_file_index>
15

> <i_lp_mmshare_version>
44012

> <s_epik_input>
W09IXUMoPU8pW0NIMl1bQ0gyXVtDSDJdW0NIMl1bQ0gyXVtDSDJdW0NIMl1bQ0hdPU8=

> <s_epik_cmdline>
J2VwaWtfcHl0aG9uJywgJy1waCcsICc3LjAnLCAnLXRuJywgJzgnLCAnLW1hJywgJzIwMCcsICctaW1hZScsICc8aW5maWxlLm1hZT4nLCAnLW9tYWUnLCAnPG91dGZpbGUubWFlPic=

> <r_lp_tautomer_probability>
0.9999

> <r_epik_Ionization_Penalty>
0.00478654

> <r_epik_Ionization_Penalty_Charging>
0.00478653

> <r_epik_Ionization_Penalty_Neutral>
1.73958e-009

> <r_epik_State_Penalty>
0.00346933

> <r_epik_Charging_Adjusted_Penalty>
0.00825587

> <i_epik_Tot_Q>
-1

> <i_epik_Tot_abs_Q>
1

> <i_f3d_flags>
0

> <s_lp_Force_Field>
OPLS3e

> <r_lp_Energy>
4.30854

> <b_lp_Chiralities_Consistent>
1

> <s_lp_Variant>
75704-1

$$$$
145677
                    3D
 Structure written by MMmdl.
 29 28  0  0  1  0            999 V2000
    1.6990   -1.3837    2.2709 O   0  0  0  0  0  0
    4.2506    1.6648    1.7239 O   0  0  0  0  0  0
    2.2388    0.6379    1.3554 N   0  0  0  0  0  0
   -2.7573    2.7656    0.5218 N   0  3  0  0  0  0
    0.1212    0.2057   -0.0278 C   0  0  0  0  0  0
    1.6667    0.2583    0.0402 C   0  0  0  0  0  0
   -0.5927    1.5224    0.3235 C   0  0  0  0  0  0
   -2.1148    1.4265    0.1506 C   0  0  0  0  0  0
    2.1536   -0.2449    2.4003 C   0  0  0  0  0  0
    3.0679    1.7177    1.3763 C   0  0  0  0  0  0
    2.5870    0.1667    3.8194 C   0  0  0  0  0  0
    2.4976    3.0688    0.9388 C   0  0  0  0  0  0
   -0.1565   -0.0854   -1.0418 H   0  0  0  0  0  0
   -0.2493   -0.5976    0.6105 H   0  0  0  0  0  0
    2.0098    0.9487   -0.7329 H   0  0  0  0  0  0
    2.0699   -0.7136   -0.2504 H   0  0  0  0  0  0
   -0.3682    1.7935    1.3559 H   0  0  0  0  0  0
   -0.2056    2.3262   -0.3046 H   0  0  0  0  0  0
   -2.5767    0.6959    0.8158 H   0  0  0  0  0  0
   -2.4190    1.2418   -0.8804 H   0  0  0  0  0  0
   -3.7600    2.7121    0.4112 H   0  0  0  0  0  0
   -2.4040    3.4997   -0.0754 H   0  0  0  0  0  0
    2.3610    1.2138    4.0230 H   0  0  0  0  0  0
    3.6575    0.0074    3.9505 H   0  0  0  0  0  0
    2.0636   -0.4315    4.5661 H   0  0  0  0  0  0
    1.5050    3.2268    1.3581 H   0  0  0  0  0  0
    2.4350    3.1315   -0.1476 H   0  0  0  0  0  0
    3.1354    3.8820    1.2868 H   0  0  0  0  0  0
   -2.5489    2.9983    1.4824 H   0  0  0  0  0  0
  1  9  2  0  0  0
  2 10  2  0  0  0
  3  6  1  0  0  0
  3  9  1  0  0  0
  3 10  1  0  0  0
  4  8  1  0  0  0
  4 21  1  0  0  0
  4 22  1  0  0  0
  4 29  1  0  0  0
  5  6  1  0  0  0
  5  7  1  0  0  0
  5 13  1  0  0  0
  5 14  1  0  0  0
  6 15  1  0  0  0
  6 16  1  0  0  0
  7  8  1  0  0  0
  7 17  1  0  0  0
  7 18  1  0  0  0
  8 19  1  0  0  0
  8 20  1  0  0  0
  9 11  1  0  0  0
 10 12  1  0  0  0
 11 23  1  0  0  0
 11 24  1  0  0  0
 11 25  1  0  0  0
 12 26  1  0  0  0
 12 27  1  0  0  0
 12 28  1  0  0  0
M  CHG  1   4   1
M  END
> <s_m_entry_id>
144

> <s_m_entry_name>
Conformer3D_COMPOUND_CID_145677.1

> <PUBCHEM_COMPOUND_CID>
145677

> <PUBCHEM_CONFORMER_RMSD>
0.6

> <PUBCHEM_MMFF94_PARTIAL_CHARGES>
12
1 -0.57
10 0.57
11 0.06
12 0.06
2 -0.57
21 0.36
22 0.36
3 -0.42
4 -0.99
6 0.3
8 0.27
9 0.57

> <PUBCHEM_PHARMACOPHORE_FEATURES>
4
1 1 acceptor
1 2 acceptor
1 4 cation
1 4 donor

> <PUBCHEM_HEAVY_ATOM_COUNT>
12

> <PUBCHEM_ATOM_DEF_STEREO_COUNT>
0

> <PUBCHEM_ATOM_UDEF_STEREO_COUNT>
0

> <PUBCHEM_BOND_DEF_STEREO_COUNT>
0

> <PUBCHEM_BOND_UDEF_STEREO_COUNT>
0

> <PUBCHEM_ISOTOPIC_ATOM_COUNT>
0

> <PUBCHEM_COMPONENT_COUNT>
1

> <PUBCHEM_CACTVS_TAUTO_COUNT>
1

> <PUBCHEM_CONFORMER_ID>
0002390D00000001

> <PUBCHEM_MMFF94_ENERGY>
21.1931

> <PUBCHEM_FEATURE_SELFOVERLAP>
20.297

> <PUBCHEM_SHAPE_FINGERPRINT>
10219947 1 18410289216156422500
10980938 120 18411984675913501677
11471102 20 18410291419538026941
12251169 10 18343300349363983983
12346645 6 18411419535384191773
12932764 1 18411141342242426565
14251717 144 18411135835883680871
14252887 29 18270965626751052634
15501101 241 18259985972249582845
15775835 57 17845935246415970401
20559304 39 18273219672726761945
20606313 2 18408885139723376105
20645477 70 18410290294636682999
20871998 22 18197782089972471982
21730867 7 18334579070276592281
23598291 2 18131625695083779527
2748010 2 18193253244791105780

> <PUBCHEM_SHAPE_MULTIPOLES>
225.25
6.89
2.04
0.78
10.01
0.43
0.01
-0.9
-1.55
-2.33
0.12
0.05
-0.01
0.04

> <PUBCHEM_SHAPE_SELFOVERLAP>
420.603

> <PUBCHEM_COORDINATE_TYPE>
2
5
10

> <chiral flag>
0

> <version>
0

> <s_m_Source_Path>
C:\Users\Madhana Priya\Downloads

> <s_m_Source_File>
Conformer3D_COMPOUND_CID_145677.sdf

> <i_m_Source_File_Index>
1

> <PUBCHEM_CONFORMER_DIVERSEORDER>
1
32
31
51
71
65
74
62
40
43
61
70
60
19
5
26
50
11
63
72
64
27
41
23
48
55
59
9
52
75
7
73
3
35
56
39
16
25
45
57
37
33
44
66
6
13
46
22
58
8
47
42
21
36
69
38
4
29
34
12
68
2
17
30
10
24
18
28
54
15
20
53
14
67
49

> <PUBCHEM_EFFECTIVE_ROTOR_COUNT>
6

> <PUBCHEM_SHAPE_VOLUME>
140

> <s_m_source_file>
ligprep_moringa-seed.maegz

> <i_m_source_file_index>
16

> <i_lp_mmshare_version>
44012

> <s_epik_input>
Tz1DKFtDSDNdKU4oQyg9TylbQ0gzXSlbQ0gyXVtDSDJdW0NIMl1bQ0gyXVtOSDJd

> <s_epik_cmdline>
J2VwaWtfcHl0aG9uJywgJy1waCcsICc3LjAnLCAnLXRuJywgJzgnLCAnLW1hJywgJzIwMCcsICctaW1hZScsICc8aW5maWxlLm1hZT4nLCAnLW9tYWUnLCAnPG91dGZpbGUubWFlPic=

> <r_lp_tautomer_probability>
0.9999

> <r_epik_Ionization_Penalty>
0.000514425

> <r_epik_Ionization_Penalty_Charging>
0.000514401

> <r_epik_Ionization_Penalty_Neutral>
2.42209e-008

> <r_epik_State_Penalty>
0.000320647

> <r_epik_Charging_Adjusted_Penalty>
0.000835048

> <i_epik_Tot_Q>
1

> <i_epik_Tot_abs_Q>
1

> <i_f3d_flags>
0

> <s_lp_Force_Field>
OPLS3e

> <r_lp_Energy>
20.0159

> <b_lp_Chiralities_Consistent>
1

> <s_lp_Variant>
145677-1

$$$$
225882
                    3D
 Structure written by MMmdl.
 54 53  0  0  1  0            999 V2000
    2.1638    0.6613   -1.2825 O   0  0  0  0  0  0
   -2.0403    1.6147   -0.0854 C   0  0  1  0  0  0
   -0.4925    1.5286   -0.1839 C   0  0  0  0  0  0
    0.0819    0.0935   -0.1874 C   0  0  0  0  0  0
    1.6251    0.0309   -0.1342 C   0  0  1  0  0  0
    2.1489   -1.4201   -0.0339 C   0  0  0  0  0  0
    4.2483   -2.9832    0.0965 C   0  0  0  0  0  0
    3.6839   -1.5348    0.1239 C   0  0  0  0  0  0
   -2.5436    3.0795    0.0087 C   0  0  0  0  0  0
   -2.7800    0.8356   -1.2067 C   0  0  0  0  0  0
   -2.1439    3.8249    1.2991 C   0  0  0  0  0  0
    3.7304   -3.8275    1.2942 C   0  0  0  0  0  0
    5.7999   -2.9959    0.0091 C   0  0  0  0  0  0
   -2.4718    1.2914   -2.6440 C   0  0  0  0  0  0
   -2.7739    5.2256    1.3971 C   0  0  0  0  0  0
    4.0990   -5.3207    1.2563 C   0  0  0  0  0  0
    6.3913   -2.3669   -1.2649 C   0  0  0  0  0  0
   -2.3858    5.9689    2.6823 C   0  0  0  0  0  0
   -2.3219    1.1279    0.8503 H   0  0  0  0  0  0
   -0.1534    2.0635   -1.0718 H   0  0  0  0  0  0
   -0.0498    2.0560    0.6609 H   0  0  0  0  0  0
   -0.3236   -0.4437    0.6712 H   0  0  0  0  0  0
   -0.2660   -0.4420   -1.0717 H   0  0  0  0  0  0
    1.9675    0.5847    0.7416 H   0  0  0  0  0  0
    1.6629   -1.8931    0.8189 H   0  0  0  0  0  0
    1.8329   -1.9829   -0.9139 H   0  0  0  0  0  0
    3.8747   -3.4567   -0.8135 H   0  0  0  0  0  0
    4.1406   -0.9596   -0.6797 H   0  0  0  0  0  0
    3.9911   -1.0412    1.0474 H   0  0  0  0  0  0
   -2.1919    3.6453   -0.8553 H   0  0  0  0  0  0
   -3.6327    3.0832   -0.0603 H   0  0  0  0  0  0
   -2.5633   -0.2294   -1.1194 H   0  0  0  0  0  0
   -3.8561    0.9115   -1.0431 H   0  0  0  0  0  0
   -2.4417    3.2335    2.1663 H   0  0  0  0  0  0
   -1.0597    3.9252    1.3522 H   0  0  0  0  0  0
    4.0843   -3.3944    2.2310 H   0  0  0  0  0  0
    2.6435   -3.7771    1.3380 H   0  0  0  0  0  0
    6.2231   -2.5021    0.8851 H   0  0  0  0  0  0
    6.1627   -4.0224    0.0464 H   0  0  0  0  0  0
   -3.0461    0.7079   -3.3641 H   0  0  0  0  0  0
   -1.4176    1.1624   -2.8897 H   0  0  0  0  0  0
   -2.7274    2.3398   -2.7972 H   0  0  0  0  0  0
   -2.4737    5.8233    0.5352 H   0  0  0  0  0  0
   -3.8608    5.1433    1.3486 H   0  0  0  0  0  0
    1.8749    0.1767   -2.0591 H   0  0  0  0  0  0
    3.5843   -5.8632    2.0499 H   0  0  0  0  0  0
    5.1667   -5.4829    1.4026 H   0  0  0  0  0  0
    3.8127   -5.7764    0.3079 H   0  0  0  0  0  0
    7.4658   -2.5447   -1.3173 H   0  0  0  0  0  0
    6.2469   -1.2875   -1.2953 H   0  0  0  0  0  0
    5.9443   -2.7945   -2.1629 H   0  0  0  0  0  0
   -2.8468    6.9565    2.7144 H   0  0  0  0  0  0
   -1.3060    6.1058    2.7496 H   0  0  0  0  0  0
   -2.7109    5.4233    3.5688 H   0  0  0  0  0  0
  1  5  1  0  0  0
  1 45  1  0  0  0
  2  3  1  0  0  0
  2  9  1  0  0  0
  2 10  1  0  0  0
  2 19  1  0  0  0
  3  4  1  0  0  0
  3 20  1  0  0  0
  3 21  1  0  0  0
  4  5  1  0  0  0
  4 22  1  0  0  0
  4 23  1  0  0  0
  5  6  1  0  0  0
  5 24  1  0  0  0
  6  8  1  0  0  0
  6 25  1  0  0  0
  6 26  1  0  0  0
  7  8  1  0  0  0
  7 12  1  0  0  0
  7 13  1  0  0  0
  7 27  1  0  0  0
  8 28  1  0  0  0
  8 29  1  0  0  0
  9 11  1  0  0  0
  9 30  1  0  0  0
  9 31  1  0  0  0
 10 14  1  0  0  0
 10 32  1  0  0  0
 10 33  1  0  0  0
 11 15  1  0  0  0
 11 34  1  0  0  0
 11 35  1  0  0  0
 12 16  1  0  0  0
 12 36  1  0  0  0
 12 37  1  0  0  0
 13 17  1  0  0  0
 13 38  1  0  0  0
 13 39  1  0  0  0
 14 40  1  0  0  0
 14 41  1  0  0  0
 14 42  1  0  0  0
 15 18  1  0  0  0
 15 43  1  0  0  0
 15 44  1  0  0  0
 16 46  1  0  0  0
 16 47  1  0  0  0
 16 48  1  0  0  0
 17 49  1  0  0  0
 17 50  1  0  0  0
 17 51  1  0  0  0
 18 52  1  0  0  0
 18 53  1  0  0  0
 18 54  1  0  0  0
M  END
> <s_m_entry_id>
145

> <s_m_entry_name>
Conformer3D_COMPOUND_CID_225882.1

> <PUBCHEM_COMPOUND_CID>
225882

> <PUBCHEM_CONFORMER_RMSD>
1.2

> <PUBCHEM_MMFF94_PARTIAL_CHARGES>
3
1 -0.68
45 0.4
5 0.28

> <PUBCHEM_PHARMACOPHORE_FEATURES>
11
1 1 acceptor
1 1 donor
1 14 hydrophobe
1 16 hydrophobe
1 17 hydrophobe
1 18 hydrophobe
3 2 9 10 hydrophobe
3 9 11 15 hydrophobe
4 2 3 4 10 hydrophobe
5 2 9 10 11 15 hydrophobe
5 6 7 8 12 13 hydrophobe

> <PUBCHEM_HEAVY_ATOM_COUNT>
18

> <PUBCHEM_ATOM_DEF_STEREO_COUNT>
0

> <PUBCHEM_ATOM_UDEF_STEREO_COUNT>
2

> <PUBCHEM_BOND_DEF_STEREO_COUNT>
0

> <PUBCHEM_BOND_UDEF_STEREO_COUNT>
0

> <PUBCHEM_ISOTOPIC_ATOM_COUNT>
0

> <PUBCHEM_COMPONENT_COUNT>
1

> <PUBCHEM_CACTVS_TAUTO_COUNT>
1

> <PUBCHEM_CONFORMER_ID>
0003725A00000001

> <PUBCHEM_MMFF94_ENERGY>
16.0584

> <PUBCHEM_FEATURE_SELFOVERLAP>
63.679

> <PUBCHEM_SHAPE_FINGERPRINT>
10366900 7 17846204562619971088
10616163 171 18121791778801225695
12553582 1 18411985745360586108
12633257 1 18334853930835115622
13140716 1 18339357599160935168
13533116 47 17631455570617303335
14251705 54 18194970857657058142
15880784 105 16487248881055698478
17093844 170 18340486647716727018
17859628 97 18333731291251744371
19930381 70 18121506748051036279
20645477 70 18334018297729717669
23557571 272 18271811262988595306
23558518 356 17972319791897802171
23559900 14 18342463672687028244
57091435 65 17827067416377735554
5902787 121 18337388339771378900
9709674 26 18341056314724712519

> <PUBCHEM_SHAPE_MULTIPOLES>
364.56
9.29
3.96
1.25
1.88
2.57
0.26
0.45
2.66
1.11
0.1
-1.4
0.29
0.11

> <PUBCHEM_SHAPE_SELFOVERLAP>
663.021

> <PUBCHEM_SHAPE_VOLUME>
233.5

> <PUBCHEM_COORDINATE_TYPE>
2
5
10

> <chiral flag>
1

> <version>
0

> <s_m_Source_Path>
C:\Users\Madhana Priya\Downloads

> <s_m_Source_File>
Conformer3D_COMPOUND_CID_225882.sdf

> <i_m_Source_File_Index>
1

> <PUBCHEM_CONFORMER_DIVERSEORDER>
1
74
149
360
60
29
49
361
20
345
28
62
471
105
412
524
148
506
161
76
238
35
6
306
135
340
499
330
63
405
502
33
332
301
162
493
357
56
154
440
88
4
276
145
259
43
34
291
427
45
201
69
280
127
40
324
195
177
86
381
302
413
275
44
258
234
24
368
462
2
491
73
57
113
46
313
65
70
474
322
192
48
12
194
419
13
147
268
157
39
181
429
8
9
387
11
473
75
219
120
244
415
371
204
139
197
85
461
239
5
10
411
314
119
25
159
81
42
501
89
83
209
486
467
15
171
27
21
379
277
525
3
222
51
7
216
325
410
225
168
129

> <PUBCHEM_EFFECTIVE_ROTOR_COUNT>
12

> <s_m_source_file>
ligprep_moringa-seed.maegz

> <i_m_source_file_index>
17

> <i_lp_mmshare_version>
44012

> <s_epik_input>
W0NIM11bQ0gyXVtDSF0oW0NIMl1bQ0gzXSlbQ0gyXVtDSDJdW0NAQEhdKFtPSF0pW0NIMl1bQ0gyXVtDQEhdKFtDSDJdW0NIM10pW0NIMl1bQ0gyXVtDSDJdW0NIM10=

> <s_epik_cmdline>
J2VwaWtfcHl0aG9uJywgJy1waCcsICc3LjAnLCAnLXRuJywgJzgnLCAnLW1hJywgJzIwMCcsICctaW1hZScsICc8aW5maWxlLm1hZT4nLCAnLW9tYWUnLCAnPG91dGZpbGUubWFlPic=

> <r_lp_tautomer_probability>
1

> <r_epik_Ionization_Penalty>
2.59483e-006

> <r_epik_Ionization_Penalty_Charging>
0

> <r_epik_Ionization_Penalty_Neutral>
2.59483e-006

> <r_epik_State_Penalty>
-0

> <r_epik_Charging_Adjusted_Penalty>
0

> <i_epik_Tot_Q>
0

> <i_epik_Tot_abs_Q>
0

> <i_f3d_flags>
0

> <s_lp_Force_Field>
OPLS3e

> <r_lp_Energy>
11.8027

> <b_lp_Chiralities_Consistent>
1

> <s_lp_Variant>
225882-1

$$$$
235414
                    3D
 Structure written by MMmdl.
 45 45  0  0  1  0            999 V2000
   -0.2233   -1.3416   -1.7839 O   0  0  0  0  0  0
   -1.9485    0.0340   -2.4448 O   0  0  0  0  0  0
    3.8054    2.8929   -2.5526 C   0  0  0  0  0  0
    3.5095    2.0563   -3.8123 C   0  0  0  0  0  0
    2.9736    4.1891   -2.4335 C   0  0  0  0  0  0
    4.3078    0.7390   -3.8588 C   0  0  0  0  0  0
    1.4381    4.0148   -2.4639 C   0  0  0  0  0  0
    3.9735   -0.1726   -5.0606 C   0  0  0  0  0  0
    0.8754    3.0623   -1.3900 C   0  0  0  0  0  0
    2.4878   -0.5679   -5.2194 C   0  0  0  0  0  0
   -0.6568    2.9148   -1.4657 C   0  0  0  0  0  0
    1.8637   -1.2372   -3.9787 C   0  0  0  0  0  0
   -1.2632    1.9889   -0.3865 C   0  0  0  0  0  0
    0.3783   -1.5953   -4.1727 C   0  0  0  0  0  0
   -0.7576    0.5254   -0.3847 C   0  0  0  0  0  0
   -0.2781   -2.2079   -2.9171 C   0  0  0  0  0  0
   -1.0568   -0.2838   -1.6547 C   0  0  0  0  0  0
    3.6478    2.2811   -1.6635 H   0  0  0  0  0  0
    4.8643    3.1551   -2.5406 H   0  0  0  0  0  0
    2.4455    1.8252   -3.8379 H   0  0  0  0  0  0
    3.7182    2.6459   -4.7062 H   0  0  0  0  0  0
    3.2519    4.6967   -1.5090 H   0  0  0  0  0  0
    3.2628    4.8677   -3.2370 H   0  0  0  0  0  0
    5.3740    0.9692   -3.8805 H   0  0  0  0  0  0
    4.1502    0.1844   -2.9329 H   0  0  0  0  0  0
    0.9777    4.9965   -2.3440 H   0  0  0  0  0  0
    1.1307    3.6715   -3.4523 H   0  0  0  0  0  0
    4.3030    0.3181   -5.9774 H   0  0  0  0  0  0
    4.5732   -1.0808   -4.9844 H   0  0  0  0  0  0
    1.3304    2.0791   -1.5080 H   0  0  0  0  0  0
    1.1617    3.4185   -0.3994 H   0  0  0  0  0  0
    1.9054    0.3143   -5.4883 H   0  0  0  0  0  0
    2.3986   -1.2438   -6.0710 H   0  0  0  0  0  0
   -1.1136    3.9008   -1.3694 H   0  0  0  0  0  0
   -0.9380    2.5583   -2.4574 H   0  0  0  0  0  0
    2.4274   -2.1358   -3.7237 H   0  0  0  0  0  0
    1.9523   -0.5670   -3.1234 H   0  0  0  0  0  0
   -1.0678    2.4209    0.5958 H   0  0  0  0  0  0
   -2.3496    1.9929   -0.4900 H   0  0  0  0  0  0
   -0.1776   -0.7072   -4.4762 H   0  0  0  0  0  0
    0.2825   -2.3023   -4.9975 H   0  0  0  0  0  0
    0.3187    0.5110   -0.2114 H   0  0  0  0  0  0
   -1.2082   -0.0045    0.4548 H   0  0  0  0  0  0
    0.2405   -3.1307   -2.6562 H   0  0  0  0  0  0
   -1.3116   -2.4893   -3.1262 H   0  0  0  0  0  0
  1 16  1  0  0  0
  1 17  1  0  0  0
  2 17  2  0  0  0
  3  4  1  0  0  0
  3  5  1  0  0  0
  3 18  1  0  0  0
  3 19  1  0  0  0
  4  6  1  0  0  0
  4 20  1  0  0  0
  4 21  1  0  0  0
  5  7  1  0  0  0
  5 22  1  0  0  0
  5 23  1  0  0  0
  6  8  1  0  0  0
  6 24  1  0  0  0
  6 25  1  0  0  0
  7  9  1  0  0  0
  7 26  1  0  0  0
  7 27  1  0  0  0
  8 10  1  0  0  0
  8 28  1  0  0  0
  8 29  1  0  0  0
  9 11  1  0  0  0
  9 30  1  0  0  0
  9 31  1  0  0  0
 10 12  1  0  0  0
 10 32  1  0  0  0
 10 33  1  0  0  0
 11 13  1  0  0  0
 11 34  1  0  0  0
 11 35  1  0  0  0
 12 14  1  0  0  0
 12 36  1  0  0  0
 12 37  1  0  0  0
 13 15  1  0  0  0
 13 38  1  0  0  0
 13 39  1  0  0  0
 14 16  1  0  0  0
 14 40  1  0  0  0
 14 41  1  0  0  0
 15 17  1  0  0  0
 15 42  1  0  0  0
 15 43  1  0  0  0
 16 44  1  0  0  0
 16 45  1  0  0  0
M  END
> <s_m_entry_id>
146

> <s_m_entry_name>
Conformer3D_COMPOUND_CID_235414.1

> <PUBCHEM_COMPOUND_CID>
235414

> <PUBCHEM_CONFORMER_RMSD>
0.6

> <PUBCHEM_MMFF94_PARTIAL_CHARGES>
5
1 -0.43
15 0.06
16 0.28
17 0.66
2 -0.57

> <PUBCHEM_PHARMACOPHORE_FEATURES>
1
1 2 acceptor

> <PUBCHEM_HEAVY_ATOM_COUNT>
17

> <PUBCHEM_ATOM_DEF_STEREO_COUNT>
0

> <PUBCHEM_ATOM_UDEF_STEREO_COUNT>
0

> <PUBCHEM_BOND_DEF_STEREO_COUNT>
0

> <PUBCHEM_BOND_UDEF_STEREO_COUNT>
0

> <PUBCHEM_ISOTOPIC_ATOM_COUNT>
0

> <PUBCHEM_COMPONENT_COUNT>
1

> <PUBCHEM_CACTVS_TAUTO_COUNT>
1

> <PUBCHEM_CONFORMER_ID>
0003979600000001

> <PUBCHEM_MMFF94_ENERGY>
9.9748

> <PUBCHEM_FEATURE_SELFOVERLAP>
5.074

> <PUBCHEM_SHAPE_FINGERPRINT>
12054548 360 17906190463861951390
12156800 1 12953961337314988237
12553582 1 18265618860724274585
13122387 1 16609134911766471615
13402501 40 17401490347072316493
1420 336 17402901518548794878
14251705 54 18335711575990913891
14251711 518 18120374516929298066
14251745 187 17114371547069434274
14931854 50 17041482185375134847
19591789 44 18338524045562844582
21249577 28 17977950412212673085
23590187 86 17618505385242377615
238 59 16749284191618945341
2748010 2 17905608796103027957
2803657 2 17762614396922958588
3524813 1 17619073828474768955
44154327 71 18339934817317486667
484985 159 15727214595171326378
5282274 181 17980498766728411929
539174 4 17842310023698834587
58250162 1 17476636950219632704
59345606 82 17473545746461142415
7064713 232 18272370901279235937

> <PUBCHEM_SHAPE_MULTIPOLES>
338.11
5.06
4.73
1.19
0.87
0.07
0.11
0.61
1.36
0.09
-1.21
-0.18
-0.21
-0.62

> <PUBCHEM_SHAPE_SELFOVERLAP>
637.712

> <PUBCHEM_SHAPE_VOLUME>
207.1

> <PUBCHEM_COORDINATE_TYPE>
2
5
10

> <chiral flag>
0

> <version>
0

> <s_m_Source_Path>
C:\Users\Madhana Priya\Downloads

> <s_m_Source_File>
Conformer3D_COMPOUND_CID_235414.sdf

> <i_m_Source_File_Index>
1

> <PUBCHEM_CONFORMER_DIVERSEORDER>
1
14
74
27
75
85
36
79
21
77
70
4
28
68
59
60
56
83
2
41
71
78
39
61
5
53
34
9
73
26
63
81
11
65
29
67
48
12
62
57
47
31
80
45
17
58
51
10
22
33
43
35
7
69
19
84
42
49
64
46
72
20
82
24
52
66
23
76
55
8
32
50
15
30
37
54
40
38
16
44
25
13
18
3
6

> <PUBCHEM_EFFECTIVE_ROTOR_COUNT>
3

> <s_m_source_file>
ligprep_moringa-seed.maegz

> <i_m_source_file_index>
18

> <i_lp_mmshare_version>
44012

> <s_epik_input>
Tz1DMU9bQ0gyXVtDSDJdW0NIMl1bQ0gyXVtDSDJdW0NIMl1bQ0gyXVtDSDJdW0NIMl1bQ0gyXVtDSDJdW0NIMl1bQ0gyXVtDSDJdMQ==

> <s_epik_cmdline>
J2VwaWtfcHl0aG9uJywgJy1waCcsICc3LjAnLCAnLXRuJywgJzgnLCAnLW1hJywgJzIwMCcsICctaW1hZScsICc8aW5maWxlLm1hZT4nLCAnLW9tYWUnLCAnPG91dGZpbGUubWFlPic=

> <r_lp_tautomer_probability>
1

> <r_epik_Ionization_Penalty>
0

> <r_epik_Ionization_Penalty_Charging>
0

> <r_epik_Ionization_Penalty_Neutral>
0

> <r_epik_State_Penalty>
-0

> <r_epik_Charging_Adjusted_Penalty>
0

> <i_epik_Tot_Q>
0

> <i_epik_Tot_abs_Q>
0

> <s_epik_Chemistry_Notes>
This compound has an ester and may undergo hydrolysis at high or low pH.

> <i_f3d_flags>
0

> <s_lp_Force_Field>
OPLS3e

> <r_lp_Energy>
6.80998

> <b_lp_Chiralities_Consistent>
1

> <s_lp_Variant>
235414-1

$$$$
534493
                    3D
 Structure written by MMmdl.
 41 40  0  0  1  0            999 V2000
    1.4956   -2.4230    1.5688 Cl  0  0  0  0  0  0
    5.5032    2.0444   -2.3774 Cl  0  0  0  0  0  0
    6.2383    1.1156    0.0151 O   0  0  0  0  0  0
    7.0992   -0.7945   -0.9464 O   0  0  0  0  0  0
   -0.0784    0.0154    0.0817 C   0  0  0  0  0  0
    1.4569   -0.0370    0.2123 C   0  0  0  0  0  0
   -0.6338    1.4506    0.0859 C   0  0  0  0  0  0
    2.0438   -1.4658    0.1609 C   0  0  1  0  0  0
   -2.1678    1.4981   -0.0303 C   0  0  0  0  0  0
    3.5853   -1.5079    0.0552 C   0  0  0  0  0  0
   -2.7274    2.9317   -0.0188 C   0  0  0  0  0  0
    4.3535   -0.8840    1.2453 C   0  0  0  0  0  0
   -4.2621    2.9774   -0.1225 C   0  0  0  0  0  0
    5.8915   -0.9821    1.1329 C   0  0  0  0  0  0
   -4.8201    4.4071   -0.1210 C   0  0  0  0  0  0
    6.4840   -0.2122   -0.0515 C   0  0  0  0  0  0
    6.6609    1.9939   -1.0204 C   0  0  0  0  0  0
   -0.3812   -0.4851   -0.8393 H   0  0  0  0  0  0
   -0.5355   -0.5456    0.8980 H   0  0  0  0  0  0
    1.8949    0.5529   -0.5945 H   0  0  0  0  0  0
    1.7552    0.4523    1.1403 H   0  0  0  0  0  0
   -0.3249    1.9554    1.0027 H   0  0  0  0  0  0
   -0.1910    2.0136   -0.7374 H   0  0  0  0  0  0
    1.6402   -1.9720   -0.7174 H   0  0  0  0  0  0
   -2.4764    0.9975   -0.9495 H   0  0  0  0  0  0
   -2.6102    0.9310    0.7904 H   0  0  0  0  0  0
    3.8997   -2.5461   -0.0621 H   0  0  0  0  0  0
    3.8796   -1.0084   -0.8689 H   0  0  0  0  0  0
   -2.4122    3.4356    0.8965 H   0  0  0  0  0  0
   -2.2917    3.4962   -0.8446 H   0  0  0  0  0  0
    4.0669    0.1615    1.3655 H   0  0  0  0  0  0
    4.0524   -1.3762    2.1703 H   0  0  0  0  0  0
   -4.5839    2.4699   -1.0330 H   0  0  0  0  0  0
   -4.7018    2.4231    0.7079 H   0  0  0  0  0  0
    6.3559   -0.6142    2.0481 H   0  0  0  0  0  0
    6.1817   -2.0297    1.0432 H   0  0  0  0  0  0
   -5.9078    4.4002   -0.1965 H   0  0  0  0  0  0
   -4.4340    4.9841   -0.9621 H   0  0  0  0  0  0
   -4.5561    4.9339    0.7964 H   0  0  0  0  0  0
    7.6431    1.7278   -1.4151 H   0  0  0  0  0  0
    6.7306    3.0057   -0.6211 H   0  0  0  0  0  0
  1  8  1  0  0  0
  2 17  1  0  0  0
  3 16  1  0  0  0
  3 17  1  0  0  0
  4 16  2  0  0  0
  5  6  1  0  0  0
  5  7  1  0  0  0
  5 18  1  0  0  0
  5 19  1  0  0  0
  6  8  1  0  0  0
  6 20  1  0  0  0
  6 21  1  0  0  0
  7  9  1  0  0  0
  7 22  1  0  0  0
  7 23  1  0  0  0
  8 10  1  0  0  0
  8 24  1  0  0  0
  9 11  1  0  0  0
  9 25  1  0  0  0
  9 26  1  0  0  0
 10 12  1  0  0  0
 10 27  1  0  0  0
 10 28  1  0  0  0
 11 13  1  0  0  0
 11 29  1  0  0  0
 11 30  1  0  0  0
 12 14  1  0  0  0
 12 31  1  0  0  0
 12 32  1  0  0  0
 13 15  1  0  0  0
 13 33  1  0  0  0
 13 34  1  0  0  0
 14 16  1  0  0  0
 14 35  1  0  0  0
 14 36  1  0  0  0
 15 37  1  0  0  0
 15 38  1  0  0  0
 15 39  1  0  0  0
 17 40  1  0  0  0
 17 41  1  0  0  0
M  END
> <s_m_entry_id>
147

> <s_m_entry_name>
Conformer3D_COMPOUND_CID_534493.1

> <PUBCHEM_COMPOUND_CID>
534493

> <PUBCHEM_CONFORMER_RMSD>
1.2

> <PUBCHEM_MMFF94_PARTIAL_CHARGES>
8
1 -0.29
14 0.06
16 0.66
17 0.57
2 -0.29
3 -0.43
4 -0.57
8 0.29

> <PUBCHEM_PHARMACOPHORE_FEATURES>
4
1 15 hydrophobe
1 4 acceptor
3 5 6 7 hydrophobe
3 9 11 13 hydrophobe

> <PUBCHEM_HEAVY_ATOM_COUNT>
17

> <PUBCHEM_ATOM_DEF_STEREO_COUNT>
0

> <PUBCHEM_ATOM_UDEF_STEREO_COUNT>
1

> <PUBCHEM_BOND_DEF_STEREO_COUNT>
0

> <PUBCHEM_BOND_UDEF_STEREO_COUNT>
0

> <PUBCHEM_ISOTOPIC_ATOM_COUNT>
0

> <PUBCHEM_COMPONENT_COUNT>
1

> <PUBCHEM_CACTVS_TAUTO_COUNT>
1

> <PUBCHEM_CONFORMER_ID>
000827DD00000001

> <PUBCHEM_MMFF94_ENERGY>
7.5984

> <PUBCHEM_FEATURE_SELFOVERLAP>
20.309

> <PUBCHEM_SHAPE_FINGERPRINT>
11315181 36 18409733963211865177
11638347 137 17060624378647853790
12091667 2 18334858311638219907
13533116 47 14764353683353279990
14123256 10 18201720643992180022
14202775 3 18335707139264492706
14251764 18 17822006501919954091
14251764 46 17167863062680854451
14428016 248 14405187304732975242
155225 1 8862952671912954191
17834076 25 17822010908798914654
18006028 8 18060700589559386168
18335252 98 18272654524309312878
21095086 128 17821727234714922818
21150785 3 17167861971922639611
21267235 1 18343585148339485137
21315763 28 18261111872452045268
22224240 67 15626219118221648710
232437 2 18408886235183058378
23521765 1 18342176665733924150
246663 6 18341897402533560567
33684 2 18040715866291849298
4325135 7 17894348882301792678
59682541 35 17632574976665632170
67123 10 18333450959010231486
8209 1 16081088182212431590

> <PUBCHEM_SHAPE_MULTIPOLES>
341.85
28.09
1.19
0.69
11.25
0.42
0.03
-9.71
-0.82
-0.77
0.16
-0.07
0.09
0.32

> <PUBCHEM_SHAPE_SELFOVERLAP>
611.887

> <PUBCHEM_SHAPE_VOLUME>
220.8

> <PUBCHEM_COORDINATE_TYPE>
2
5
10

> <chiral flag>
1

> <version>
0

> <s_m_Source_Path>
C:\Users\Madhana Priya\Downloads

> <s_m_Source_File>
Conformer3D_COMPOUND_CID_534493.sdf

> <i_m_Source_File_Index>
1

> <PUBCHEM_CONFORMER_DIVERSEORDER>
1
117
84
110
45
97
46
16
134
18
49
67
48
62
23
95
145
136
44
25
37
56
90
166
20
164
21
154
112
140
29
114
133
157
108
109
12
122
100
59
103
43
50
86
113
94
89
77
82
129
158
69
32
52
28
54
19
115
138
53
124
61
60
153
8
121
24
167
47
10
55
6
161
7
33
160
22
70
120
148
170
15
17
57
119
31
27
116
131
13
30
34
91
162
68
107
36
76
3
155
35
156
26
128
5
105
149
127
80
65
98
142
135
143
92
87
74
2
96
41
71
38
58
88
123
75
168
73
40
78
64
165
42
104
125
101
9
51
93
139
152
11
83
14
146
79
39
72
151
144
63
85
4
118
159
147
99
141
169
126
111
163
66
102
130
132
106
150
137
81

> <PUBCHEM_EFFECTIVE_ROTOR_COUNT>
12

> <s_m_source_file>
ligprep_moringa-seed.maegz

> <i_m_source_file_index>
19

> <i_lp_mmshare_version>
44012

> <s_epik_input>
W0NIM11bQ0gyXVtDSDJdW0NIMl1bQ0gyXVtDSDJdW0NIMl1bQ0BIXShDbClbQ0gyXVtDSDJdW0NIMl1DKD1PKU9bQ0gyXUNs

> <s_epik_cmdline>
J2VwaWtfcHl0aG9uJywgJy1waCcsICc3LjAnLCAnLXRuJywgJzgnLCAnLW1hJywgJzIwMCcsICctaW1hZScsICc8aW5maWxlLm1hZT4nLCAnLW9tYWUnLCAnPG91dGZpbGUubWFlPic=

> <r_lp_tautomer_probability>
1

> <r_epik_Ionization_Penalty>
0

> <r_epik_Ionization_Penalty_Charging>
0

> <r_epik_Ionization_Penalty_Neutral>
0

> <r_epik_State_Penalty>
-0

> <r_epik_Charging_Adjusted_Penalty>
0

> <i_epik_Tot_Q>
0

> <i_epik_Tot_abs_Q>
0

> <s_epik_Chemistry_Notes>
This compound has an ester and may undergo hydrolysis at high or low pH.

> <i_f3d_flags>
0

> <s_lp_Force_Field>
OPLS3e

> <r_lp_Energy>
1.71505

> <b_lp_Chiralities_Consistent>
1

> <s_lp_Variant>
534493-1

$$$$
537754
                    3D
 Structure written by MMmdl.
 33 32  0  0  1  0            999 V2000
   -0.4987    1.9906    0.2952 S   0  0  0  0  0  0
    1.8700    0.2420   -2.2761 O   0  0  0  0  0  0
    3.1806    1.5722   -3.6168 O   0  0  0  0  0  0
    0.0272    0.2523    0.1306 C   0  0  2  0  0  0
   -0.6000   -0.5945    1.2631 C   0  0  0  0  0  0
    1.5736    0.1803    0.1357 C   0  0  0  0  0  0
   -2.1331   -0.7458    1.1799 C   0  0  0  0  0  0
    2.2680    0.8618   -1.0591 C   0  0  0  0  0  0
   -2.7022   -1.6637    2.2705 C   0  0  0  0  0  0
    1.7834   -0.1414   -4.6278 C   0  0  0  0  0  0
    2.3642    0.2195   -6.0105 C   0  0  0  0  0  0
    2.3631    0.6624   -3.4573 C   0  0  0  0  0  0
    1.7502   -0.6190   -7.1387 C   0  0  0  0  0  0
   -0.3422   -0.1191   -0.8264 H   0  0  0  0  0  0
   -0.1597   -1.5928    1.2354 H   0  0  0  0  0  0
   -0.3238   -0.1779    2.2333 H   0  0  0  0  0  0
    1.9566    0.6142    1.0603 H   0  0  0  0  0  0
    1.8848   -0.8653    0.1551 H   0  0  0  0  0  0
   -2.6114    0.2309    1.2594 H   0  0  0  0  0  0
   -2.4097   -1.1418    0.2018 H   0  0  0  0  0  0
    3.3503    0.7797   -0.9457 H   0  0  0  0  0  0
    2.0294    1.9262   -1.0837 H   0  0  0  0  0  0
   -3.7877   -1.7314    2.1939 H   0  0  0  0  0  0
   -2.4638   -1.2902    3.2669 H   0  0  0  0  0  0
   -2.3014   -2.6743    2.1863 H   0  0  0  0  0  0
    0.0666    2.1975    1.4879 H   0  0  0  0  0  0
    0.7032    0.0074   -4.6398 H   0  0  0  0  0  0
    1.9484   -1.2013   -4.4311 H   0  0  0  0  0  0
    2.1965    1.2770   -6.2219 H   0  0  0  0  0  0
    3.4460    0.0755   -6.0087 H   0  0  0  0  0  0
    2.1789   -0.3476   -8.1039 H   0  0  0  0  0  0
    0.6718   -0.4682   -7.2015 H   0  0  0  0  0  0
    1.9315   -1.6830   -6.9840 H   0  0  0  0  0  0
  1  4  1  0  0  0
  1 26  1  0  0  0
  2  8  1  0  0  0
  2 12  1  0  0  0
  3 12  2  0  0  0
  4  5  1  0  0  0
  4  6  1  0  0  0
  4 14  1  0  0  0
  5  7  1  0  0  0
  5 15  1  0  0  0
  5 16  1  0  0  0
  6  8  1  0  0  0
  6 17  1  0  0  0
  6 18  1  0  0  0
  7  9  1  0  0  0
  7 19  1  0  0  0
  7 20  1  0  0  0
  8 21  1  0  0  0
  8 22  1  0  0  0
  9 23  1  0  0  0
  9 24  1  0  0  0
  9 25  1  0  0  0
 10 11  1  0  0  0
 10 12  1  0  0  0
 10 27  1  0  0  0
 10 28  1  0  0  0
 11 13  1  0  0  0
 11 29  1  0  0  0
 11 30  1  0  0  0
 13 31  1  0  0  0
 13 32  1  0  0  0
 13 33  1  0  0  0
M  END
> <s_m_entry_id>
148

> <s_m_entry_name>
Conformer3D_COMPOUND_CID_537754.1

> <PUBCHEM_COMPOUND_CID>
537754

> <PUBCHEM_MMFF94_PARTIAL_CHARGES>
8
1 -0.41
10 0.06
12 0.66
2 -0.43
26 0.18
3 -0.57
4 0.23
8 0.28

> <PUBCHEM_PHARMACOPHORE_FEATURES>
3
1 13 hydrophobe
1 3 acceptor
1 9 hydrophobe

> <PUBCHEM_HEAVY_ATOM_COUNT>
13

> <PUBCHEM_ATOM_DEF_STEREO_COUNT>
0

> <PUBCHEM_ATOM_UDEF_STEREO_COUNT>
1

> <PUBCHEM_BOND_DEF_STEREO_COUNT>
0

> <PUBCHEM_BOND_UDEF_STEREO_COUNT>
0

> <PUBCHEM_ISOTOPIC_ATOM_COUNT>
0

> <PUBCHEM_COMPONENT_COUNT>
1

> <PUBCHEM_CACTVS_TAUTO_COUNT>
1

> <PUBCHEM_CONFORMER_ID>
0008349A00000001

> <PUBCHEM_MMFF94_ENERGY>
8.9132

> <PUBCHEM_FEATURE_SELFOVERLAP>
15.223

> <PUBCHEM_SHAPE_FINGERPRINT>
10912923 1 17561086925593067905
11858739 19 18201996591282697071
12346645 6 18411701023968698692
12616999 72 18410858806493455748
13167823 11 18201716267304682015
13533116 47 18202001027773040523
13955234 65 18342455980595338496
14251717 144 18342738503074869302
14252887 29 18410291411174900504
15375358 24 17895474838106461792
15477762 27 18340488877105135182
17834072 33 18341330093040660397
17834072 8 18113894936536271823
18186145 218 17749111071252514465
20279233 1 17967817175659700008
20369508 70 18114171996176059914
20388580 30 18271253712304476102
20645477 56 17531525498734102629
20645477 70 18409446977465039950
20671657 53 18338240341171091846
220451 1 17988927820941639119
22224240 67 18058432336316541746
22485316 2 18272086145195209525
23402539 116 17968646229402961525
23532345 1 18338518655020672328
23557571 272 17530959177284212532
23559900 14 18334013929932275480
33824 294 18411417328419958474
4990 188 18186515510402507435
522135 26 18413388743793517364
5374978 207 14908177564512498843
58051976 378 18261960742873846948
581208 293 18341891913865861314
6025842 7 18412262865630380948
7164475 11 18270685259897250464
81539 233 18262244447181158084
90127 26 17894634725661423185
94968 8 18339365163252588014

> <PUBCHEM_SHAPE_MULTIPOLES>
259.64
11.5
1.95
0.94
12.88
0.75
0.1
1.81
-2.74
-4.26
-0.41
0.21
0.08
0.32

> <PUBCHEM_SHAPE_SELFOVERLAP>
465.629

> <PUBCHEM_COORDINATE_TYPE>
2
5
10

> <chiral flag>
1

> <version>
0

> <s_m_Source_Path>
C:\Users\Madhana Priya\Downloads

> <s_m_Source_File>
Conformer3D_COMPOUND_CID_537754.sdf

> <i_m_Source_File_Index>
1

> <PUBCHEM_CONFORMER_DIVERSEORDER>
1
345
3
382
85
117
223
26
212
179
81
13
462
332
126
359
456
193
132
172
98
517
422
480
420
45
428
106
175
31
554
142
334
211
229
470
6
310
445
550
355
33
27
7
461
336
5
115
107
319
134
148
116
366
549
144
42
8
295
410
303
48
383
264
306
69
41
194
204
23
311
70
329
21
500
221
67
210
476
388
76
44
465
397
47
401
11
89
377
161
155
90
558
165
135
213
110

> <PUBCHEM_EFFECTIVE_ROTOR_COUNT>
8

> <PUBCHEM_SHAPE_VOLUME>
169

> <PUBCHEM_CONFORMER_RMSD>
1

> <s_m_source_file>
ligprep_moringa-seed.maegz

> <i_m_source_file_index>
20

> <i_lp_mmshare_version>
44012

> <s_epik_input>
W0NIM11bQ0gyXVtDSDJdW0NAQEhdKFtTSF0pW0NIMl1bQ0gyXU9DKD1PKVtDSDJdW0NIMl1bQ0gzXQ==

> <s_epik_cmdline>
J2VwaWtfcHl0aG9uJywgJy1waCcsICc3LjAnLCAnLXRuJywgJzgnLCAnLW1hJywgJzIwMCcsICctaW1hZScsICc8aW5maWxlLm1hZT4nLCAnLW9tYWUnLCAnPG91dGZpbGUubWFlPic=

> <r_epik_Ionization_Penalty>
0.00148522

> <r_epik_Ionization_Penalty_Charging>
0

> <r_epik_Ionization_Penalty_Neutral>
0.00148522

> <r_epik_State_Penalty>
0.000994352

> <r_epik_Charging_Adjusted_Penalty>
0.000994352

> <i_epik_Tot_Q>
0

> <i_epik_Tot_abs_Q>
0

> <s_epik_Chemistry_Notes>
This compound has an ester and may undergo hydrolysis at high or low pH.

> <i_f3d_flags>
0

> <s_lp_Force_Field>
OPLS3e

> <r_lp_Energy>
0.162859

> <b_lp_Chiralities_Consistent>
1

> <s_lp_Variant>
537754-1

$$$$
539471
                    3D
 Structure written by MMmdl.
 44 43  0  0  1  0            999 V2000
   -0.5632   -0.5599   -1.1414 O   0  0  0  0  0  0
   -2.6159   -0.9040   -0.1455 O   0  0  0  0  0  0
    0.0329    0.1411   -0.0457 C   0  0  1  0  0  0
    1.5690    0.0201   -0.1592 C   0  0  0  0  0  0
    2.0853   -1.4223    0.0072 C   0  0  0  0  0  0
   -0.4560    1.6120    0.0210 C   0  0  0  0  0  0
    3.6193   -1.5236   -0.0700 C   0  0  0  0  0  0
    4.1343   -2.9641    0.0994 C   0  0  0  0  0  0
   -0.1936    2.4499   -1.2479 C   0  0  0  0  0  0
    5.6681   -3.0674    0.0197 C   0  0  0  0  0  0
   -0.7687    3.8736   -1.1524 C   0  0  0  0  0  0
    6.1821   -4.5077    0.1925 C   0  0  0  0  0  0
   -0.5130    4.7079   -2.4149 C   0  0  0  0  0  0
    7.7109   -4.6120    0.1061 C   0  0  0  0  0  0
   -1.8389   -1.0069   -1.0957 C   0  0  0  0  0  0
   -2.2573   -1.6886   -2.3918 C   0  0  0  0  0  0
   -0.2570   -0.3472    0.8871 H   0  0  0  0  0  0
    1.9033    0.4122   -1.1208 H   0  0  0  0  0  0
    2.0331    0.6477    0.6032 H   0  0  0  0  0  0
    1.7446   -1.8191    0.9648 H   0  0  0  0  0  0
    1.6443   -2.0593   -0.7612 H   0  0  0  0  0  0
   -1.5256    1.6184    0.2353 H   0  0  0  0  0  0
    0.0076    2.1005    0.8793 H   0  0  0  0  0  0
    3.9600   -1.1278   -1.0281 H   0  0  0  0  0  0
    4.0633   -0.8887    0.6983 H   0  0  0  0  0  0
    3.7950   -3.3587    1.0585 H   0  0  0  0  0  0
    3.6893   -3.5999   -0.6677 H   0  0  0  0  0  0
    0.8794    2.5101   -1.4338 H   0  0  0  0  0  0
   -0.6270    1.9470   -2.1136 H   0  0  0  0  0  0
    6.0076   -2.6753   -0.9403 H   0  0  0  0  0  0
    6.1139   -2.4301    0.7852 H   0  0  0  0  0  0
   -1.8433    3.8234   -0.9708 H   0  0  0  0  0  0
   -0.3370    4.3863   -0.2916 H   0  0  0  0  0  0
    5.8509   -4.9024    1.1541 H   0  0  0  0  0  0
    5.7380   -5.1491   -0.5700 H   0  0  0  0  0  0
   -0.9353    5.7079   -2.3125 H   0  0  0  0  0  0
   -0.9658    4.2463   -3.2932 H   0  0  0  0  0  0
    0.5549    4.8176   -2.6069 H   0  0  0  0  0  0
    8.0379   -5.6440    0.2362 H   0  0  0  0  0  0
    8.1935   -4.0123    0.8785 H   0  0  0  0  0  0
    8.0767   -4.2689   -0.8622 H   0  0  0  0  0  0
   -1.5749   -2.5045   -2.6301 H   0  0  0  0  0  0
   -2.2463   -0.9732   -3.2143 H   0  0  0  0  0  0
   -3.2645   -2.0964   -2.3046 H   0  0  0  0  0  0
  1  3  1  0  0  0
  1 15  1  0  0  0
  2 15  2  0  0  0
  3  4  1  0  0  0
  3  6  1  0  0  0
  3 17  1  0  0  0
  4  5  1  0  0  0
  4 18  1  0  0  0
  4 19  1  0  0  0
  5  7  1  0  0  0
  5 20  1  0  0  0
  5 21  1  0  0  0
  6  9  1  0  0  0
  6 22  1  0  0  0
  6 23  1  0  0  0
  7  8  1  0  0  0
  7 24  1  0  0  0
  7 25  1  0  0  0
  8 10  1  0  0  0
  8 26  1  0  0  0
  8 27  1  0  0  0
  9 11  1  0  0  0
  9 28  1  0  0  0
  9 29  1  0  0  0
 10 12  1  0  0  0
 10 30  1  0  0  0
 10 31  1  0  0  0
 11 13  1  0  0  0
 11 32  1  0  0  0
 11 33  1  0  0  0
 12 14  1  0  0  0
 12 34  1  0  0  0
 12 35  1  0  0  0
 13 36  1  0  0  0
 13 37  1  0  0  0
 13 38  1  0  0  0
 14 39  1  0  0  0
 14 40  1  0  0  0
 14 41  1  0  0  0
 15 16  1  0  0  0
 16 42  1  0  0  0
 16 43  1  0  0  0
 16 44  1  0  0  0
M  END
> <s_m_entry_id>
149

> <s_m_entry_name>
Conformer3D_COMPOUND_CID_539471.1

> <PUBCHEM_COMPOUND_CID>
539471

> <PUBCHEM_CONFORMER_RMSD>
1.2

> <PUBCHEM_MMFF94_PARTIAL_CHARGES>
5
1 -0.43
15 0.66
16 0.06
2 -0.57
3 0.28

> <PUBCHEM_PHARMACOPHORE_FEATURES>
5
1 13 hydrophobe
1 14 hydrophobe
1 2 acceptor
3 4 5 7 hydrophobe
3 8 10 12 hydrophobe

> <PUBCHEM_HEAVY_ATOM_COUNT>
16

> <PUBCHEM_ATOM_DEF_STEREO_COUNT>
0

> <PUBCHEM_ATOM_UDEF_STEREO_COUNT>
1

> <PUBCHEM_BOND_DEF_STEREO_COUNT>
0

> <PUBCHEM_BOND_UDEF_STEREO_COUNT>
0

> <PUBCHEM_ISOTOPIC_ATOM_COUNT>
0

> <PUBCHEM_COMPONENT_COUNT>
1

> <PUBCHEM_CACTVS_TAUTO_COUNT>
1

> <PUBCHEM_CONFORMER_ID>
00083B4F00000001

> <PUBCHEM_MMFF94_ENERGY>
5.7205

> <PUBCHEM_FEATURE_SELFOVERLAP>
25.386

> <PUBCHEM_SHAPE_FINGERPRINT>
10411042 1 18266178319275550550
10912923 1 17846224380210673131
12107183 9 18053954957201022585
12616971 3 17917704704721351399
12730499 353 18266187299497953897
13073987 5 18412552033415914073
13533116 47 18412545423033841099
13955234 65 18340204188902102392
14170010 4 18411134745230688376
17844677 252 18410017607437262429
20369508 70 18336264557214854510
20388580 30 18338240362762148334
20645477 70 18407476661239183351
21049683 271 18261401031568204668
21344244 78 18059845134910307840
220451 1 18130513050216236063
23081809 10 17988924492721688647
23532345 1 18337394966837279985
23559900 14 17749117703098802711
3286 77 18335986367713708007
3421961 26 18410291393704965050
42630746 31 18341051899835682244
465052 167 18340772554799370991
5104073 3 18343311357966245729
6025842 7 18410858793144226510
7364860 26 18412262852819318756
77188 2 18266741282234946252
90127 26 17894915110090811737

> <PUBCHEM_SHAPE_MULTIPOLES>
317.53
15.08
3.6
0.76
31.56
0.39
-0.07
-8.02
-0.18
-10.03
-0.2
-0.15
0.23
-0.02

> <PUBCHEM_SHAPE_SELFOVERLAP>
578.56

> <PUBCHEM_SHAPE_VOLUME>
202.7

> <PUBCHEM_COORDINATE_TYPE>
2
5
10

> <chiral flag>
1

> <version>
0

> <s_m_Source_Path>
C:\Users\Madhana Priya\Downloads

> <s_m_Source_File>
Conformer3D_COMPOUND_CID_539471.sdf

> <i_m_Source_File_Index>
1

> <PUBCHEM_CONFORMER_DIVERSEORDER>
1
4
16
21
59
36
49
47
7
17
58
40
35
38
15
37
5
10
54
63
41
66
62
44
52
32
46
68
12
23
31
65
9
20
34
50
45
60
53
27
56
18
64
57
29
30
19
67
28
25
42
24
11
6
48
55
8
13
3
26
43
22
33
51
61
14
2
39

> <PUBCHEM_EFFECTIVE_ROTOR_COUNT>
11

> <s_m_source_file>
ligprep_moringa-seed.maegz

> <i_m_source_file_index>
21

> <i_lp_mmshare_version>
44012

> <s_epik_input>
W0NIM11bQ0gyXVtDSDJdW0NIMl1bQ0BASF0oT0MoPU8pW0NIM10pW0NIMl1bQ0gyXVtDSDJdW0NIMl1bQ0gyXVtDSDJdW0NIM10=

> <s_epik_cmdline>
J2VwaWtfcHl0aG9uJywgJy1waCcsICc3LjAnLCAnLXRuJywgJzgnLCAnLW1hJywgJzIwMCcsICctaW1hZScsICc8aW5maWxlLm1hZT4nLCAnLW9tYWUnLCAnPG91dGZpbGUubWFlPic=

> <r_lp_tautomer_probability>
1

> <r_epik_Ionization_Penalty>
0

> <r_epik_Ionization_Penalty_Charging>
0

> <r_epik_Ionization_Penalty_Neutral>
0

> <r_epik_State_Penalty>
-0

> <r_epik_Charging_Adjusted_Penalty>
0

> <i_epik_Tot_Q>
0

> <i_epik_Tot_abs_Q>
0

> <s_epik_Chemistry_Notes>
This compound has an ester and may undergo hydrolysis at high or low pH.

> <i_f3d_flags>
0

> <s_lp_Force_Field>
OPLS3e

> <r_lp_Energy>
2.74866

> <b_lp_Chiralities_Consistent>
1

> <s_lp_Variant>
539471-1

$$$$
543393
                    3D
 Structure written by MMmdl.
 38 37  0  0  1  0            999 V2000
   -0.0494    2.3758    1.6837 Cl  0  0  0  0  0  0
    8.2764   -4.7702   -1.2342 Cl  0  0  0  0  0  0
    6.2489   -3.0279   -1.1960 O   0  0  0  0  0  0
    6.3190   -2.9785    1.1079 O   0  0  0  0  0  0
    0.0335    0.1042    0.1673 C   0  0  0  0  0  0
   -0.5549    1.5321    0.1887 C   0  0  1  0  0  0
    1.5740    0.0499    0.1180 C   0  0  0  0  0  0
   -2.0961    1.5291    0.0821 C   0  0  0  0  0  0
    2.1174   -1.3893    0.0645 C   0  0  0  0  0  0
   -2.7256    2.9307   -0.0720 C   0  0  0  0  0  0
    3.6541   -1.4539    0.0548 C   0  0  0  0  0  0
   -4.2661    2.9302   -0.1246 C   0  0  0  0  0  0
    4.1780   -2.9014    0.0047 C   0  0  0  0  0  0
   -4.8585    2.2494   -1.3681 C   0  0  0  0  0  0
    5.7047   -2.9752    0.0397 C   0  0  0  0  0  0
    7.6585   -3.1020   -1.3744 C   0  0  0  0  0  0
   -0.3241   -0.4483    1.0377 H   0  0  0  0  0  0
   -0.3566   -0.4247   -0.7036 H   0  0  0  0  0  0
   -0.1409    2.0998   -0.6461 H   0  0  0  0  0  0
    1.9287    0.6039   -0.7526 H   0  0  0  0  0  0
    1.9893    0.5547    0.9911 H   0  0  0  0  0  0
   -2.3826    0.9215   -0.7769 H   0  0  0  0  0  0
   -2.5191    1.0317    0.9563 H   0  0  0  0  0  0
    1.7408   -1.9490    0.9221 H   0  0  0  0  0  0
    1.7279   -1.8912   -0.8227 H   0  0  0  0  0  0
   -2.4178    3.5599    0.7636 H   0  0  0  0  0  0
   -2.3318    3.4134   -0.9677 H   0  0  0  0  0  0
    4.0344   -0.8944   -0.8020 H   0  0  0  0  0  0
    4.0399   -0.9515    0.9440 H   0  0  0  0  0  0
   -4.6643    2.4561    0.7737 H   0  0  0  0  0  0
   -4.6168    3.9627   -0.0954 H   0  0  0  0  0  0
    3.7849   -3.4666    0.8505 H   0  0  0  0  0  0
    3.8110   -3.4008   -0.8929 H   0  0  0  0  0  0
   -5.9445    2.3440   -1.3790 H   0  0  0  0  0  0
   -4.6251    1.1850   -1.3953 H   0  0  0  0  0  0
   -4.4797    2.7016   -2.2851 H   0  0  0  0  0  0
    8.1986   -2.4743   -0.6634 H   0  0  0  0  0  0
    7.9081   -2.7520   -2.3759 H   0  0  0  0  0  0
  1  6  1  0  0  0
  2 16  1  0  0  0
  3 15  1  0  0  0
  3 16  1  0  0  0
  4 15  2  0  0  0
  5  6  1  0  0  0
  5  7  1  0  0  0
  5 17  1  0  0  0
  5 18  1  0  0  0
  6  8  1  0  0  0
  6 19  1  0  0  0
  7  9  1  0  0  0
  7 20  1  0  0  0
  7 21  1  0  0  0
  8 10  1  0  0  0
  8 22  1  0  0  0
  8 23  1  0  0  0
  9 11  1  0  0  0
  9 24  1  0  0  0
  9 25  1  0  0  0
 10 12  1  0  0  0
 10 26  1  0  0  0
 10 27  1  0  0  0
 11 13  1  0  0  0
 11 28  1  0  0  0
 11 29  1  0  0  0
 12 14  1  0  0  0
 12 30  1  0  0  0
 12 31  1  0  0  0
 13 15  1  0  0  0
 13 32  1  0  0  0
 13 33  1  0  0  0
 14 34  1  0  0  0
 14 35  1  0  0  0
 14 36  1  0  0  0
 16 37  1  0  0  0
 16 38  1  0  0  0
M  END
> <s_m_entry_id>
150

> <s_m_entry_name>
Conformer3D_COMPOUND_CID_543393.1

> <PUBCHEM_COMPOUND_CID>
543393

> <PUBCHEM_CONFORMER_RMSD>
1.2

> <PUBCHEM_MMFF94_PARTIAL_CHARGES>
8
1 -0.29
13 0.06
15 0.66
16 0.57
2 -0.29
3 -0.43
4 -0.57
6 0.29

> <PUBCHEM_PHARMACOPHORE_FEATURES>
3
1 14 hydrophobe
1 4 acceptor
5 5 7 9 11 13 hydrophobe

> <PUBCHEM_HEAVY_ATOM_COUNT>
16

> <PUBCHEM_ATOM_DEF_STEREO_COUNT>
0

> <PUBCHEM_ATOM_UDEF_STEREO_COUNT>
1

> <PUBCHEM_BOND_DEF_STEREO_COUNT>
0

> <PUBCHEM_BOND_UDEF_STEREO_COUNT>
0

> <PUBCHEM_ISOTOPIC_ATOM_COUNT>
0

> <PUBCHEM_COMPONENT_COUNT>
1

> <PUBCHEM_CACTVS_TAUTO_COUNT>
1

> <PUBCHEM_CONFORMER_ID>
00084AA100000001

> <PUBCHEM_MMFF94_ENERGY>
8.1009

> <PUBCHEM_FEATURE_SELFOVERLAP>
15.223

> <PUBCHEM_SHAPE_FINGERPRINT>
10087517 78 18333447646815649092
10291535 26 17989496195275426849
105312 117 18272934899658280183
10680689 15 18340491174612419635
10803635 8 17988925591068135703
11089746 13 18261107513149721992
11315181 36 17822291343966538086
12091667 2 18335139838545311778
12616971 3 16732708259303177964
13073987 5 18260268534022305291
13167372 99 18259987085321644236
13177829 73 18260551103930514540
14251752 14 18411698764631057362
14251764 75 17622170066700672313
14598715 104 17987783216458115048
14729087 3 18412821391941950408
155225 5 18195528095136054281
15778101 99 18409450267478404617
16079462 125 17774995808949279312
167882 2 18056480552395298951
17093844 174 18341609343377247290
17844677 252 18339647861703881056
19489759 90 18411699923760829651
20281389 69 18335139778041119336
20621476 66 18334581209033642817
20645477 56 18272374170545958795
21315763 129 18340204214814525376
21426921 1 18339642343430892111
22896161 15 10231746795894836762
23081809 10 17968095369872226982
23402539 116 18335980960740402150
23402655 69 18408603651856690138
270888 7 18192430771739873953
328310 18 17131840807388076937
441001 317 18409448098435589105
5283173 99 18343017826241245088
6327066 14 18263356994156308757
633830 44 17749113278876682971
7062679 6 18260272927541571325

> <PUBCHEM_SHAPE_MULTIPOLES>
321.27
18.13
2.65
0.99
27.2
0.84
-0.1
9.93
-0.32
-7.83
-0.23
0.26
-0.11
-0.41

> <PUBCHEM_SHAPE_SELFOVERLAP>
574.014

> <PUBCHEM_SHAPE_VOLUME>
208.8

> <PUBCHEM_COORDINATE_TYPE>
2
5
10

> <chiral flag>
1

> <version>
0

> <s_m_Source_Path>
C:\Users\Madhana Priya\Downloads

> <s_m_Source_File>
Conformer3D_COMPOUND_CID_543393.sdf

> <i_m_Source_File_Index>
1

> <PUBCHEM_CONFORMER_DIVERSEORDER>
1
15
50
71
7
98
55
48
30
18
62
11
19
91
53
93
60
23
4
79
61
45
14
17
6
35
74
37
88
63
80
32
97
99
8
76
85
28
24
52
49
21
3
47
40
29
81
31
87
90
10
22
95
77
27
68
101
34
92
16
67
25
56
36
59
44
58
66
83
78
33
82
75
2
9
64
57
100
13
86
70
54
20
39
73
89
43
12
69
46
94
42
96
84
26
65
41
51
5
72
38

> <PUBCHEM_EFFECTIVE_ROTOR_COUNT>
11

> <s_m_source_file>
ligprep_moringa-seed.maegz

> <i_m_source_file_index>
22

> <i_lp_mmshare_version>
44012

> <s_epik_input>
W0NIM11bQ0gyXVtDSDJdW0NIMl1bQ0BASF0oQ2wpW0NIMl1bQ0gyXVtDSDJdW0NIMl1bQ0gyXUMoPU8pT1tDSDJdQ2w=

> <s_epik_cmdline>
J2VwaWtfcHl0aG9uJywgJy1waCcsICc3LjAnLCAnLXRuJywgJzgnLCAnLW1hJywgJzIwMCcsICctaW1hZScsICc8aW5maWxlLm1hZT4nLCAnLW9tYWUnLCAnPG91dGZpbGUubWFlPic=

> <r_lp_tautomer_probability>
1

> <r_epik_Ionization_Penalty>
0

> <r_epik_Ionization_Penalty_Charging>
0

> <r_epik_Ionization_Penalty_Neutral>
0

> <r_epik_State_Penalty>
-0

> <r_epik_Charging_Adjusted_Penalty>
0

> <i_epik_Tot_Q>
0

> <i_epik_Tot_abs_Q>
0

> <s_epik_Chemistry_Notes>
This compound has an ester and may undergo hydrolysis at high or low pH.

> <i_f3d_flags>
0

> <s_lp_Force_Field>
OPLS3e

> <r_lp_Energy>
2.89232

> <b_lp_Chiralities_Consistent>
1

> <s_lp_Variant>
543393-1

$$$$
543396
                    3D
 Structure written by MMmdl.
 38 37  0  0  1  0            999 V2000
   -2.7732    0.6959   -1.6464 Cl  0  0  0  0  0  0
    8.3968   -4.6603   -1.0610 Cl  0  0  0  0  0  0
    6.2919   -3.0131   -1.1252 O   0  0  0  0  0  0
    6.3775   -2.7854    1.1677 O   0  0  0  0  0  0
   -0.0287   -0.0327   -0.0688 C   0  0  0  0  0  0
   -0.6217    1.3901   -0.1134 C   0  0  0  0  0  0
    1.5097   -0.0383   -0.0215 C   0  0  0  0  0  0
   -2.1653    1.4326   -0.1336 C   0  0  1  0  0  0
    2.1041   -1.4574    0.0261 C   0  0  0  0  0  0
   -2.7121    2.8722    0.0090 C   0  0  0  0  0  0
    3.6421   -1.4623    0.0546 C   0  0  0  0  0  0
   -4.2491    3.0010    0.0833 C   0  0  0  0  0  0
    4.2266   -2.8869    0.0849 C   0  0  0  0  0  0
   -4.8858    2.3140    1.3012 C   0  0  0  0  0  0
    5.7555   -2.8914    0.1093 C   0  0  0  0  0  0
    7.7017   -3.0363   -1.3147 C   0  0  0  0  0  0
   -0.4198   -0.5594    0.8033 H   0  0  0  0  0  0
   -0.3596   -0.5986   -0.9407 H   0  0  0  0  0  0
   -0.2649    1.9381    0.7602 H   0  0  0  0  0  0
   -0.2314    1.9235   -0.9818 H   0  0  0  0  0  0
    1.8981    0.4870   -0.8956 H   0  0  0  0  0  0
    1.8483    0.5257    0.8491 H   0  0  0  0  0  0
   -2.5410    0.8195    0.6859 H   0  0  0  0  0  0
    1.7241   -1.9799    0.9055 H   0  0  0  0  0  0
    1.7569   -2.0238   -0.8396 H   0  0  0  0  0  0
   -2.2849    3.3306    0.9023 H   0  0  0  0  0  0
   -2.3522    3.4730   -0.8278 H   0  0  0  0  0  0
    4.0191   -0.9287   -0.8203 H   0  0  0  0  0  0
    3.9876   -0.9032    0.9264 H   0  0  0  0  0  0
   -4.5069    4.0607    0.1099 H   0  0  0  0  0  0
   -4.7029    2.6135   -0.8293 H   0  0  0  0  0  0
    3.8621   -3.4204    0.9632 H   0  0  0  0  0  0
    3.8780   -3.4514   -0.7809 H   0  0  0  0  0  0
   -5.9569    2.5136    1.3406 H   0  0  0  0  0  0
   -4.4484    2.6734    2.2331 H   0  0  0  0  0  0
   -4.7596    1.2319    1.2647 H   0  0  0  0  0  0
    8.2189   -2.3343   -0.6582 H   0  0  0  0  0  0
    7.9257   -2.7503   -2.3423 H   0  0  0  0  0  0
  1  8  1  0  0  0
  2 16  1  0  0  0
  3 15  1  0  0  0
  3 16  1  0  0  0
  4 15  2  0  0  0
  5  6  1  0  0  0
  5  7  1  0  0  0
  5 17  1  0  0  0
  5 18  1  0  0  0
  6  8  1  0  0  0
  6 19  1  0  0  0
  6 20  1  0  0  0
  7  9  1  0  0  0
  7 21  1  0  0  0
  7 22  1  0  0  0
  8 10  1  0  0  0
  8 23  1  0  0  0
  9 11  1  0  0  0
  9 24  1  0  0  0
  9 25  1  0  0  0
 10 12  1  0  0  0
 10 26  1  0  0  0
 10 27  1  0  0  0
 11 13  1  0  0  0
 11 28  1  0  0  0
 11 29  1  0  0  0
 12 14  1  0  0  0
 12 30  1  0  0  0
 12 31  1  0  0  0
 13 15  1  0  0  0
 13 32  1  0  0  0
 13 33  1  0  0  0
 14 34  1  0  0  0
 14 35  1  0  0  0
 14 36  1  0  0  0
 16 37  1  0  0  0
 16 38  1  0  0  0
M  END
> <s_m_entry_id>
151

> <s_m_entry_name>
Conformer3D_COMPOUND_CID_543396.1

> <PUBCHEM_COMPOUND_CID>
543396

> <PUBCHEM_CONFORMER_RMSD>
1.2

> <PUBCHEM_MMFF94_PARTIAL_CHARGES>
8
1 -0.29
13 0.06
15 0.66
16 0.57
2 -0.29
3 -0.43
4 -0.57
8 0.29

> <PUBCHEM_PHARMACOPHORE_FEATURES>
4
1 14 hydrophobe
1 4 acceptor
3 5 6 7 hydrophobe
3 9 11 13 hydrophobe

> <PUBCHEM_HEAVY_ATOM_COUNT>
16

> <PUBCHEM_ATOM_DEF_STEREO_COUNT>
0

> <PUBCHEM_ATOM_UDEF_STEREO_COUNT>
1

> <PUBCHEM_BOND_DEF_STEREO_COUNT>
0

> <PUBCHEM_BOND_UDEF_STEREO_COUNT>
0

> <PUBCHEM_ISOTOPIC_ATOM_COUNT>
0

> <PUBCHEM_COMPONENT_COUNT>
1

> <PUBCHEM_CACTVS_TAUTO_COUNT>
1

> <PUBCHEM_CONFORMER_ID>
00084AA400000001

> <PUBCHEM_MMFF94_ENERGY>
7.8904

> <PUBCHEM_FEATURE_SELFOVERLAP>
20.298

> <PUBCHEM_SHAPE_FINGERPRINT>
10968037 39 18409729565550163851
11315181 36 17060059276810120595
12091667 2 18113900464116918627
13073987 5 14418398959232362949
13533116 47 16660631930597007640
13885169 127 18202284671697679593
14123256 10 18410575076073144329
14251764 18 18260265226627890081
14251764 46 18410856555344822282
15716309 27 18410011044162608326
17834076 25 18113337513926133433
18006028 8 16343984702010547321
20281389 69 18040995146250524269
20621476 8 18333730199902386775
21315763 28 18409167727487168861
220451 1 15719105885583295577
22224240 67 13542460964933442780
23035841 295 18342176674302805195
23402539 116 18411697712200520103
23521765 1 18341895186050718065
23559900 14 17988352793334628913
28498 318 18410011005692564510
33684 2 18409448072454691267
3545911 37 15864069875160944683
42788 4 18334576849926310257
4325135 7 18410855451569901903
5283156 175 18272653424676183810
559249 180 18272931661369314543
57583515 80 17918275363866696899
59567204 34 17987801805509478449
59682541 35 12468647131453917517
59755656 520 17385721426185336259
8209 1 18410575080373392872

> <PUBCHEM_SHAPE_MULTIPOLES>
321.27
25.62
1.17
0.68
7.44
0.27
0.02
-0.2
0.09
-0.49
0.2
-0.14
0.06
-0.59

> <PUBCHEM_SHAPE_SELFOVERLAP>
573.994

> <PUBCHEM_COORDINATE_TYPE>
2
5
10

> <chiral flag>
1

> <version>
0

> <s_m_Source_Path>
C:\Users\Madhana Priya\Downloads

> <s_m_Source_File>
Conformer3D_COMPOUND_CID_543396.sdf

> <i_m_Source_File_Index>
1

> <PUBCHEM_CONFORMER_DIVERSEORDER>
1
17
29
95
6
55
20
15
30
46
61
93
47
9
53
2
62
27
77
79
11
21
4
59
91
35
64
31
60
83
56
42
94
33
25
92
76
14
85
12
45
34
52
84
68
58
40
65
36
88
19
81
43
72
41
73
48
16
44
89
24
38
10
32
37
87
78
63
18
67
80
7
90
54
39
66
82
5
28
22
74
3
86
71
99
75
13
97
8
70
69
96
26
49
98
57
51
50
23

> <PUBCHEM_EFFECTIVE_ROTOR_COUNT>
11

> <PUBCHEM_SHAPE_VOLUME>
208

> <s_m_source_file>
ligprep_moringa-seed.maegz

> <i_m_source_file_index>
23

> <i_lp_mmshare_version>
44012

> <s_epik_input>
W0NIM11bQ0gyXVtDSDJdW0NAQEhdKENsKVtDSDJdW0NIMl1bQ0gyXVtDSDJdW0NIMl1bQ0gyXUMoPU8pT1tDSDJdQ2w=

> <s_epik_cmdline>
J2VwaWtfcHl0aG9uJywgJy1waCcsICc3LjAnLCAnLXRuJywgJzgnLCAnLW1hJywgJzIwMCcsICctaW1hZScsICc8aW5maWxlLm1hZT4nLCAnLW9tYWUnLCAnPG91dGZpbGUubWFlPic=

> <r_lp_tautomer_probability>
1

> <r_epik_Ionization_Penalty>
0

> <r_epik_Ionization_Penalty_Charging>
0

> <r_epik_Ionization_Penalty_Neutral>
0

> <r_epik_State_Penalty>
-0

> <r_epik_Charging_Adjusted_Penalty>
0

> <i_epik_Tot_Q>
0

> <i_epik_Tot_abs_Q>
0

> <s_epik_Chemistry_Notes>
This compound has an ester and may undergo hydrolysis at high or low pH.

> <i_f3d_flags>
0

> <s_lp_Force_Field>
OPLS3e

> <r_lp_Energy>
2.72864

> <b_lp_Chiralities_Consistent>
1

> <s_lp_Variant>
543396-1

$$$$
543398
                    3D
 Structure written by MMmdl.
 38 37  0  0  1  0            999 V2000
   -4.3678    3.0918    0.5397 Cl  0  0  0  0  0  0
    3.0044   -4.4037   -6.1987 Cl  0  0  0  0  0  0
    2.3359   -4.3331   -3.6305 O   0  0  0  0  0  0
    0.8470   -5.5318   -2.3452 O   0  0  0  0  0  0
   -0.1080    0.0984   -0.1076 C   0  0  0  0  0  0
   -0.5747    1.5645   -0.0623 C   0  0  0  0  0  0
    1.4235   -0.0406   -0.2118 C   0  0  0  0  0  0
   -2.1079    1.7014    0.0253 C   0  0  0  0  0  0
    1.9362   -1.4937   -0.1602 C   0  0  0  0  0  0
   -2.6154    3.1504    0.1923 C   0  0  1  0  0  0
    1.5061   -2.3631   -1.3567 C   0  0  0  0  0  0
   -2.3576    4.0521   -1.0370 C   0  0  0  0  0  0
    2.1287   -3.7716   -1.3110 C   0  0  0  0  0  0
   -2.7712    5.5198   -0.8394 C   0  0  0  0  0  0
    1.6949   -4.6486   -2.4862 C   0  0  0  0  0  0
    2.0593   -5.0407   -4.8303 C   0  0  0  0  0  0
   -0.4583   -0.4206    0.7860 H   0  0  0  0  0  0
   -0.5810   -0.3976   -0.9559 H   0  0  0  0  0  0
   -0.1174    2.0629    0.7938 H   0  0  0  0  0  0
   -0.2066    2.0790   -0.9502 H   0  0  0  0  0  0
    1.7736    0.4354   -1.1292 H   0  0  0  0  0  0
    1.8851    0.5150    0.6059 H   0  0  0  0  0  0
   -2.5680    1.2514   -0.8559 H   0  0  0  0  0  0
   -2.4545    1.1125    0.8761 H   0  0  0  0  0  0
    3.0260   -1.4712   -0.1147 H   0  0  0  0  0  0
    1.6092   -1.9619    0.7696 H   0  0  0  0  0  0
   -2.1457    3.5921    1.0725 H   0  0  0  0  0  0
    0.4186   -2.4490   -1.3756 H   0  0  0  0  0  0
    1.7906   -1.8633   -2.2845 H   0  0  0  0  0  0
   -1.2967    4.0396   -1.2854 H   0  0  0  0  0  0
   -2.8743    3.6450   -1.9073 H   0  0  0  0  0  0
    3.2172   -3.7038   -1.3020 H   0  0  0  0  0  0
    1.8465   -4.2672   -0.3814 H   0  0  0  0  0  0
   -2.5209    6.1142   -1.7185 H   0  0  0  0  0  0
   -2.2592    5.9636    0.0151 H   0  0  0  0  0  0
   -3.8444    5.6184   -0.6752 H   0  0  0  0  0  0
    1.0033   -4.9610   -5.0934 H   0  0  0  0  0  0
    2.3045   -6.0984   -4.7217 H   0  0  0  0  0  0
  1 10  1  0  0  0
  2 16  1  0  0  0
  3 15  1  0  0  0
  3 16  1  0  0  0
  4 15  2  0  0  0
  5  6  1  0  0  0
  5  7  1  0  0  0
  5 17  1  0  0  0
  5 18  1  0  0  0
  6  8  1  0  0  0
  6 19  1  0  0  0
  6 20  1  0  0  0
  7  9  1  0  0  0
  7 21  1  0  0  0
  7 22  1  0  0  0
  8 10  1  0  0  0
  8 23  1  0  0  0
  8 24  1  0  0  0
  9 11  1  0  0  0
  9 25  1  0  0  0
  9 26  1  0  0  0
 10 12  1  0  0  0
 10 27  1  0  0  0
 11 13  1  0  0  0
 11 28  1  0  0  0
 11 29  1  0  0  0
 12 14  1  0  0  0
 12 30  1  0  0  0
 12 31  1  0  0  0
 13 15  1  0  0  0
 13 32  1  0  0  0
 13 33  1  0  0  0
 14 34  1  0  0  0
 14 35  1  0  0  0
 14 36  1  0  0  0
 16 37  1  0  0  0
 16 38  1  0  0  0
M  END
> <s_m_entry_id>
152

> <s_m_entry_name>
Conformer3D_COMPOUND_CID_543398.1

> <PUBCHEM_COMPOUND_CID>
543398

> <PUBCHEM_CONFORMER_RMSD>
1.2

> <PUBCHEM_MMFF94_PARTIAL_CHARGES>
8
1 -0.29
10 0.29
13 0.06
15 0.66
16 0.57
2 -0.29
3 -0.43
4 -0.57

> <PUBCHEM_PHARMACOPHORE_FEATURES>
2
1 14 hydrophobe
1 4 acceptor

> <PUBCHEM_HEAVY_ATOM_COUNT>
16

> <PUBCHEM_ATOM_DEF_STEREO_COUNT>
0

> <PUBCHEM_ATOM_UDEF_STEREO_COUNT>
1

> <PUBCHEM_BOND_DEF_STEREO_COUNT>
0

> <PUBCHEM_BOND_UDEF_STEREO_COUNT>
0

> <PUBCHEM_ISOTOPIC_ATOM_COUNT>
0

> <PUBCHEM_COMPONENT_COUNT>
1

> <PUBCHEM_CACTVS_TAUTO_COUNT>
1

> <PUBCHEM_CONFORMER_ID>
00084AA600000001

> <PUBCHEM_MMFF94_ENERGY>
8.2716

> <PUBCHEM_FEATURE_SELFOVERLAP>
10.148

> <PUBCHEM_SHAPE_FINGERPRINT>
10066227 49 17631739257734949894
10968037 39 18410011036195048927
11315181 36 17749114400727654377
12091667 2 18343021086558992955
13533116 47 16443615814965330448
14123256 10 17418094316855243351
1420 363 14836125463526570300
14251764 18 18410576179895563673
14251764 46 18334857221254700890
17834076 25 18412825780981444466
20281389 69 18260264153224085284
20621476 8 18187363203913599414
21150785 3 18342457049704591011
21315763 28 18409729547595107488
22224240 67 16588023528235558658
23035841 295 14692568823569046703
23521765 1 18342175565842559690
246663 6 16487255496033418711
33684 2 18334011687737781370
3545911 37 17846497028301765439
42788 4 18410575080769005824
4325135 7 18411981364340560535
59755656 520 18260260871605755687
67123 10 18341893008523514927
8209 1 18410292510443876259

> <PUBCHEM_SHAPE_MULTIPOLES>
321.27
26.82
1.11
0.68
8.07
0.35
0.03
-0.96
2.17
-0.48
0.1
-0.14
0.05
-0.7

> <PUBCHEM_SHAPE_SELFOVERLAP>
573.196

> <PUBCHEM_SHAPE_VOLUME>
208.2

> <PUBCHEM_COORDINATE_TYPE>
2
5
10

> <chiral flag>
1

> <version>
0

> <s_m_Source_Path>
C:\Users\Madhana Priya\Downloads

> <s_m_Source_File>
Conformer3D_COMPOUND_CID_543398.sdf

> <i_m_Source_File_Index>
1

> <PUBCHEM_CONFORMER_DIVERSEORDER>
1
45
59
79
106
88
24
40
9
26
18
65
53
96
6
51
74
17
78
82
27
86
25
95
35
12
21
102
19
15
44
89
108
73
110
90
13
30
91
4
69
39
67
60
10
80
107
34
85
16
22
5
38
37
68
36
54
7
52
64
56
46
70
20
98
42
75
47
2
93
61
76
87
29
3
63
55
23
28
49
57
103
99
104
41
112
58
66
92
33
84
94
100
50
11
109
71
77
83
8
97
62
31
81
43
72
111
32
14
101
105
48

> <PUBCHEM_EFFECTIVE_ROTOR_COUNT>
11

> <s_m_source_file>
ligprep_moringa-seed.maegz

> <i_m_source_file_index>
24

> <i_lp_mmshare_version>
44012

> <s_epik_input>
W0NIM11bQ0gyXVtDQEBIXShDbClbQ0gyXVtDSDJdW0NIMl1bQ0gyXVtDSDJdW0NIMl1bQ0gyXUMoPU8pT1tDSDJdQ2w=

> <s_epik_cmdline>
J2VwaWtfcHl0aG9uJywgJy1waCcsICc3LjAnLCAnLXRuJywgJzgnLCAnLW1hJywgJzIwMCcsICctaW1hZScsICc8aW5maWxlLm1hZT4nLCAnLW9tYWUnLCAnPG91dGZpbGUubWFlPic=

> <r_lp_tautomer_probability>
1

> <r_epik_Ionization_Penalty>
0

> <r_epik_Ionization_Penalty_Charging>
0

> <r_epik_Ionization_Penalty_Neutral>
0

> <r_epik_State_Penalty>
-0

> <r_epik_Charging_Adjusted_Penalty>
0

> <i_epik_Tot_Q>
0

> <i_epik_Tot_abs_Q>
0

> <s_epik_Chemistry_Notes>
This compound has an ester and may undergo hydrolysis at high or low pH.

> <i_f3d_flags>
0

> <s_lp_Force_Field>
OPLS3e

> <r_lp_Energy>
5.42693

> <b_lp_Chiralities_Consistent>
1

> <s_lp_Variant>
543398-1

$$$$
543417
                    3D
 Structure written by MMmdl.
 41 40  0  0  1  0            999 V2000
   -0.0553    2.3968    1.7641 Cl  0  0  0  0  0  0
    5.6446   -7.3986   -1.0840 Cl  0  0  0  0  0  0
    3.8289   -6.0176    0.3080 O   0  0  0  0  0  0
    5.4248   -5.4623    1.8760 O   0  0  0  0  0  0
   -0.0584    0.1318    0.2360 C   0  0  0  0  0  0
    1.4786    0.0240    0.1752 C   0  0  0  0  0  0
   -0.5873    1.5828    0.2618 C   0  0  1  0  0  0
    1.9801   -1.4301    0.1214 C   0  0  0  0  0  0
   -2.1258    1.6523    0.1451 C   0  0  0  0  0  0
    3.5172   -1.5265    0.0676 C   0  0  0  0  0  0
   -2.6812    3.0822   -0.0129 C   0  0  0  0  0  0
    4.0611   -2.9648   -0.0210 C   0  0  0  0  0  0
   -4.2116    3.1183   -0.1681 C   0  0  0  0  0  0
    3.7906   -3.8084    1.2422 C   0  0  0  0  0  0
   -4.7617    4.5418   -0.3309 C   0  0  0  0  0  0
    4.4436   -5.1900    1.1823 C   0  0  0  0  0  0
    4.3040   -7.3412    0.0924 C   0  0  0  0  0  0
   -0.4738   -0.3810   -0.6330 H   0  0  0  0  0  0
   -0.4307   -0.4071    1.1088 H   0  0  0  0  0  0
    1.8433    0.5649   -0.6994 H   0  0  0  0  0  0
    1.9174    0.5176    1.0433 H   0  0  0  0  0  0
   -0.1437    2.1366   -0.5673 H   0  0  0  0  0  0
    1.6072   -1.9674    0.9942 H   0  0  0  0  0  0
    1.5553   -1.9292   -0.7510 H   0  0  0  0  0  0
   -2.4423    1.0634   -0.7174 H   0  0  0  0  0  0
   -2.5789    1.1758    1.0159 H   0  0  0  0  0  0
    3.8760   -0.9673   -0.7977 H   0  0  0  0  0  0
    3.9471   -1.0320    0.9401 H   0  0  0  0  0  0
   -2.3972    3.6866    0.8495 H   0  0  0  0  0  0
   -2.2195    3.5541   -0.8817 H   0  0  0  0  0  0
    3.6378   -3.4573   -0.8984 H   0  0  0  0  0  0
    5.1370   -2.9140   -0.1988 H   0  0  0  0  0  0
   -4.5074    2.5211   -1.0319 H   0  0  0  0  0  0
   -4.6793    2.6520    0.7003 H   0  0  0  0  0  0
    4.1718   -3.2837    2.1191 H   0  0  0  0  0  0
    2.7193   -3.9307    1.4022 H   0  0  0  0  0  0
   -5.8468    4.5304   -0.4365 H   0  0  0  0  0  0
   -4.3483    5.0267   -1.2158 H   0  0  0  0  0  0
   -4.5202    5.1609    0.5339 H   0  0  0  0  0  0
    3.4946   -7.9466   -0.3156 H   0  0  0  0  0  0
    4.6370   -7.8170    1.0162 H   0  0  0  0  0  0
  1  7  1  0  0  0
  2 17  1  0  0  0
  3 16  1  0  0  0
  3 17  1  0  0  0
  4 16  2  0  0  0
  5  6  1  0  0  0
  5  7  1  0  0  0
  5 18  1  0  0  0
  5 19  1  0  0  0
  6  8  1  0  0  0
  6 20  1  0  0  0
  6 21  1  0  0  0
  7  9  1  0  0  0
  7 22  1  0  0  0
  8 10  1  0  0  0
  8 23  1  0  0  0
  8 24  1  0  0  0
  9 11  1  0  0  0
  9 25  1  0  0  0
  9 26  1  0  0  0
 10 12  1  0  0  0
 10 27  1  0  0  0
 10 28  1  0  0  0
 11 13  1  0  0  0
 11 29  1  0  0  0
 11 30  1  0  0  0
 12 14  1  0  0  0
 12 31  1  0  0  0
 12 32  1  0  0  0
 13 15  1  0  0  0
 13 33  1  0  0  0
 13 34  1  0  0  0
 14 16  1  0  0  0
 14 35  1  0  0  0
 14 36  1  0  0  0
 15 37  1  0  0  0
 15 38  1  0  0  0
 15 39  1  0  0  0
 17 40  1  0  0  0
 17 41  1  0  0  0
M  END
> <s_m_entry_id>
153

> <s_m_entry_name>
Conformer3D_COMPOUND_CID_543417.1

> <PUBCHEM_COMPOUND_CID>
543417

> <PUBCHEM_CONFORMER_RMSD>
1.2

> <PUBCHEM_MMFF94_PARTIAL_CHARGES>
8
1 -0.29
14 0.06
16 0.66
17 0.57
2 -0.29
3 -0.43
4 -0.57
7 0.29

> <PUBCHEM_PHARMACOPHORE_FEATURES>
4
1 15 hydrophobe
1 4 acceptor
3 10 12 14 hydrophobe
3 5 6 8 hydrophobe

> <PUBCHEM_HEAVY_ATOM_COUNT>
17

> <PUBCHEM_ATOM_DEF_STEREO_COUNT>
0

> <PUBCHEM_ATOM_UDEF_STEREO_COUNT>
1

> <PUBCHEM_BOND_DEF_STEREO_COUNT>
0

> <PUBCHEM_BOND_UDEF_STEREO_COUNT>
0

> <PUBCHEM_ISOTOPIC_ATOM_COUNT>
0

> <PUBCHEM_COMPONENT_COUNT>
1

> <PUBCHEM_CACTVS_TAUTO_COUNT>
1

> <PUBCHEM_CONFORMER_ID>
00084AB900000001

> <PUBCHEM_MMFF94_ENERGY>
8.1354

> <PUBCHEM_FEATURE_SELFOVERLAP>
20.298

> <PUBCHEM_SHAPE_FINGERPRINT>
11315181 36 18409169914015763481
12091667 2 17988924474497379693
13073987 5 18059297543860195383
13885169 127 17968093089170811469
14123256 10 18410573989451693191
14251764 18 18413109454770505128
14251764 46 18259984881201262743
14428016 248 17274829077032486865
155225 1 18335703897718965148
16120349 18 18114463461489645100
17834076 25 11167941359652245751
18006028 8 18407759240228263125
20621476 8 10015867574009686083
21150785 3 18261110781255765992
220451 1 15697994120237908804
22224240 67 17458344152373031746
232437 2 18333449837966082698
23521765 1 18341895198935619959
33684 2 9655579608299681924
4325135 7 18273215304634109373
59682541 35 17775282794110749539
59755656 520 17676483978465219827
67123 10 18408322202517667646
8209 1 18334575750119211967

> <PUBCHEM_SHAPE_MULTIPOLES>
341.85
29.38
1.11
0.68
5.24
0.24
0.02
0.68
-0.08
-0.03
0.2
-0.07
0.06
-0.6

> <PUBCHEM_SHAPE_SELFOVERLAP>
610.872

> <PUBCHEM_COORDINATE_TYPE>
2
5
10

> <chiral flag>
1

> <version>
0

> <s_m_Source_Path>
C:\Users\Madhana Priya\Downloads

> <s_m_Source_File>
Conformer3D_COMPOUND_CID_543417.sdf

> <i_m_Source_File_Index>
1

> <PUBCHEM_CONFORMER_DIVERSEORDER>
1
78
207
135
112
148
117
5
43
24
17
164
77
206
192
14
174
102
13
175
220
138
38
203
20
49
201
194
134
132
186
44
191
223
140
79
170
53
113
100
8
149
123
222
153
104
202
39
93
21
161
63
99
108
126
25
4
26
118
197
210
95
163
97
2
33
209
119
70
212
221
85
51
142
81
32
74
116
157
73
71
29
22
131
15
177
12
61
193
35
216
196
48
139
165
152
105
89
155
94
41
122
9
159
129
80
109
190
37
92
147
42
91
36
88
58
19
30
28
83
65
171
50
150
76
160
146
136
96
162
111
18
10
59
72
62
40
57
23
166
184
114
180
7
54
169
64
208
187
156
27
115
31
45
47
125
182
52
130
75
141
151
3
172
82
217
127
183
143
86
6
46
124
84
137
173
34
181
66
56
55
60
98
215
110
179
121
199
133
67
158
218
87
103
167
200
168
11
204
213
106
205
107
188
68
16
214
128
219
195
176
69
101
185
120
154
145
90
178
144
211
198
189

> <PUBCHEM_EFFECTIVE_ROTOR_COUNT>
12

> <PUBCHEM_SHAPE_VOLUME>
222

> <s_m_source_file>
ligprep_moringa-seed.maegz

> <i_m_source_file_index>
25

> <i_lp_mmshare_version>
44012

> <s_epik_input>
W0NIM11bQ0gyXVtDSDJdW0NIMl1bQ0BASF0oQ2wpW0NIMl1bQ0gyXVtDSDJdW0NIMl1bQ0gyXVtDSDJdQyg9TylPW0NIMl1DbA==

> <s_epik_cmdline>
J2VwaWtfcHl0aG9uJywgJy1waCcsICc3LjAnLCAnLXRuJywgJzgnLCAnLW1hJywgJzIwMCcsICctaW1hZScsICc8aW5maWxlLm1hZT4nLCAnLW9tYWUnLCAnPG91dGZpbGUubWFlPic=

> <r_lp_tautomer_probability>
1

> <r_epik_Ionization_Penalty>
0

> <r_epik_Ionization_Penalty_Charging>
0

> <r_epik_Ionization_Penalty_Neutral>
0

> <r_epik_State_Penalty>
-0

> <r_epik_Charging_Adjusted_Penalty>
0

> <i_epik_Tot_Q>
0

> <i_epik_Tot_abs_Q>
0

> <s_epik_Chemistry_Notes>
This compound has an ester and may undergo hydrolysis at high or low pH.

> <i_f3d_flags>
0

> <s_lp_Force_Field>
OPLS3e

> <r_lp_Energy>
2.89817

> <b_lp_Chiralities_Consistent>
1

> <s_lp_Variant>
543417-1

$$$$
543419
                    3D
 Structure written by MMmdl.
 41 40  0  0  1  0            999 V2000
   -2.8294    0.6060   -1.8357 Cl  0  0  0  0  0  0
    8.8257    2.3282    3.3730 Cl  0  0  0  0  0  0
    7.7651    0.0224    2.5327 O   0  0  0  0  0  0
    5.7626    0.5696    3.5276 O   0  0  0  0  0  0
   -0.1327    0.0558   -0.1169 C   0  0  0  0  0  0
    1.3983    0.1413    0.0159 C   0  0  0  0  0  0
   -0.8040    1.4414   -0.2041 C   0  0  0  0  0  0
    2.0716   -1.2419    0.1119 C   0  0  0  0  0  0
   -2.3445    1.3951   -0.3047 C   0  0  1  0  0  0
    3.6126   -1.1980    0.1305 C   0  0  0  0  0  0
   -2.9802    2.7996   -0.2135 C   0  0  0  0  0  0
    4.2155   -0.5346    1.3829 C   0  0  0  0  0  0
   -4.5201    2.7943   -0.1416 C   0  0  0  0  0  0
    5.7582   -0.5775    1.3844 C   0  0  0  0  0  0
   -5.1161    4.2021   -0.0047 C   0  0  0  0  0  0
    6.4172    0.0719    2.6080 C   0  0  0  0  0  0
    8.5809    0.5706    3.5615 C   0  0  0  0  0  0
   -0.3812   -0.5314   -1.0019 H   0  0  0  0  0  0
   -0.5396   -0.4896    0.7361 H   0  0  0  0  0  0
    1.8044    0.6825   -0.8403 H   0  0  0  0  0  0
    1.6454    0.7327    0.8981 H   0  0  0  0  0  0
   -0.5251    2.0145    0.6816 H   0  0  0  0  0  0
   -0.4006    1.9911   -1.0562 H   0  0  0  0  0  0
    1.7116   -1.7652    0.9991 H   0  0  0  0  0  0
    1.7565   -1.8481   -0.7388 H   0  0  0  0  0  0
   -2.7350    0.7755    0.5041 H   0  0  0  0  0  0
    3.9870   -2.2204    0.0590 H   0  0  0  0  0  0
    3.9714   -0.6868   -0.7643 H   0  0  0  0  0  0
   -2.5965    3.3032    0.6753 H   0  0  0  0  0  0
   -2.6548    3.4023   -1.0631 H   0  0  0  0  0  0
    3.8836    0.5026    1.4451 H   0  0  0  0  0  0
    3.8319   -1.0342    2.2745 H   0  0  0  0  0  0
   -4.9347    2.3236   -1.0338 H   0  0  0  0  0  0
   -4.8452    2.1858    0.7034 H   0  0  0  0  0  0
    6.0915   -1.6142    1.3268 H   0  0  0  0  0  0
    6.1347   -0.0806    0.4896 H   0  0  0  0  0  0
   -6.2046    4.1602    0.0444 H   0  0  0  0  0  0
   -4.8476    4.8297   -0.8552 H   0  0  0  0  0  0
   -4.7631    4.6960    0.9012 H   0  0  0  0  0  0
    9.5653    0.1047    3.5184 H   0  0  0  0  0  0
    8.1726    0.3847    4.5566 H   0  0  0  0  0  0
  1  9  1  0  0  0
  2 17  1  0  0  0
  3 16  1  0  0  0
  3 17  1  0  0  0
  4 16  2  0  0  0
  5  6  1  0  0  0
  5  7  1  0  0  0
  5 18  1  0  0  0
  5 19  1  0  0  0
  6  8  1  0  0  0
  6 20  1  0  0  0
  6 21  1  0  0  0
  7  9  1  0  0  0
  7 22  1  0  0  0
  7 23  1  0  0  0
  8 10  1  0  0  0
  8 24  1  0  0  0
  8 25  1  0  0  0
  9 11  1  0  0  0
  9 26  1  0  0  0
 10 12  1  0  0  0
 10 27  1  0  0  0
 10 28  1  0  0  0
 11 13  1  0  0  0
 11 29  1  0  0  0
 11 30  1  0  0  0
 12 14  1  0  0  0
 12 31  1  0  0  0
 12 32  1  0  0  0
 13 15  1  0  0  0
 13 33  1  0  0  0
 13 34  1  0  0  0
 14 16  1  0  0  0
 14 35  1  0  0  0
 14 36  1  0  0  0
 15 37  1  0  0  0
 15 38  1  0  0  0
 15 39  1  0  0  0
 17 40  1  0  0  0
 17 41  1  0  0  0
M  END
> <s_m_entry_id>
154

> <s_m_entry_name>
Conformer3D_COMPOUND_CID_543419.1

> <PUBCHEM_COMPOUND_CID>
543419

> <PUBCHEM_CONFORMER_RMSD>
1.2

> <PUBCHEM_MMFF94_PARTIAL_CHARGES>
8
1 -0.29
14 0.06
16 0.66
17 0.57
2 -0.29
3 -0.43
4 -0.57
9 0.29

> <PUBCHEM_PHARMACOPHORE_FEATURES>
2
1 15 hydrophobe
1 4 acceptor

> <PUBCHEM_HEAVY_ATOM_COUNT>
17

> <PUBCHEM_ATOM_DEF_STEREO_COUNT>
0

> <PUBCHEM_ATOM_UDEF_STEREO_COUNT>
1

> <PUBCHEM_BOND_DEF_STEREO_COUNT>
0

> <PUBCHEM_BOND_UDEF_STEREO_COUNT>
0

> <PUBCHEM_ISOTOPIC_ATOM_COUNT>
0

> <PUBCHEM_COMPONENT_COUNT>
1

> <PUBCHEM_CACTVS_TAUTO_COUNT>
1

> <PUBCHEM_CONFORMER_ID>
00084ABB00000001

> <PUBCHEM_MMFF94_ENERGY>
7.8464

> <PUBCHEM_FEATURE_SELFOVERLAP>
10.148

> <PUBCHEM_SHAPE_FINGERPRINT>
10638233 991 17489590082010968312
10666366 153 10015597098502269297
11315181 36 18201722865228737683
11638347 137 17385719184686524882
11719270 70 13117995600115209584
125118 31 18411982433877782920
13073987 5 17604143719369275057
13533116 47 17531239497210074306
14170010 4 18333734636772798452
14251732 16 18410574019516477251
14251764 18 17418374701632908465
14251764 46 17489588948334689382
14933364 13 18410856551329553285
15183329 4 15123514726183844328
155225 6 17901671789543853300
15716309 27 18343301462114045503
16079462 125 18186792587253709292
17834076 25 17561082484423037727
20157964 124 18343021095439064822
20281389 69 18334856104025205212
21315763 28 18411700945994441130
220451 1 16415476039286766583
22224240 67 18187364342106670475
23035841 295 16845569803843131879
23081809 10 16988846059724493546
23521765 1 18341614794012661311
34797466 226 17917717898475788676
42788 4 18113338583130578998
59682541 35 18259992600270402523
59682541 52 17345773958032093092
8209 1 17458348524713100719

> <PUBCHEM_SHAPE_MULTIPOLES>
341.85
26.22
1.66
0.86
28.08
0.79
0.04
3.87
-2.8
-5.12
-0.26
0.15
0.12
1.23

> <PUBCHEM_SHAPE_SELFOVERLAP>
611.397

> <PUBCHEM_SHAPE_VOLUME>
220.9

> <PUBCHEM_COORDINATE_TYPE>
2
5
10

> <chiral flag>
1

> <version>
0

> <s_m_Source_Path>
C:\Users\Madhana Priya\Downloads

> <s_m_Source_File>
Conformer3D_COMPOUND_CID_543419.sdf

> <i_m_Source_File_Index>
1

> <PUBCHEM_CONFORMER_DIVERSEORDER>
1
203
216
196
213
85
53
107
17
171
89
4
180
168
99
125
70
102
45
78
163
225
61
47
73
21
26
113
40
179
6
151
219
55
134
50
144
202
56
123
80
14
103
11
198
211
79
90
101
62
38
92
23
133
52
174
34
122
71
13
197
59
206
111
114
135
83
36
130
162
81
98
10
177
183
60
139
67
210
3
48
5
140
91
64
170
182
156
169
54
129
25
19
160
15
159
66
145
149
42
65
214
77
218
68
175
58
119
200
208
9
57
2
131
148
7
93
8
192
226
193
209
39
104
188
121
146
166
84
115
138
118
150
32
76
205
29
167
69
30
172
41
158
18
137
184
96
215
124
43
51
12
109
224
220
22
72
147
155
108
204
126
24
35
75
212
86
31
221
217
20
87
132
191
153
27
112
141
199
44
161
222
143
136
88
178
189
128
152
46
16
195
37
95
117
94
120
82
190
110
74
28
187
173
223
33
127
164
154
165
181
100
207
97
49
142
106
116
186
105
176
185
157
194
63
201

> <PUBCHEM_EFFECTIVE_ROTOR_COUNT>
12

> <s_m_source_file>
ligprep_moringa-seed.maegz

> <i_m_source_file_index>
26

> <i_lp_mmshare_version>
44012

> <s_epik_input>
W0NIM11bQ0gyXVtDSDJdW0NAQEhdKENsKVtDSDJdW0NIMl1bQ0gyXVtDSDJdW0NIMl1bQ0gyXVtDSDJdQyg9TylPW0NIMl1DbA==

> <s_epik_cmdline>
J2VwaWtfcHl0aG9uJywgJy1waCcsICc3LjAnLCAnLXRuJywgJzgnLCAnLW1hJywgJzIwMCcsICctaW1hZScsICc8aW5maWxlLm1hZT4nLCAnLW9tYWUnLCAnPG91dGZpbGUubWFlPic=

> <r_lp_tautomer_probability>
1

> <r_epik_Ionization_Penalty>
0

> <r_epik_Ionization_Penalty_Charging>
0

> <r_epik_Ionization_Penalty_Neutral>
0

> <r_epik_State_Penalty>
-0

> <r_epik_Charging_Adjusted_Penalty>
0

> <i_epik_Tot_Q>
0

> <i_epik_Tot_abs_Q>
0

> <s_epik_Chemistry_Notes>
This compound has an ester and may undergo hydrolysis at high or low pH.

> <i_f3d_flags>
0

> <s_lp_Force_Field>
OPLS3e

> <r_lp_Energy>
2.09456

> <b_lp_Chiralities_Consistent>
1

> <s_lp_Variant>
543419-1

$$$$
543912
                    3D
 Structure written by MMmdl.
 46 45  0  0  1  0            999 V2000
    5.7908   -5.4204    1.7058 Br  0  0  0  0  0  0
   -6.0779    6.8820   -0.0911 O   0  5  0  0  0  0
   -8.1012    5.9984    0.1006 O   0  0  0  0  0  0
   -0.0074    0.0115   -0.0031 C   0  0  0  0  0  0
    1.5308   -0.0410   -0.0182 C   0  0  0  0  0  0
   -0.5601    1.4469   -0.0558 C   0  0  0  0  0  0
    2.0820   -1.4778    0.0144 C   0  0  0  0  0  0
   -2.0976    1.5001   -0.0096 C   0  0  0  0  0  0
    3.6202   -1.5303    0.0273 C   0  0  0  0  0  0
   -2.6492    2.9360   -0.0618 C   0  0  0  0  0  0
    4.1715   -2.9672    0.0429 C   0  0  0  0  0  0
   -4.1858    2.9933    0.0088 C   0  0  0  0  0  0
    5.7114   -3.0173    0.0755 C   0  0  0  0  0  0
   -4.7345    4.4310   -0.0304 C   0  0  0  0  0  0
    6.2920   -4.4453    0.0398 C   0  0  1  0  0  0
   -6.2784    4.4812    0.0572 C   0  0  0  0  0  0
    7.8222   -4.4627   -0.0832 C   0  0  0  0  0  0
   -6.8565    5.9078    0.0188 C   0  0  0  0  0  0
   -0.3984   -0.5571   -0.8484 H   0  0  0  0  0  0
   -0.3760   -0.4850    0.8961 H   0  0  0  0  0  0
    1.9026    0.4680   -0.9088 H   0  0  0  0  0  0
    1.9193    0.5151    0.8366 H   0  0  0  0  0  0
   -0.1543    2.0217    0.7783 H   0  0  0  0  0  0
   -0.2077    1.9370   -0.9649 H   0  0  0  0  0  0
    1.6960   -1.9944    0.8947 H   0  0  0  0  0  0
    1.7078   -2.0272   -0.8508 H   0  0  0  0  0  0
   -2.5061    0.9249   -0.8420 H   0  0  0  0  0  0
   -2.4482    1.0117    0.9011 H   0  0  0  0  0  0
    4.0079   -1.0042   -0.8466 H   0  0  0  0  0  0
    3.9923   -0.9908    0.8997 H   0  0  0  0  0  0
   -2.2290    3.5148    0.7624 H   0  0  0  0  0  0
   -2.3106    3.4205   -0.9791 H   0  0  0  0  0  0
    3.7669   -3.4957    0.9069 H   0  0  0  0  0  0
    3.8106   -3.5011   -0.8377 H   0  0  0  0  0  0
   -4.6089    2.4217   -0.8189 H   0  0  0  0  0  0
   -4.5238    2.5032    0.9233 H   0  0  0  0  0  0
    6.0931   -2.4603   -0.7817 H   0  0  0  0  0  0
    6.0786   -2.4970    0.9615 H   0  0  0  0  0  0
   -4.2998    4.9979    0.7951 H   0  0  0  0  0  0
   -4.4001    4.9126   -0.9513 H   0  0  0  0  0  0
    5.8607   -5.0000   -0.7949 H   0  0  0  0  0  0
   -6.7122    3.9174   -0.7698 H   0  0  0  0  0  0
   -6.6098    4.0052    0.9812 H   0  0  0  0  0  0
    8.1517   -3.9650   -0.9960 H   0  0  0  0  0  0
    8.1999   -5.4851   -0.1116 H   0  0  0  0  0  0
    8.2934   -3.9587    0.7613 H   0  0  0  0  0  0
  1 15  1  0  0  0
  2 18  1  0  0  0
  3 18  2  0  0  0
  4  5  1  0  0  0
  4  6  1  0  0  0
  4 19  1  0  0  0
  4 20  1  0  0  0
  5  7  1  0  0  0
  5 21  1  0  0  0
  5 22  1  0  0  0
  6  8  1  0  0  0
  6 23  1  0  0  0
  6 24  1  0  0  0
  7  9  1  0  0  0
  7 25  1  0  0  0
  7 26  1  0  0  0
  8 10  1  0  0  0
  8 27  1  0  0  0
  8 28  1  0  0  0
  9 11  1  0  0  0
  9 29  1  0  0  0
  9 30  1  0  0  0
 10 12  1  0  0  0
 10 31  1  0  0  0
 10 32  1  0  0  0
 11 13  1  0  0  0
 11 33  1  0  0  0
 11 34  1  0  0  0
 12 14  1  0  0  0
 12 35  1  0  0  0
 12 36  1  0  0  0
 13 15  1  0  0  0
 13 37  1  0  0  0
 13 38  1  0  0  0
 14 16  1  0  0  0
 14 39  1  0  0  0
 14 40  1  0  0  0
 15 17  1  0  0  0
 15 41  1  0  0  0
 16 18  1  0  0  0
 16 42  1  0  0  0
 16 43  1  0  0  0
 17 44  1  0  0  0
 17 45  1  0  0  0
 17 46  1  0  0  0
M  CHG  1   2  -1
M  END
> <s_m_entry_id>
155

> <s_m_entry_name>
Conformer3D_COMPOUND_CID_543912.1

> <PUBCHEM_COMPOUND_CID>
543912

> <PUBCHEM_CONFORMER_RMSD>
1.4

> <PUBCHEM_MMFF94_PARTIAL_CHARGES>
7
1 -0.23
15 0.23
16 0.06
18 0.66
2 -0.65
3 -0.57
47 0.5

> <PUBCHEM_PHARMACOPHORE_FEATURES>
5
1 1 hydrophobe
1 2 acceptor
1 3 acceptor
3 1 15 17 hydrophobe
3 2 3 18 anion

> <PUBCHEM_HEAVY_ATOM_COUNT>
18

> <PUBCHEM_ATOM_DEF_STEREO_COUNT>
0

> <PUBCHEM_ATOM_UDEF_STEREO_COUNT>
1

> <PUBCHEM_BOND_DEF_STEREO_COUNT>
0

> <PUBCHEM_BOND_UDEF_STEREO_COUNT>
0

> <PUBCHEM_ISOTOPIC_ATOM_COUNT>
0

> <PUBCHEM_COMPONENT_COUNT>
1

> <PUBCHEM_CACTVS_TAUTO_COUNT>
1

> <PUBCHEM_CONFORMER_ID>
00084CA800000001

> <PUBCHEM_MMFF94_ENERGY>
6.283

> <PUBCHEM_FEATURE_SELFOVERLAP>
26.352

> <PUBCHEM_SHAPE_FINGERPRINT>
11315181 36 18202005426668611609
11638347 137 11167949056756275940
12091667 2 18259704494254355681
14123256 10 18410856551049861481
14251764 18 17821725022727286961
14251764 46 18410575080373392875
14344974 52 17845933039725894432
15510794 2 17775008976728600535
16120349 18 18114181973680695524
21150785 3 18413389834461860035
21362267 20 17989484147719303543
21362267 313 18115863006199002728
22224240 67 18334856125589991866
232437 2 18410575076521849034
23521765 1 18342176661048534313
23581129 1 18409449180461269000
246663 6 15267344024125122307
28498 318 14056715738709370082
33684 2 18408040702346127210
5283156 175 9871751295692625434
59682541 35 16630522946799358891
67123 10 18411418418676792463
8209 1 18410575080368111625

> <PUBCHEM_SHAPE_MULTIPOLES>
364.64
38.25
1.07
0.71
11.27
0.22
0.04
0.71
4.37
-1.52
0.17
-0.27
0.05
-1.06

> <PUBCHEM_SHAPE_SELFOVERLAP>
652.734

> <PUBCHEM_SHAPE_VOLUME>
236.2

> <PUBCHEM_COORDINATE_TYPE>
2
5
10

> <chiral flag>
1

> <version>
0

> <s_m_Source_Path>
C:\Users\Madhana Priya\Downloads

> <s_m_Source_File>
Conformer3D_COMPOUND_CID_543912.sdf

> <i_m_Source_File_Index>
1

> <PUBCHEM_CONFORMER_DIVERSEORDER>
1
47
33
40
11
62
59
46
2
8
25
14
5
53
37
35
55
15
18
38
24
63
22
19
44
57
39
32
64
42
4
28
27
30
6
52
26
16
3
56
60
20
58
10
31
45
13
7
9
23
34
21
41
12
48
43
51
49
17
61
50
54
29
65
36

> <PUBCHEM_EFFECTIVE_ROTOR_COUNT>
13

> <s_m_source_file>
ligprep_moringa-seed.maegz

> <i_m_source_file_index>
27

> <i_lp_mmshare_version>
44012

> <s_epik_input>
QnJbQ0BIXShbQ0gzXSlbQ0gyXVtDSDJdW0NIMl1bQ0gyXVtDSDJdW0NIMl1bQ0gyXVtDSDJdW0NIMl1bQ0gyXVtDSDJdW0NIMl1DKD1PKVtPSF0=

> <s_epik_cmdline>
J2VwaWtfcHl0aG9uJywgJy1waCcsICc3LjAnLCAnLXRuJywgJzgnLCAnLW1hJywgJzIwMCcsICctaW1hZScsICc8aW5maWxlLm1hZT4nLCAnLW9tYWUnLCAnPG91dGZpbGUubWFlPic=

> <r_epik_Ionization_Penalty>
0.00486649

> <r_epik_Ionization_Penalty_Charging>
0.00486649

> <r_epik_Ionization_Penalty_Neutral>
0

> <r_epik_State_Penalty>
0.00353128

> <r_epik_Charging_Adjusted_Penalty>
0.00839778

> <i_epik_Tot_Q>
-1

> <i_epik_Tot_abs_Q>
1

> <i_f3d_flags>
0

> <s_lp_Force_Field>
OPLS3e

> <r_lp_Energy>
6.95118

> <b_lp_Chiralities_Consistent>
1

> <s_lp_Variant>
543912-1

$$$$
552296
                    3D
 Structure written by MMmdl.
 46 45  0  0  1  0            999 V2000
    8.7379   -6.1595   -0.2863 Br  0  0  0  0  0  0
   -6.5476   -0.8281    4.6426 O   0  5  0  0  0  0
   -8.4866   -0.2646    3.7293 O   0  0  0  0  0  0
    0.0440   -0.1424    0.0788 C   0  0  0  0  0  0
    1.5828   -0.1280    0.0459 C   0  0  0  0  0  0
   -0.5664    1.2715    0.1399 C   0  0  0  0  0  0
    2.1963   -1.5378   -0.0271 C   0  0  0  0  0  0
   -2.1073    1.3022    0.1062 C   0  0  0  0  0  0
    3.7353   -1.5211   -0.0426 C   0  0  0  0  0  0
   -2.7819    0.6888    1.3488 C   0  0  0  0  0  0
    4.3512   -2.9296   -0.1189 C   0  0  0  0  0  0
   -4.3150    0.8234    1.3262 C   0  0  0  0  0  0
    5.8902   -2.9112   -0.1280 C   0  0  0  0  0  0
   -4.9908    0.1961    2.5588 C   0  0  0  0  0  0
    6.5067   -4.3193   -0.1950 C   0  0  0  0  0  0
   -6.5314    0.3360    2.5282 C   0  0  0  0  0  0
    8.0415   -4.2964   -0.2006 C   0  0  0  0  0  0
   -7.2368   -0.3085    3.7357 C   0  0  0  0  0  0
   -0.3322   -0.6604   -0.8048 H   0  0  0  0  0  0
   -0.2860   -0.7248    0.9397 H   0  0  0  0  0  0
    1.9214    0.4573   -0.8104 H   0  0  0  0  0  0
    1.9573    0.3842    0.9337 H   0  0  0  0  0  0
   -0.2132    1.7865    1.0347 H   0  0  0  0  0  0
   -0.1932    1.8528   -0.7046 H   0  0  0  0  0  0
    1.8498   -2.1283    0.8226 H   0  0  0  0  0  0
    1.8306   -2.0448   -0.9215 H   0  0  0  0  0  0
   -2.4275    2.3406    0.0082 H   0  0  0  0  0  0
   -2.4621    0.7954   -0.7927 H   0  0  0  0  0  0
    4.0823   -0.9287   -0.8906 H   0  0  0  0  0  0
    4.1000   -1.0158    0.8532 H   0  0  0  0  0  0
   -2.5203   -0.3671    1.4267 H   0  0  0  0  0  0
   -2.3912    1.1689    2.2473 H   0  0  0  0  0  0
    4.0016   -3.5229    0.7273 H   0  0  0  0  0  0
    3.9901   -3.4343   -1.0164 H   0  0  0  0  0  0
   -4.5850    1.8788    1.2641 H   0  0  0  0  0  0
   -4.7057    0.3537    0.4220 H   0  0  0  0  0  0
    6.2396   -2.3225   -0.9777 H   0  0  0  0  0  0
    6.2507   -2.4010    0.7667 H   0  0  0  0  0  0
   -4.7168   -0.8594    2.6120 H   0  0  0  0  0  0
   -4.5945    0.6679    3.4600 H   0  0  0  0  0  0
    6.1599   -4.9087    0.6551 H   0  0  0  0  0  0
    6.1519   -4.8290   -1.0920 H   0  0  0  0  0  0
   -6.8041    1.3918    2.4993 H   0  0  0  0  0  0
   -6.9241   -0.1237    1.6201 H   0  0  0  0  0  0
    8.4405   -3.8351    0.7034 H   0  0  0  0  0  0
    8.4326   -3.7568   -1.0637 H   0  0  0  0  0  0
  1 17  1  0  0  0
  2 18  1  0  0  0
  3 18  2  0  0  0
  4  5  1  0  0  0
  4  6  1  0  0  0
  4 19  1  0  0  0
  4 20  1  0  0  0
  5  7  1  0  0  0
  5 21  1  0  0  0
  5 22  1  0  0  0
  6  8  1  0  0  0
  6 23  1  0  0  0
  6 24  1  0  0  0
  7  9  1  0  0  0
  7 25  1  0  0  0
  7 26  1  0  0  0
  8 10  1  0  0  0
  8 27  1  0  0  0
  8 28  1  0  0  0
  9 11  1  0  0  0
  9 29  1  0  0  0
  9 30  1  0  0  0
 10 12  1  0  0  0
 10 31  1  0  0  0
 10 32  1  0  0  0
 11 13  1  0  0  0
 11 33  1  0  0  0
 11 34  1  0  0  0
 12 14  1  0  0  0
 12 35  1  0  0  0
 12 36  1  0  0  0
 13 15  1  0  0  0
 13 37  1  0  0  0
 13 38  1  0  0  0
 14 16  1  0  0  0
 14 39  1  0  0  0
 14 40  1  0  0  0
 15 17  1  0  0  0
 15 41  1  0  0  0
 15 42  1  0  0  0
 16 18  1  0  0  0
 16 43  1  0  0  0
 16 44  1  0  0  0
 17 45  1  0  0  0
 17 46  1  0  0  0
M  CHG  1   2  -1
M  END
> <s_m_entry_id>
156

> <s_m_entry_name>
Conformer3D_COMPOUND_CID_552296.1

> <PUBCHEM_COMPOUND_CID>
552296

> <PUBCHEM_CONFORMER_RMSD>
1.4

> <PUBCHEM_MMFF94_PARTIAL_CHARGES>
7
1 -0.23
16 0.06
17 0.23
18 0.66
2 -0.65
3 -0.57
47 0.5

> <PUBCHEM_PHARMACOPHORE_FEATURES>
4
1 1 hydrophobe
1 2 acceptor
1 3 acceptor
3 2 3 18 anion

> <PUBCHEM_HEAVY_ATOM_COUNT>
18

> <PUBCHEM_ATOM_DEF_STEREO_COUNT>
0

> <PUBCHEM_ATOM_UDEF_STEREO_COUNT>
0

> <PUBCHEM_BOND_DEF_STEREO_COUNT>
0

> <PUBCHEM_BOND_UDEF_STEREO_COUNT>
0

> <PUBCHEM_ISOTOPIC_ATOM_COUNT>
0

> <PUBCHEM_COMPONENT_COUNT>
1

> <PUBCHEM_CACTVS_TAUTO_COUNT>
1

> <PUBCHEM_CONFORMER_ID>
00086D6800000001

> <PUBCHEM_MMFF94_ENERGY>
2.9598

> <PUBCHEM_FEATURE_SELFOVERLAP>
20.355

> <PUBCHEM_SHAPE_FINGERPRINT>
14123256 10 18410856555344822279
14251764 18 17240479196030837361
14251764 46 18410575084668353666
14251920 1 18410855455833194499
15061470 23 18408602552762164076
15510794 2 18343306959751559142
16120349 18 17676491683578130604
21362267 2 17968929911914891820
21362267 313 18189329070785491800
22224240 67 17821728346837094099
232437 2 18408603660789457618
23521765 1 18341894090834057573
23581129 1 18409449184756249284
246663 6 18411139134128128005
33684 2 18410573980856483840
67123 10 18410575088963320964
8209 1 18410575084663078917

> <PUBCHEM_SHAPE_MULTIPOLES>
364.64
41.77
0.89
0.62
15.2
0.07
0
-0.02
-1
-0.41
-0.01
0.18
-0.01
0.06

> <PUBCHEM_SHAPE_SELFOVERLAP>
651.039

> <PUBCHEM_SHAPE_VOLUME>
236.5

> <PUBCHEM_COORDINATE_TYPE>
2
5
10

> <chiral flag>
0

> <version>
0

> <s_m_Source_Path>
C:\Users\Madhana Priya\Downloads

> <s_m_Source_File>
Conformer3D_COMPOUND_CID_552296.sdf

> <i_m_Source_File_Index>
1

> <PUBCHEM_CONFORMER_DIVERSEORDER>
1
16
14
34
10
23
21
47
39
24
3
20
28
33
13
25
5
8
12
31
36
2
46
44
11
15
29
37
26
18
22
40
43
27
9
4
42
45
32
30
7
35
19
41
6
17
38

> <PUBCHEM_EFFECTIVE_ROTOR_COUNT>
14

> <s_m_source_file>
ligprep_moringa-seed.maegz

> <i_m_source_file_index>
28

> <i_lp_mmshare_version>
44012

> <s_epik_input>
QnJbQ0gyXVtDSDJdW0NIMl1bQ0gyXVtDSDJdW0NIMl1bQ0gyXVtDSDJdW0NIMl1bQ0gyXVtDSDJdW0NIMl1bQ0gyXVtDSDJdQyg9TylbT0hd

> <s_epik_cmdline>
J2VwaWtfcHl0aG9uJywgJy1waCcsICc3LjAnLCAnLXRuJywgJzgnLCAnLW1hJywgJzIwMCcsICctaW1hZScsICc8aW5maWxlLm1hZT4nLCAnLW9tYWUnLCAnPG91dGZpbGUubWFlPic=

> <r_epik_Ionization_Penalty>
0.00486649

> <r_epik_Ionization_Penalty_Charging>
0.00486649

> <r_epik_Ionization_Penalty_Neutral>
0

> <r_epik_State_Penalty>
0.00353128

> <r_epik_Charging_Adjusted_Penalty>
0.00839778

> <i_epik_Tot_Q>
-1

> <i_epik_Tot_abs_Q>
1

> <i_f3d_flags>
0

> <s_lp_Force_Field>
OPLS3e

> <r_lp_Energy>
8.52938

> <b_lp_Chiralities_Consistent>
1

> <s_lp_Variant>
552296-1

$$$$
558024
                    3D
 Structure written by MMmdl.
 54 53  0  0  1  0            999 V2000
    8.3543   -6.4675    1.0259 O   0  0  0  0  0  0
   -0.5898    1.2592    0.1289 C   0  0  0  0  0  0
    0.0166   -0.1561    0.0579 C   0  0  0  0  0  0
   -2.1292    1.2984    0.0586 C   0  0  0  0  0  0
    1.5559   -0.1457    0.0597 C   0  0  0  0  0  0
   -2.8379    0.6619    1.2704 C   0  0  0  0  0  0
    2.1678   -1.5571    0.0137 C   0  0  0  0  0  0
   -4.3695    0.8035    1.2116 C   0  0  0  0  0  0
    3.7070   -1.5438    0.0260 C   0  0  0  0  0  0
   -5.0780    0.1610    2.4217 C   0  0  0  0  0  0
    4.3192   -2.9554   -0.0063 C   0  0  0  0  0  0
   -6.6106    0.3733    2.4625 C   0  0  0  0  0  0
    5.8601   -2.9411    0.0216 C   0  0  0  0  0  0
    6.5137   -4.3324   -0.0976 C   0  0  0  0  0  0
   -7.3392   -0.2831    1.2730 C   0  0  0  0  0  0
   -7.1996   -0.1166    3.7984 C   0  0  0  0  0  0
    6.2289   -5.2735    1.0932 C   0  0  0  0  0  0
    6.9508   -6.6315    1.0178 C   0  0  0  0  0  0
   -0.2561    1.7564    1.0411 H   0  0  0  0  0  0
   -0.1932    1.8540   -0.6954 H   0  0  0  0  0  0
   -0.3346   -0.7505    0.9022 H   0  0  0  0  0  0
   -0.3409   -0.6590   -0.8420 H   0  0  0  0  0  0
   -2.4417    2.3406   -0.0244 H   0  0  0  0  0  0
   -2.4637    0.8139   -0.8601 H   0  0  0  0  0  0
    1.9151    0.4325   -0.7932 H   0  0  0  0  0  0
    1.9116    0.3724    0.9518 H   0  0  0  0  0  0
   -2.5824   -0.3963    1.3328 H   0  0  0  0  0  0
   -2.4674    1.1219    2.1879 H   0  0  0  0  0  0
    1.8052   -2.1357    0.8648 H   0  0  0  0  0  0
    1.8170   -2.0752   -0.8803 H   0  0  0  0  0  0
   -4.6327    1.8611    1.1581 H   0  0  0  0  0  0
   -4.7301    0.3498    0.2881 H   0  0  0  0  0  0
    4.0706   -0.9712   -0.8288 H   0  0  0  0  0  0
    4.0570   -1.0193    0.9165 H   0  0  0  0  0  0
   -4.8577   -0.9076    2.4451 H   0  0  0  0  0  0
   -4.6419    0.5731    3.3334 H   0  0  0  0  0  0
    3.9417   -3.5237    0.8444 H   0  0  0  0  0  0
    3.9775   -3.4779   -0.9011 H   0  0  0  0  0  0
   -6.7985    1.4467    2.4071 H   0  0  0  0  0  0
    6.2224   -2.3202   -0.7991 H   0  0  0  0  0  0
    6.2059   -2.4562    0.9357 H   0  0  0  0  0  0
    6.1915   -4.8075   -1.0254 H   0  0  0  0  0  0
    7.5910   -4.1921   -0.1949 H   0  0  0  0  0  0
   -7.1589   -1.3583    1.2389 H   0  0  0  0  0  0
   -7.0202    0.1386    0.3202 H   0  0  0  0  0  0
   -8.4171   -0.1310    1.3389 H   0  0  0  0  0  0
   -7.0468   -1.1882    3.9331 H   0  0  0  0  0  0
   -8.2720    0.0743    3.8525 H   0  0  0  0  0  0
   -6.7386    0.3927    4.6454 H   0  0  0  0  0  0
    6.4900   -4.7785    2.0299 H   0  0  0  0  0  0
    5.1575   -5.4666    1.1507 H   0  0  0  0  0  0
    6.7015   -7.1348    0.0829 H   0  0  0  0  0  0
    6.6472   -7.2864    1.8351 H   0  0  0  0  0  0
    8.7638   -7.3334    0.9609 H   0  0  0  0  0  0
  1 18  1  0  0  0
  1 54  1  0  0  0
  2  3  1  0  0  0
  2  4  1  0  0  0
  2 19  1  0  0  0
  2 20  1  0  0  0
  3  5  1  0  0  0
  3 21  1  0  0  0
  3 22  1  0  0  0
  4  6  1  0  0  0
  4 23  1  0  0  0
  4 24  1  0  0  0
  5  7  1  0  0  0
  5 25  1  0  0  0
  5 26  1  0  0  0
  6  8  1  0  0  0
  6 27  1  0  0  0
  6 28  1  0  0  0
  7  9  1  0  0  0
  7 29  1  0  0  0
  7 30  1  0  0  0
  8 10  1  0  0  0
  8 31  1  0  0  0
  8 32  1  0  0  0
  9 11  1  0  0  0
  9 33  1  0  0  0
  9 34  1  0  0  0
 10 12  1  0  0  0
 10 35  1  0  0  0
 10 36  1  0  0  0
 11 13  1  0  0  0
 11 37  1  0  0  0
 11 38  1  0  0  0
 12 15  1  0  0  0
 12 16  1  0  0  0
 12 39  1  0  0  0
 13 14  1  0  0  0
 13 40  1  0  0  0
 13 41  1  0  0  0
 14 17  1  0  0  0
 14 42  1  0  0  0
 14 43  1  0  0  0
 15 44  1  0  0  0
 15 45  1  0  0  0
 15 46  1  0  0  0
 16 47  1  0  0  0
 16 48  1  0  0  0
 16 49  1  0  0  0
 17 18  1  0  0  0
 17 50  1  0  0  0
 17 51  1  0  0  0
 18 52  1  0  0  0
 18 53  1  0  0  0
M  END
> <s_m_entry_id>
157

> <s_m_entry_name>
Conformer3D_COMPOUND_CID_558024.1

> <PUBCHEM_COMPOUND_CID>
558024

> <PUBCHEM_CONFORMER_RMSD>
1.4

> <PUBCHEM_MMFF94_PARTIAL_CHARGES>
3
1 -0.68
18 0.28
54 0.4

> <PUBCHEM_PHARMACOPHORE_FEATURES>
3
1 1 acceptor
1 1 donor
3 12 15 16 hydrophobe

> <PUBCHEM_HEAVY_ATOM_COUNT>
18

> <PUBCHEM_ATOM_DEF_STEREO_COUNT>
0

> <PUBCHEM_ATOM_UDEF_STEREO_COUNT>
0

> <PUBCHEM_BOND_DEF_STEREO_COUNT>
0

> <PUBCHEM_BOND_UDEF_STEREO_COUNT>
0

> <PUBCHEM_ISOTOPIC_ATOM_COUNT>
0

> <PUBCHEM_COMPONENT_COUNT>
1

> <PUBCHEM_CACTVS_TAUTO_COUNT>
1

> <PUBCHEM_CONFORMER_ID>
000883C800000001

> <PUBCHEM_MMFF94_ENERGY>
2.7411

> <PUBCHEM_FEATURE_SELFOVERLAP>
15.223

> <PUBCHEM_SHAPE_FINGERPRINT>
14123256 10 17917993871208866205
14251764 18 15913332377648432707
14251764 46 18410573985151451143
14251920 1 18410855455833194499
15061470 23 18260545619758749524
15510794 2 18409171004447398210
21362267 20 18272367602830106423
21362267 313 18189047599876901608
22224240 67 17313103068548169955
232437 2 18260547822976355610
23521765 1 18341895190345678861
23581129 1 18409448085244608516
33684 2 18410573980856483844
67123 10 18410575088963320964
8209 1 18410856559645070829

> <PUBCHEM_SHAPE_MULTIPOLES>
364.56
40.58
0.91
0.65
20.62
0.11
0
0.36
-1.21
-1.19
-0.05
-0.16
0.02
0.41

> <PUBCHEM_SHAPE_SELFOVERLAP>
653.468

> <PUBCHEM_SHAPE_VOLUME>
236.2

> <PUBCHEM_COORDINATE_TYPE>
2
5
10

> <chiral flag>
0

> <version>
0

> <s_m_Source_Path>
C:\Users\Madhana Priya\Downloads

> <s_m_Source_File>
Conformer3D_COMPOUND_CID_558024.sdf

> <i_m_Source_File_Index>
1

> <PUBCHEM_CONFORMER_DIVERSEORDER>
1
10
7
47
34
56
22
21
46
12
63
29
31
2
19
59
37
30
33
14
35
65
64
27
57
20
5
18
55
25
42
9
58
45
49
52
4
6
53
48
50
13
41
36
23
28
11
62
40
51
61
43
26
60
8
32
17
3
38
24
39
15
16
44
54

> <PUBCHEM_EFFECTIVE_ROTOR_COUNT>
14

> <s_m_source_file>
ligprep_moringa-seed.maegz

> <i_m_source_file_index>
29

> <i_lp_mmshare_version>
44012

> <s_epik_input>
W09IXVtDSDJdW0NIMl1bQ0gyXVtDSDJdW0NIMl1bQ0gyXVtDSDJdW0NIMl1bQ0gyXVtDSDJdW0NIMl1bQ0gyXVtDSDJdW0NIMl1bQ0hdKFtDSDNdKVtDSDNd

> <s_epik_cmdline>
J2VwaWtfcHl0aG9uJywgJy1waCcsICc3LjAnLCAnLXRuJywgJzgnLCAnLW1hJywgJzIwMCcsICctaW1hZScsICc8aW5maWxlLm1hZT4nLCAnLW9tYWUnLCAnPG91dGZpbGUubWFlPic=

> <r_lp_tautomer_probability>
1

> <r_epik_Ionization_Penalty>
7.57463e-007

> <r_epik_Ionization_Penalty_Charging>
0

> <r_epik_Ionization_Penalty_Neutral>
7.57463e-007

> <r_epik_State_Penalty>
-0

> <r_epik_Charging_Adjusted_Penalty>
0

> <i_epik_Tot_Q>
0

> <i_epik_Tot_abs_Q>
0

> <i_f3d_flags>
0

> <s_lp_Force_Field>
OPLS3e

> <r_lp_Energy>
9.87375

> <b_lp_Chiralities_Consistent>
1

> <s_lp_Variant>
558024-1

$$$$
560286
                    3D
 Structure written by MMmdl.
 32 31  0  0  1  0            999 V2000
    0.8029    2.5187   -2.3117 O   0  0  0  0  0  0
    2.0501    3.0756   -0.4590 O   0  0  0  0  0  0
    0.0203   -0.0827    0.0370 C   0  0  2  0  0  0
    1.5695    0.0080   -0.0759 C   0  0  0  0  0  0
   -0.4407   -0.8158    1.3215 C   0  0  0  0  0  0
    2.1334    0.7972   -1.2889 C   0  0  2  0  0  0
   -0.6129   -0.7386   -1.2079 C   0  0  0  0  0  0
   -0.0924   -0.0968    2.6408 C   0  0  0  0  0  0
    3.6719    0.7086   -1.3606 C   0  0  0  0  0  0
    1.6625    2.2635   -1.3029 C   0  0  0  0  0  0
   -0.7094   -0.7779    3.8697 C   0  0  0  0  0  0
    0.2424    3.8133   -2.4715 C   0  0  0  0  0  0
   -0.3770    0.9319    0.0954 H   0  0  0  0  0  0
    1.9740    0.4556    0.8326 H   0  0  0  0  0  0
    1.9739   -1.0055   -0.0988 H   0  0  0  0  0  0
   -1.5242   -0.9423    1.2826 H   0  0  0  0  0  0
   -0.0272   -1.8257    1.3369 H   0  0  0  0  0  0
    1.7547    0.3246   -2.1954 H   0  0  0  0  0  0
   -0.2286   -1.7468   -1.3660 H   0  0  0  0  0  0
   -0.4194   -0.1623   -2.1123 H   0  0  0  0  0  0
   -1.6968   -0.8104   -1.1101 H   0  0  0  0  0  0
    0.9885   -0.0561    2.7748 H   0  0  0  0  0  0
   -0.4361    0.9378    2.5974 H   0  0  0  0  0  0
    4.0585    1.1960   -2.2568 H   0  0  0  0  0  0
    4.0028   -0.3300   -1.3942 H   0  0  0  0  0  0
    4.1481    1.1759   -0.4971 H   0  0  0  0  0  0
   -0.4441   -0.2457    4.7835 H   0  0  0  0  0  0
   -0.3583   -1.8054    3.9709 H   0  0  0  0  0  0
   -1.7978   -0.8004    3.8055 H   0  0  0  0  0  0
   -0.4137    3.8273   -3.3417 H   0  0  0  0  0  0
    1.0208    4.5629   -2.6207 H   0  0  0  0  0  0
   -0.3473    4.0939   -1.5977 H   0  0  0  0  0  0
  1 10  1  0  0  0
  1 12  1  0  0  0
  2 10  2  0  0  0
  3  4  1  0  0  0
  3  5  1  0  0  0
  3  7  1  0  0  0
  3 13  1  0  0  0
  4  6  1  0  0  0
  4 14  1  0  0  0
  4 15  1  0  0  0
  5  8  1  0  0  0
  5 16  1  0  0  0
  5 17  1  0  0  0
  6  9  1  0  0  0
  6 10  1  0  0  0
  6 18  1  0  0  0
  7 19  1  0  0  0
  7 20  1  0  0  0
  7 21  1  0  0  0
  8 11  1  0  0  0
  8 22  1  0  0  0
  8 23  1  0  0  0
  9 24  1  0  0  0
  9 25  1  0  0  0
  9 26  1  0  0  0
 11 27  1  0  0  0
 11 28  1  0  0  0
 11 29  1  0  0  0
 12 30  1  0  0  0
 12 31  1  0  0  0
 12 32  1  0  0  0
M  END
> <s_m_entry_id>
158

> <s_m_entry_name>
Conformer3D_COMPOUND_CID_560286.1

> <PUBCHEM_COMPOUND_CID>
560286

> <PUBCHEM_CONFORMER_RMSD>
0.6

> <PUBCHEM_MMFF94_PARTIAL_CHARGES>
5
1 -0.43
10 0.66
12 0.28
2 -0.57
6 0.06

> <PUBCHEM_PHARMACOPHORE_FEATURES>
5
1 11 hydrophobe
1 2 acceptor
1 7 hydrophobe
1 9 hydrophobe
5 3 4 5 6 8 hydrophobe

> <PUBCHEM_HEAVY_ATOM_COUNT>
12

> <PUBCHEM_ATOM_DEF_STEREO_COUNT>
0

> <PUBCHEM_ATOM_UDEF_STEREO_COUNT>
2

> <PUBCHEM_BOND_DEF_STEREO_COUNT>
0

> <PUBCHEM_BOND_UDEF_STEREO_COUNT>
0

> <PUBCHEM_ISOTOPIC_ATOM_COUNT>
0

> <PUBCHEM_COMPONENT_COUNT>
1

> <PUBCHEM_CACTVS_TAUTO_COUNT>
1

> <PUBCHEM_CONFORMER_ID>
00088C9E00000001

> <PUBCHEM_MMFF94_ENERGY>
14.1763

> <PUBCHEM_FEATURE_SELFOVERLAP>
25.446

> <PUBCHEM_SHAPE_FINGERPRINT>
12932764 1 18187086143999719143
13132413 78 18263067843698181816
13764800 53 17678756745459255513
14251711 518 18409165519546970093
15279308 10 18337942476256340251
15775835 57 18335148544306838013
15852999 172 16987978519185637014
16945 1 18337671919313537803
17357990 137 18341614750603786369
18342897 96 18193849359959662780
18522853 303 18341893055873650557
20082192 1 17846222205976227891
20233049 118 18119257164134183204
20379382 53 16879074040006656963
20559304 39 18263359209578237387
20653085 51 18270419268092232771
21061003 4 16880455000931043618
22802520 49 18196960935042923596
228727 97 17978216494047979863
230 275 18336258037301323616
23419403 2 14888708143085052683
23557571 272 17417510506562235155
305870 269 18114454647757388728
4175511 71 18046061562681665418
5084963 1 17560807597825925855
549884 4 18339092526711800652
81228 2 17630307861268056047

> <PUBCHEM_SHAPE_MULTIPOLES>
235.22
4.43
2.34
1.32
1.53
1.12
-0.07
1.74
-0.26
-0.07
0.29
-0.57
-0.62
-1.02

> <PUBCHEM_SHAPE_SELFOVERLAP>
433.658

> <PUBCHEM_SHAPE_VOLUME>
149.9

> <PUBCHEM_COORDINATE_TYPE>
2
5
10

> <chiral flag>
1

> <version>
0

> <s_m_Source_Path>
C:\Users\Madhana Priya\Downloads

> <s_m_Source_File>
Conformer3D_COMPOUND_CID_560286.sdf

> <i_m_Source_File_Index>
1

> <PUBCHEM_CONFORMER_DIVERSEORDER>
1
43
78
70
65
46
10
79
77
58
7
57
14
71
40
80
54
82
59
31
18
84
33
72
69
49
76
29
5
81
50
66
74
37
56
83
27
6
24
73
52
17
85
61
41
62
75
26
53
22
11
67
19
9
16
36
38
20
55
39
23
21
47
68
35
42
45
48
44
28
2
15
63
13
60
64
25
12
34
4
8
30
32
3
51

> <PUBCHEM_EFFECTIVE_ROTOR_COUNT>
6

> <s_m_source_file>
ligprep_moringa-seed.maegz

> <i_m_source_file_index>
30

> <i_lp_mmshare_version>
44012

> <s_epik_input>
W0NIM11PQyg9TylbQ0BASF0oW0NIM10pW0NIMl1bQ0BASF0oW0NIM10pW0NIMl1bQ0gyXVtDSDNd

> <s_epik_cmdline>
J2VwaWtfcHl0aG9uJywgJy1waCcsICc3LjAnLCAnLXRuJywgJzgnLCAnLW1hJywgJzIwMCcsICctaW1hZScsICc8aW5maWxlLm1hZT4nLCAnLW9tYWUnLCAnPG91dGZpbGUubWFlPic=

> <r_lp_tautomer_probability>
1

> <r_epik_Ionization_Penalty>
0

> <r_epik_Ionization_Penalty_Charging>
0

> <r_epik_Ionization_Penalty_Neutral>
0

> <r_epik_State_Penalty>
-0

> <r_epik_Charging_Adjusted_Penalty>
0

> <i_epik_Tot_Q>
0

> <i_epik_Tot_abs_Q>
0

> <s_epik_Chemistry_Notes>
This compound has an ester and may undergo hydrolysis at high or low pH.

> <i_f3d_flags>
0

> <s_lp_Force_Field>
OPLS3e

> <r_lp_Energy>
5.05719

> <b_lp_Chiralities_Consistent>
1

> <s_lp_Variant>
560286-1

$$$$
560328
                    3D
 Structure written by MMmdl.
 29 28  0  0  1  0            999 V2000
    0.7989    2.4959    2.2474 O   0  0  0  0  0  0
    2.0132    3.0748    0.3798 O   0  0  0  0  0  0
   -0.0436   -0.1014   -0.0373 C   0  0  2  0  0  0
    1.5075   -0.0137    0.0197 C   0  0  0  0  0  0
    2.1273    0.7920    1.1947 C   0  0  1  0  0  0
   -0.6446   -0.7876    1.2164 C   0  0  0  0  0  0
   -0.4872   -0.7872   -1.3465 C   0  0  0  0  0  0
    3.6684    0.7171    1.1792 C   0  0  0  0  0  0
   -2.1807   -0.7765    1.2829 C   0  0  0  0  0  0
    1.6440    2.2539    1.2233 C   0  0  0  0  0  0
    0.2400    3.7881    2.4318 C   0  0  0  0  0  0
   -0.4356    0.9162   -0.0748 H   0  0  0  0  0  0
    1.9103   -1.0278    0.0421 H   0  0  0  0  0  0
    1.8688    0.4138   -0.9180 H   0  0  0  0  0  0
    1.8053    0.3244    2.1255 H   0  0  0  0  0  0
   -0.2895   -1.8173    1.2792 H   0  0  0  0  0  0
   -0.2800   -0.2930    2.1162 H   0  0  0  0  0  0
   -0.1784   -1.8328   -1.3741 H   0  0  0  0  0  0
   -0.0549   -0.2927   -2.2171 H   0  0  0  0  0  0
   -1.5688   -0.7556   -1.4749 H   0  0  0  0  0  0
    4.1020    1.2265    2.0410 H   0  0  0  0  0  0
    4.0893    1.1697    0.2799 H   0  0  0  0  0  0
    4.0098   -0.3180    1.2148 H   0  0  0  0  0  0
   -2.5286   -1.1998    2.2254 H   0  0  0  0  0  0
   -2.6266   -1.3661    0.4821 H   0  0  0  0  0  0
   -2.5724    0.2388    1.2135 H   0  0  0  0  0  0
   -0.4021    3.7896    3.3126 H   0  0  0  0  0  0
   -0.3632    4.0807    1.5711 H   0  0  0  0  0  0
    1.0202    4.5364    2.5795 H   0  0  0  0  0  0
  1 10  1  0  0  0
  1 11  1  0  0  0
  2 10  2  0  0  0
  3  4  1  0  0  0
  3  6  1  0  0  0
  3  7  1  0  0  0
  3 12  1  0  0  0
  4  5  1  0  0  0
  4 13  1  0  0  0
  4 14  1  0  0  0
  5  8  1  0  0  0
  5 10  1  0  0  0
  5 15  1  0  0  0
  6  9  1  0  0  0
  6 16  1  0  0  0
  6 17  1  0  0  0
  7 18  1  0  0  0
  7 19  1  0  0  0
  7 20  1  0  0  0
  8 21  1  0  0  0
  8 22  1  0  0  0
  8 23  1  0  0  0
  9 24  1  0  0  0
  9 25  1  0  0  0
  9 26  1  0  0  0
 11 27  1  0  0  0
 11 28  1  0  0  0
 11 29  1  0  0  0
M  END
> <s_m_entry_id>
159

> <s_m_entry_name>
Conformer3D_COMPOUND_CID_560328.1

> <PUBCHEM_COMPOUND_CID>
560328

> <PUBCHEM_CONFORMER_RMSD>
0.6

> <PUBCHEM_MMFF94_PARTIAL_CHARGES>
5
1 -0.43
10 0.66
11 0.28
2 -0.57
5 0.06

> <PUBCHEM_PHARMACOPHORE_FEATURES>
5
1 2 acceptor
1 7 hydrophobe
1 8 hydrophobe
1 9 hydrophobe
4 3 4 5 6 hydrophobe

> <PUBCHEM_HEAVY_ATOM_COUNT>
11

> <PUBCHEM_ATOM_DEF_STEREO_COUNT>
0

> <PUBCHEM_ATOM_UDEF_STEREO_COUNT>
2

> <PUBCHEM_BOND_DEF_STEREO_COUNT>
0

> <PUBCHEM_BOND_UDEF_STEREO_COUNT>
0

> <PUBCHEM_ISOTOPIC_ATOM_COUNT>
0

> <PUBCHEM_COMPONENT_COUNT>
1

> <PUBCHEM_CACTVS_TAUTO_COUNT>
1

> <PUBCHEM_CONFORMER_ID>
00088CC800000001

> <PUBCHEM_MMFF94_ENERGY>
14.0671

> <PUBCHEM_FEATURE_SELFOVERLAP>
25.408

> <PUBCHEM_SHAPE_FINGERPRINT>
10857977 72 15285651992613766807
12932764 1 18060135444924843985
14648413 74 17459460061652960092
15775835 57 18272653428660129105
16945 1 18114739326748274310
19837323 101 17828501484830438862
20082192 1 17749935735254388835
20379382 53 18115596924211182383
20653085 51 17559972067451206753
20828058 43 16153708785964116660
21028194 46 17749670826029589012
21524375 3 17751363004595015260
22802520 49 14333412246444056131
430814 3 18262811764261491100
5084963 1 18262217989396650487
549884 4 17846787312056109321
8030462 33 18271795852619095687
81228 2 17105386866618506562
88987 49 16988265509242837711

> <PUBCHEM_SHAPE_MULTIPOLES>
214.64
4.53
1.76
1.4
1.95
0.4
-0.27
-1.94
-0.13
-1.39
0.11
0.51
-0.24
-0.88

> <PUBCHEM_SHAPE_SELFOVERLAP>
395.662

> <PUBCHEM_SHAPE_VOLUME>
137.2

> <PUBCHEM_COORDINATE_TYPE>
2
5
10

> <chiral flag>
1

> <version>
0

> <s_m_Source_Path>
C:\Users\Madhana Priya\Downloads

> <s_m_Source_File>
Conformer3D_COMPOUND_CID_560328.sdf

> <i_m_Source_File_Index>
1

> <PUBCHEM_CONFORMER_DIVERSEORDER>
1
39
14
44
29
43
11
48
42
30
47
9
50
37
31
38
20
34
45
26
41
12
15
49
46
23
40
24
36
19
7
16
25
33
2
27
6
21
18
13
10
32
35
3
5
4
22
28
17
8

> <PUBCHEM_EFFECTIVE_ROTOR_COUNT>
5

> <s_m_source_file>
ligprep_moringa-seed.maegz

> <i_m_source_file_index>
31

> <i_lp_mmshare_version>
44012

> <s_epik_input>
W0NIM11PQyg9TylbQ0BIXShbQ0gzXSlbQ0gyXVtDQEBIXShbQ0gzXSlbQ0gyXVtDSDNd

> <s_epik_cmdline>
J2VwaWtfcHl0aG9uJywgJy1waCcsICc3LjAnLCAnLXRuJywgJzgnLCAnLW1hJywgJzIwMCcsICctaW1hZScsICc8aW5maWxlLm1hZT4nLCAnLW9tYWUnLCAnPG91dGZpbGUubWFlPic=

> <r_lp_tautomer_probability>
1

> <r_epik_Ionization_Penalty>
0

> <r_epik_Ionization_Penalty_Charging>
0

> <r_epik_Ionization_Penalty_Neutral>
0

> <r_epik_State_Penalty>
-0

> <r_epik_Charging_Adjusted_Penalty>
0

> <i_epik_Tot_Q>
0

> <i_epik_Tot_abs_Q>
0

> <s_epik_Chemistry_Notes>
This compound has an ester and may undergo hydrolysis at high or low pH.

> <i_f3d_flags>
0

> <s_lp_Force_Field>
OPLS3e

> <r_lp_Energy>
4.54111

> <b_lp_Chiralities_Consistent>
1

> <s_lp_Variant>
560328-1

$$$$
560480
                    3D
 Structure written by MMmdl.
 50 49  0  0  1  0            999 V2000
    2.5099   -4.7997   -3.3551 O   0  0  0  0  0  0
    0.3194   -4.6562   -2.6635 O   0  0  0  0  0  0
    0.0138    0.2028    0.0359 C   0  0  1  0  0  0
    2.1495   -1.3777   -0.0647 C   0  0  1  0  0  0
    1.5583    0.0593   -0.0612 C   0  0  0  0  0  0
   -0.5816   -0.5024    1.2832 C   0  0  0  0  0  0
    1.5619   -2.2648   -1.1968 C   0  0  0  0  0  0
   -2.1220   -0.4925    1.3617 C   0  0  0  0  0  0
    2.0594   -3.7353   -1.2471 C   0  0  1  0  0  0
   -0.3803    1.6932   -0.0365 C   0  0  0  0  0  0
    3.6904   -1.3125   -0.1180 C   0  0  0  0  0  0
   -2.6681   -1.3371    2.5273 C   0  0  0  0  0  0
   -4.2060   -1.3527    2.5880 C   0  0  0  0  0  0
    1.7106   -4.5369    0.0260 C   0  0  0  0  0  0
    1.5248   -4.4493   -2.5014 C   0  0  0  0  0  0
   -4.7521   -2.2052    3.7468 C   0  0  0  0  0  0
   -6.2858   -2.2358    3.7957 C   0  0  0  0  0  0
    2.2075   -5.4709   -4.5693 C   0  0  0  0  0  0
   -0.4198   -0.2662   -0.8477 H   0  0  0  0  0  0
    1.8989   -1.8335    0.8926 H   0  0  0  0  0  0
    1.8963    0.5678   -0.9661 H   0  0  0  0  0  0
    2.0049    0.6154    0.7653 H   0  0  0  0  0  0
   -0.2626   -1.5443    1.2928 H   0  0  0  0  0  0
   -0.1686   -0.0546    2.1886 H   0  0  0  0  0  0
    0.4751   -2.2857   -1.1059 H   0  0  0  0  0  0
    1.7621   -1.7786   -2.1540 H   0  0  0  0  0  0
   -2.4816    0.5312    1.4703 H   0  0  0  0  0  0
   -2.5332   -0.8666    0.4228 H   0  0  0  0  0  0
    3.1462   -3.7195   -1.3313 H   0  0  0  0  0  0
   -0.0433    2.2384    0.8458 H   0  0  0  0  0  0
   -1.4592    1.8245   -0.1175 H   0  0  0  0  0  0
    0.0588    2.1763   -0.9102 H   0  0  0  0  0  0
    4.0403   -0.9143   -1.0713 H   0  0  0  0  0  0
    4.1430   -2.2943    0.0193 H   0  0  0  0  0  0
    4.0871   -0.6739    0.6720 H   0  0  0  0  0  0
   -2.3015   -2.3607    2.4351 H   0  0  0  0  0  0
   -2.2715   -0.9536    3.4689 H   0  0  0  0  0  0
   -4.5758   -0.3306    2.6842 H   0  0  0  0  0  0
   -4.6004   -1.7323    1.6440 H   0  0  0  0  0  0
    2.0525   -5.5707   -0.0452 H   0  0  0  0  0  0
    0.6353   -4.5554    0.2110 H   0  0  0  0  0  0
    2.1896   -4.1118    0.9075 H   0  0  0  0  0  0
   -4.3787   -3.2264    3.6583 H   0  0  0  0  0  0
   -4.3715   -1.8222    4.6947 H   0  0  0  0  0  0
   -6.6361   -2.8453    4.6292 H   0  0  0  0  0  0
   -6.7023   -2.6575    2.8802 H   0  0  0  0  0  0
   -6.6990   -1.2344    3.9216 H   0  0  0  0  0  0
    3.1268   -5.6689   -5.1203 H   0  0  0  0  0  0
    1.5568   -4.8641   -5.2006 H   0  0  0  0  0  0
    1.7142   -6.4252   -4.3784 H   0  0  0  0  0  0
  1 15  1  0  0  0
  1 18  1  0  0  0
  2 15  2  0  0  0
  3  5  1  0  0  0
  3  6  1  0  0  0
  3 10  1  0  0  0
  3 19  1  0  0  0
  4  5  1  0  0  0
  4  7  1  0  0  0
  4 11  1  0  0  0
  4 20  1  0  0  0
  5 21  1  0  0  0
  5 22  1  0  0  0
  6  8  1  0  0  0
  6 23  1  0  0  0
  6 24  1  0  0  0
  7  9  1  0  0  0
  7 25  1  0  0  0
  7 26  1  0  0  0
  8 12  1  0  0  0
  8 27  1  0  0  0
  8 28  1  0  0  0
  9 14  1  0  0  0
  9 15  1  0  0  0
  9 29  1  0  0  0
 10 30  1  0  0  0
 10 31  1  0  0  0
 10 32  1  0  0  0
 11 33  1  0  0  0
 11 34  1  0  0  0
 11 35  1  0  0  0
 12 13  1  0  0  0
 12 36  1  0  0  0
 12 37  1  0  0  0
 13 16  1  0  0  0
 13 38  1  0  0  0
 13 39  1  0  0  0
 14 40  1  0  0  0
 14 41  1  0  0  0
 14 42  1  0  0  0
 16 17  1  0  0  0
 16 43  1  0  0  0
 16 44  1  0  0  0
 17 45  1  0  0  0
 17 46  1  0  0  0
 17 47  1  0  0  0
 18 48  1  0  0  0
 18 49  1  0  0  0
 18 50  1  0  0  0
M  END
> <s_m_entry_id>
160

> <s_m_entry_name>
Conformer3D_COMPOUND_CID_560480.1

> <PUBCHEM_COMPOUND_CID>
560480

> <PUBCHEM_CONFORMER_RMSD>
1.4

> <PUBCHEM_MMFF94_PARTIAL_CHARGES>
5
1 -0.43
15 0.66
18 0.28
2 -0.57
9 0.06

> <PUBCHEM_PHARMACOPHORE_FEATURES>
5
1 10 hydrophobe
1 11 hydrophobe
1 14 hydrophobe
1 17 hydrophobe
1 2 acceptor

> <PUBCHEM_HEAVY_ATOM_COUNT>
18

> <PUBCHEM_ATOM_DEF_STEREO_COUNT>
0

> <PUBCHEM_ATOM_UDEF_STEREO_COUNT>
3

> <PUBCHEM_BOND_DEF_STEREO_COUNT>
0

> <PUBCHEM_BOND_UDEF_STEREO_COUNT>
0

> <PUBCHEM_ISOTOPIC_ATOM_COUNT>
0

> <PUBCHEM_COMPONENT_COUNT>
1

> <PUBCHEM_CACTVS_TAUTO_COUNT>
1

> <PUBCHEM_CONFORMER_ID>
00088D6000000001

> <PUBCHEM_MMFF94_ENERGY>
21.0887

> <PUBCHEM_FEATURE_SELFOVERLAP>
25.374

> <PUBCHEM_SHAPE_FINGERPRINT>
10042902 136 8069443904163645681
11954058 11 8646187256993970145
12077114 3 18270408329074533794
12107183 9 18187920669225361266
12596602 18 14923958863770598845
12633257 1 18113895013397582444
12769317 202 18340477877594033785
13103583 49 14129062491594769397
13402501 40 18410291398295994021
13955234 65 17972605377807568835
14251732 17 18410013238516252685
14251764 30 11819267832731807960
14251764 38 18266460004515624965
14461889 52 17676786292923301425
15061688 2 18411983572307464067
15238133 3 18260555549759749452
15527383 91 12685098089903721775
15531645 54 18410577275734735858
15537594 2 11241969308513409281
19752476 56 18128546959768810809
20567600 254 18261106353793460173
21403212 168 18261663784181253978
21452121 103 18261956233089374027
22950370 63 9655580725276073899
23016692 55 11167940260694622945
23402539 116 18412822516779932341
23622692 88 15140965062828795235
2838139 119 18273207604148468909
329604 57 10879991371797823320
351380 180 18341895203267750929
3737641 26 10665488717824740449
4325135 7 18343579669021382319
5207 217 11743832582623962578
5385378 56 18115307757169532707
56616090 46 18408609166621136902
59755656 215 18271530792865089228
59755656 520 18333724728457410839
6328613 192 18335430118653658012

> <PUBCHEM_SHAPE_MULTIPOLES>
358.69
13.51
2.88
1.38
10.44
1.59
-0.88
-12.34
1.37
1.27
0.77
-0.55
0.51
1.27

> <PUBCHEM_SHAPE_SELFOVERLAP>
661.343

> <PUBCHEM_SHAPE_VOLUME>
228.1

> <PUBCHEM_COORDINATE_TYPE>
2
5
10

> <chiral flag>
1

> <version>
0

> <s_m_Source_Path>
C:\Users\Madhana Priya\Downloads

> <s_m_Source_File>
Conformer3D_COMPOUND_CID_560480.sdf

> <i_m_Source_File_Index>
1

> <PUBCHEM_CONFORMER_DIVERSEORDER>
1
36
60
4
85
86
68
54
18
3
64
43
87
57
25
14
75
79
29
16
22
74
70
28
52
44
9
65
48
72
17
58
19
45
73
5
78
39
24
71
81
6
26
2
77
37
31
80
55
84
11
56
91
40
61
49
50
89
34
88
82
67
51
8
46
7
90
38
83
20
27
42
59
35
10
23
63
47
66
13
53
41
21
33
12
15
69
32
76
62
30

> <PUBCHEM_EFFECTIVE_ROTOR_COUNT>
11

> <s_m_source_file>
ligprep_moringa-seed.maegz

> <i_m_source_file_index>
32

> <i_lp_mmshare_version>
44012

> <s_epik_input>
W0NIM11PQyg9TylbQ0BIXShbQ0gzXSlbQ0gyXVtDQEBIXShbQ0gzXSlbQ0gyXVtDQEhdKFtDSDNdKVtDSDJdW0NIMl1bQ0gyXVtDSDJdW0NIMl1bQ0gzXQ==

> <s_epik_cmdline>
J2VwaWtfcHl0aG9uJywgJy1waCcsICc3LjAnLCAnLXRuJywgJzgnLCAnLW1hJywgJzIwMCcsICctaW1hZScsICc8aW5maWxlLm1hZT4nLCAnLW9tYWUnLCAnPG91dGZpbGUubWFlPic=

> <r_lp_tautomer_probability>
1

> <r_epik_Ionization_Penalty>
0

> <r_epik_Ionization_Penalty_Charging>
0

> <r_epik_Ionization_Penalty_Neutral>
0

> <r_epik_State_Penalty>
-0

> <r_epik_Charging_Adjusted_Penalty>
0

> <i_epik_Tot_Q>
0

> <i_epik_Tot_abs_Q>
0

> <s_epik_Chemistry_Notes>
This compound has an ester and may undergo hydrolysis at high or low pH.

> <i_f3d_flags>
0

> <s_lp_Force_Field>
OPLS3e

> <r_lp_Energy>
10.59

> <b_lp_Chiralities_Consistent>
1

> <s_lp_Variant>
560480-1

$$$$
566676
                    3D
 Structure written by MMmdl.
 24 25  0  0  1  0            999 V2000
   -1.3130   -0.8686   -0.8221 O   0  0  0  0  0  0
   -0.4349   -1.9364    1.5673 O   0  0  0  0  0  0
   -1.4890   -1.2498   -3.0403 O   0  0  0  0  0  0
    0.7266    0.2287   -0.7141 C   0  0  2  0  0  0
   -0.5705   -0.0377    0.0684 C   0  0  2  0  0  0
    1.5049    1.4890   -0.2801 C   0  0  0  0  0  0
    0.2399    0.2871   -2.1542 C   0  0  0  0  0  0
    1.9671    1.5171    1.1897 C   0  0  0  0  0  0
    0.8311    1.5094    2.2340 C   0  0  0  0  0  0
   -0.2730   -0.7256    1.4150 C   0  0  0  0  0  0
    0.2315    0.1291    2.5864 C   0  0  0  0  0  0
   -0.9344   -0.6803   -2.1035 C   0  0  0  0  0  0
    1.4038   -0.6266   -0.6223 H   0  0  0  0  0  0
   -1.1327    0.8798    0.2495 H   0  0  0  0  0  0
    2.3821    1.5964   -0.9199 H   0  0  0  0  0  0
    0.8930    2.3731   -0.4673 H   0  0  0  0  0  0
   -0.1208    1.2821   -2.4169 H   0  0  0  0  0  0
    1.0012   -0.0190   -2.8717 H   0  0  0  0  0  0
    2.6530    0.6905    1.3814 H   0  0  0  0  0  0
    2.5579    2.4229    1.3341 H   0  0  0  0  0  0
    1.2210    1.9353    3.1595 H   0  0  0  0  0  0
    0.0385    2.1915    1.9221 H   0  0  0  0  0  0
    0.9852   -0.4590    3.1111 H   0  0  0  0  0  0
   -0.5958    0.2624    3.2839 H   0  0  0  0  0  0
  1  5  1  0  0  0
  1 12  1  0  0  0
  2 10  2  0  0  0
  3 12  2  0  0  0
  4  5  1  0  0  0
  4  6  1  0  0  0
  4  7  1  0  0  0
  4 13  1  0  0  0
  5 10  1  0  0  0
  5 14  1  0  0  0
  6  8  1  0  0  0
  6 15  1  0  0  0
  6 16  1  0  0  0
  7 12  1  0  0  0
  7 17  1  0  0  0
  7 18  1  0  0  0
  8  9  1  0  0  0
  8 19  1  0  0  0
  8 20  1  0  0  0
  9 11  1  0  0  0
  9 21  1  0  0  0
  9 22  1  0  0  0
 10 11  1  0  0  0
 11 23  1  0  0  0
 11 24  1  0  0  0
M  END
> <s_m_entry_id>
161

> <s_m_entry_name>
Conformer3D_COMPOUND_CID_566676.1

> <PUBCHEM_COMPOUND_CID>
566676

> <PUBCHEM_CONFORMER_RMSD>
0.4

> <PUBCHEM_MMFF94_PARTIAL_CHARGES>
8
1 -0.43
10 0.45
11 0.06
12 0.66
2 -0.57
3 -0.57
5 0.34
7 0.06

> <PUBCHEM_EFFECTIVE_ROTOR_COUNT>
1.2

> <PUBCHEM_PHARMACOPHORE_FEATURES>
4
1 2 acceptor
1 3 acceptor
5 1 4 5 7 12 rings
7 4 5 6 8 9 10 11 rings

> <PUBCHEM_HEAVY_ATOM_COUNT>
12

> <PUBCHEM_ATOM_DEF_STEREO_COUNT>
0

> <PUBCHEM_ATOM_UDEF_STEREO_COUNT>
2

> <PUBCHEM_BOND_DEF_STEREO_COUNT>
0

> <PUBCHEM_BOND_UDEF_STEREO_COUNT>
0

> <PUBCHEM_ISOTOPIC_ATOM_COUNT>
0

> <PUBCHEM_COMPONENT_COUNT>
1

> <PUBCHEM_CACTVS_TAUTO_COUNT>
6

> <PUBCHEM_CONFORMER_ID>
0008A59400000002

> <PUBCHEM_MMFF94_ENERGY>
14.6236

> <PUBCHEM_FEATURE_SELFOVERLAP>
20.331

> <PUBCHEM_SHAPE_FINGERPRINT>
1 1 18411134757630332550
10219947 1 18410573989488668529
11471102 20 18410289186371421309
12524768 44 17979074881789924087
12897270 3 18338235955550618279
13380535 76 18336825385227370435
13897977 150 18337390560132093525
14251717 144 18412256259844169991
14325111 11 18337672022208207953
15775835 57 18338520862391035548
16945 1 18409170978312986921
17990270 104 18265614286383325938
193761 8 17762336916508647008
20201158 50 18336263457428478323
20645476 183 17387708321364139494
20645477 70 18412258420656033087
20871998 184 17760939836397769816
21040471 1 18194684989044575248
21501502 16 18265333902317986313
23235685 24 18339073886780602272
2334 1 18121783004235735203
23463225 33 18334289847347827752
23552423 10 18264775358974448549
23559900 14 16829245067207483958
241688 4 17545042602495972280
2748010 2 18265059221857971799
5084963 1 18131071519658762138
528862 383 18335132116014414528
528886 8 18411695521403228168
66348 1 17906734704826710404

> <PUBCHEM_SHAPE_MULTIPOLES>
229.35
4
2.14
0.67
1.73
0.44
0.01
-0.44
0.02
-0.81
-0.17
-0.08
-0.01
0.15

> <PUBCHEM_SHAPE_SELFOVERLAP>
477.532

> <PUBCHEM_SHAPE_VOLUME>
129.7

> <PUBCHEM_COORDINATE_TYPE>
2
5
10

> <chiral flag>
1

> <version>
0

> <s_m_Source_Path>
C:\Users\Madhana Priya\Downloads

> <s_m_Source_File>
Conformer3D_COMPOUND_CID_566676.sdf

> <i_m_Source_File_Index>
1

> <PUBCHEM_CONFORMER_DIVERSEORDER>
2
12
11
6
5
9
10
3
4
1
8
7

> <s_m_source_file>
ligprep_moringa-seed.maegz

> <i_m_source_file_index>
33

> <i_lp_mmshare_version>
44012

> <s_epik_input>
Tz1DKFtDSDJdMSlPW0NASF0oW0NAQEhdMTIpQyg9TylbQ0gyXVtDSDJdW0NIMl1bQ0gyXTI=

> <s_epik_cmdline>
J2VwaWtfcHl0aG9uJywgJy1waCcsICc3LjAnLCAnLXRuJywgJzgnLCAnLW1hJywgJzIwMCcsICctaW1hZScsICc8aW5maWxlLm1hZT4nLCAnLW9tYWUnLCAnPG91dGZpbGUubWFlPic=

> <r_lp_tautomer_probability>
1

> <r_epik_Ionization_Penalty>
1.43818e-011

> <r_epik_Ionization_Penalty_Charging>
0

> <r_epik_Ionization_Penalty_Neutral>
1.43818e-011

> <r_epik_State_Penalty>
-0

> <r_epik_Charging_Adjusted_Penalty>
0

> <i_epik_Tot_Q>
0

> <i_epik_Tot_abs_Q>
0

> <s_epik_Chemistry_Notes>
This compound has an ester and may undergo hydrolysis at high or low pH.

> <i_f3d_flags>
0

> <s_lp_Force_Field>
OPLS3e

> <r_lp_Energy>
8.96399

> <b_lp_Chiralities_Consistent>
1

> <s_lp_Variant>
566676-1

$$$$
582153
                    3D
 Structure written by MMmdl.
 63 63  0  0  1  0            999 V2000
   -4.4019    5.2944   -0.8200 O   0  0  0  0  0  0
   -5.2231    7.2840   -0.0138 O   0  0  0  0  0  0
   -4.1175    7.2410   -2.1900 C   0  0  0  0  0  0
   -4.0586    8.7878   -2.1081 C   0  0  0  0  0  0
   -5.0318    6.8285   -3.3693 C   0  0  0  0  0  0
   -3.4452    9.3518   -3.4060 C   0  0  0  0  0  0
   -4.4454    7.3613   -4.6931 C   0  0  0  0  0  0
   -4.2354    8.8922   -4.6526 C   0  0  0  0  0  0
   -4.6539    6.6191   -0.8841 C   0  0  0  0  0  0
   -0.1637    0.0194    0.0135 C   0  0  0  0  0  0
    1.3743   -0.0480    0.0032 C   0  0  0  0  0  0
   -0.6940    1.4619    0.0961 C   0  0  0  0  0  0
    1.9180   -1.4859   -0.0748 C   0  0  0  0  0  0
   -2.2308    1.5449    0.0993 C   0  0  0  0  0  0
   -2.7462    2.9917    0.1941 C   0  0  0  0  0  0
    3.4583   -1.5400   -0.0925 C   0  0  0  0  0  0
   -4.2837    3.0876    0.1837 C   0  0  0  0  0  0
    4.0488   -2.9641   -0.0782 C   0  0  0  0  0  0
   -4.8074    4.5277    0.3072 C   0  0  0  0  0  0
    3.7286   -3.7983   -1.3341 C   0  0  0  0  0  0
    4.4375   -5.1668   -1.3411 C   0  0  0  0  0  0
    4.0599   -6.0705   -2.5311 C   0  0  0  0  0  0
    4.4809   -5.5210   -3.9030 C   0  0  0  0  0  0
   -3.1109    6.8473   -2.3396 H   0  0  0  0  0  0
   -5.0512    9.2176   -1.9575 H   0  0  0  0  0  0
   -3.4306    9.1028   -1.2727 H   0  0  0  0  0  0
   -5.0951    5.7418   -3.4502 H   0  0  0  0  0  0
   -6.0466    7.2092   -3.2364 H   0  0  0  0  0  0
   -3.4194   10.4413   -3.3636 H   0  0  0  0  0  0
   -2.4073    9.0256   -3.4918 H   0  0  0  0  0  0
   -3.4921    6.8695   -4.8935 H   0  0  0  0  0  0
   -5.1029    7.0994   -5.5231 H   0  0  0  0  0  0
   -5.2086    9.3853   -4.6589 H   0  0  0  0  0  0
   -3.7250    9.2216   -5.5584 H   0  0  0  0  0  0
   -0.5537   -0.4596   -0.8861 H   0  0  0  0  0  0
   -0.5464   -0.5565    0.8577 H   0  0  0  0  0  0
    1.7549    0.5275   -0.8423 H   0  0  0  0  0  0
    1.7620    0.4360    0.9011 H   0  0  0  0  0  0
   -0.3047    1.9374    0.9977 H   0  0  0  0  0  0
   -0.3049    2.0384   -0.7446 H   0  0  0  0  0  0
    1.5448   -2.0610    0.7740 H   0  0  0  0  0  0
    1.5225   -1.9671   -0.9700 H   0  0  0  0  0  0
   -2.6206    1.0806   -0.8079 H   0  0  0  0  0  0
   -2.6245    0.9642    0.9351 H   0  0  0  0  0  0
    3.8334   -1.0016   -0.9642 H   0  0  0  0  0  0
    3.8406   -1.0018    0.7762 H   0  0  0  0  0  0
   -2.3624    3.4536    1.1052 H   0  0  0  0  0  0
   -2.3398    3.5717   -0.6362 H   0  0  0  0  0  0
   -4.6780    2.6360   -0.7279 H   0  0  0  0  0  0
   -4.6861    2.4999    1.0097 H   0  0  0  0  0  0
    5.1320   -2.8836    0.0257 H   0  0  0  0  0  0
    3.7031   -3.4921    0.8118 H   0  0  0  0  0  0
   -4.4357    4.9801    1.2284 H   0  0  0  0  0  0
   -5.8969    4.5209    0.3661 H   0  0  0  0  0  0
    2.6519   -3.9553   -1.4055 H   0  0  0  0  0  0
    4.0171   -3.2321   -2.2204 H   0  0  0  0  0  0
    5.5187   -5.0206   -1.3256 H   0  0  0  0  0  0
    4.1953   -5.6955   -0.4180 H   0  0  0  0  0  0
    4.5256   -7.0469   -2.3902 H   0  0  0  0  0  0
    2.9840   -6.2506   -2.5274 H   0  0  0  0  0  0
    4.2512   -6.2368   -4.6928 H   0  0  0  0  0  0
    5.5525   -5.3216   -3.9381 H   0  0  0  0  0  0
    3.9585   -4.5950   -4.1429 H   0  0  0  0  0  0
  1  9  1  0  0  0
  1 19  1  0  0  0
  2  9  2  0  0  0
  3  4  1  0  0  0
  3  5  1  0  0  0
  3  9  1  0  0  0
  3 24  1  0  0  0
  4  6  1  0  0  0
  4 25  1  0  0  0
  4 26  1  0  0  0
  5  7  1  0  0  0
  5 27  1  0  0  0
  5 28  1  0  0  0
  6  8  1  0  0  0
  6 29  1  0  0  0
  6 30  1  0  0  0
  7  8  1  0  0  0
  7 31  1  0  0  0
  7 32  1  0  0  0
  8 33  1  0  0  0
  8 34  1  0  0  0
 10 11  1  0  0  0
 10 12  1  0  0  0
 10 35  1  0  0  0
 10 36  1  0  0  0
 11 13  1  0  0  0
 11 37  1  0  0  0
 11 38  1  0  0  0
 12 14  1  0  0  0
 12 39  1  0  0  0
 12 40  1  0  0  0
 13 16  1  0  0  0
 13 41  1  0  0  0
 13 42  1  0  0  0
 14 15  1  0  0  0
 14 43  1  0  0  0
 14 44  1  0  0  0
 15 17  1  0  0  0
 15 47  1  0  0  0
 15 48  1  0  0  0
 16 18  1  0  0  0
 16 45  1  0  0  0
 16 46  1  0  0  0
 17 19  1  0  0  0
 17 49  1  0  0  0
 17 50  1  0  0  0
 18 20  1  0  0  0
 18 51  1  0  0  0
 18 52  1  0  0  0
 19 53  1  0  0  0
 19 54  1  0  0  0
 20 21  1  0  0  0
 20 55  1  0  0  0
 20 56  1  0  0  0
 21 22  1  0  0  0
 21 57  1  0  0  0
 21 58  1  0  0  0
 22 23  1  0  0  0
 22 59  1  0  0  0
 22 60  1  0  0  0
 23 61  1  0  0  0
 23 62  1  0  0  0
 23 63  1  0  0  0
M  END
> <s_m_entry_id>
162

> <s_m_entry_name>
Conformer3D_COMPOUND_CID_582153.1

> <PUBCHEM_COMPOUND_CID>
582153

> <PUBCHEM_CONFORMER_RMSD>
1.4

> <PUBCHEM_MMFF94_PARTIAL_CHARGES>
5
1 -0.43
19 0.28
2 -0.57
3 0.06
9 0.66

> <PUBCHEM_EFFECTIVE_ROTOR_COUNT>
16.2

> <PUBCHEM_PHARMACOPHORE_FEATURES>
3
1 2 acceptor
1 23 hydrophobe
6 3 4 5 6 7 8 rings

> <PUBCHEM_HEAVY_ATOM_COUNT>
23

> <PUBCHEM_ATOM_DEF_STEREO_COUNT>
0

> <PUBCHEM_ATOM_UDEF_STEREO_COUNT>
0

> <PUBCHEM_BOND_DEF_STEREO_COUNT>
0

> <PUBCHEM_BOND_UDEF_STEREO_COUNT>
0

> <PUBCHEM_ISOTOPIC_ATOM_COUNT>
0

> <PUBCHEM_COMPONENT_COUNT>
1

> <PUBCHEM_CACTVS_TAUTO_COUNT>
1

> <PUBCHEM_MMFF94_ENERGY>
5.7908

> <PUBCHEM_FEATURE_SELFOVERLAP>
15.223

> <PUBCHEM_SHAPE_FINGERPRINT>
10674148 151 18113898277931079672
11315181 36 14908180864002384951
12498461 61 14201406010079723281
12522641 33 15123512506730193036
14202775 3 11314306127830529976
14251764 46 13551188892999057574
14251920 1 11674875594318014335
14428016 248 18259991483077992372
15061470 23 18272931627368135728
15247644 1 11963388536495471832
15510794 2 18342461435167498110
155225 1 18273496762879441008
16728433 110 12396302578757936174
1754911 235 14549016580877344554
21026386 100 17386563536191055746
21360443 89 17677059049322408843
21362267 2 18262785389918308532
21362267 20 15864073203860963962
21362267 313 18270116800333757650
232437 2 9151175355529662812
23528940 14 14418145041383548913
23581129 1 18409446998633953870
33684 2 15357694193895204726
59521270 166 10375878455755770715
59521660 218 14996580523994003437
59567204 34 18201158755365933233
59584819 82 14562824292236533129
67123 10 17748825229259239382
8209 1 14117518748736648294

> <PUBCHEM_SHAPE_MULTIPOLES>
461.59
51.24
1.24
0.87
109.52
0.47
0.01
15.65
6.16
-3.18
0.16
-1.01
0.05
-0.42

> <PUBCHEM_SHAPE_SELFOVERLAP>
869.983

> <PUBCHEM_SHAPE_VOLUME>
284.5

> <PUBCHEM_COORDINATE_TYPE>
2
5
10

> <chiral flag>
0

> <version>
0

> <s_m_Source_Path>
C:\Users\Madhana Priya\Downloads

> <s_m_Source_File>
Conformer3D_COMPOUND_CID_582153.sdf

> <i_m_Source_File_Index>
1

> <PUBCHEM_CONFORMER_DIVERSEORDER>
1
19
117
48
23
104
6
30
101
61
49
33
18
14
10
66
98
22
64
83
50
116
17
29
53
67
115
91
86
55
68
78
81
20
94
110
89
59
103
107
109
52
51
26
39
113
9
27
108
28
85
34
11
45
92
43
80
31
76
118
56
7
32
112
42
57
99
82
44
63
96
60
90
87
24
41
54
102
79
8
12
77
16
71
95
105
40
73
97
65
106
58
74
111
36
70
72
100
35
25
62
13
47
15
84
3
37
114
2
21
88
46
38
5
75
4
93
69

> <PUBCHEM_CONFORMER_ID>
1

> <s_m_source_file>
ligprep_moringa-seed.maegz

> <i_m_source_file_index>
34

> <i_lp_mmshare_version>
44012

> <s_epik_input>
W0NIMl0xW0NIMl1bQ0gyXVtDSDJdW0NIMl1bQ0hdMUMoPU8pT1tDSDJdW0NIMl1bQ0gyXVtDSDJdW0NIMl1bQ0gyXVtDSDJdW0NIMl1bQ0gyXVtDSDJdW0NIMl1bQ0gyXVtDSDJdW0NIM10=

> <s_epik_cmdline>
J2VwaWtfcHl0aG9uJywgJy1waCcsICc3LjAnLCAnLXRuJywgJzgnLCAnLW1hJywgJzIwMCcsICctaW1hZScsICc8aW5maWxlLm1hZT4nLCAnLW9tYWUnLCAnPG91dGZpbGUubWFlPic=

> <r_lp_tautomer_probability>
1

> <r_epik_Ionization_Penalty>
0

> <r_epik_Ionization_Penalty_Charging>
0

> <r_epik_Ionization_Penalty_Neutral>
0

> <r_epik_State_Penalty>
-0

> <r_epik_Charging_Adjusted_Penalty>
0

> <i_epik_Tot_Q>
0

> <i_epik_Tot_abs_Q>
0

> <s_epik_Chemistry_Notes>
This compound has an ester and may undergo hydrolysis at high or low pH.

> <i_f3d_flags>
0

> <s_lp_Force_Field>
OPLS3e

> <r_lp_Energy>
10.7034

> <b_lp_Chiralities_Consistent>
1

> <s_lp_Variant>
582153-1

$$$$
5282729
                    3D
 Structure written by MMmdl.
 35 34  0  0  1  0            999 V2000
    2.9863   -2.8835   -5.0082 O   0  5  0  0  0  0
    2.1294   -0.9087   -5.7254 O   0  0  0  0  0  0
   -0.0995    0.0638    0.0905 C   0  0  0  0  0  0
    1.4348    0.0255   -0.0222 C   0  0  0  0  0  0
   -0.6699    1.4925    0.0414 C   0  0  0  0  0  0
    2.0005   -1.4079   -0.0039 C   0  0  0  0  0  0
   -2.2039    1.5302    0.1625 C   0  0  0  0  0  0
    3.5419   -1.4856   -0.0448 C   0  0  0  0  0  0
   -2.7766    2.9564    0.0936 C   0  0  0  0  0  0
    4.1971   -0.8957   -1.3095 C   0  0  0  0  0  0
   -4.3056    2.9931    0.2203 C   0  0  0  0  0  0
    3.7877   -1.5780   -2.6021 C   0  0  0  0  0  0
    3.1235   -0.9715   -3.6061 C   0  0  0  0  0  0
    2.7062   -1.6666   -4.9152 C   0  0  0  0  0  0
   -0.5354   -0.5256   -0.7180 H   0  0  0  0  0  0
   -0.4063   -0.4180    1.0203 H   0  0  0  0  0  0
    1.7343    0.5255   -0.9439 H   0  0  0  0  0  0
    1.8736    0.5995    0.7956 H   0  0  0  0  0  0
   -0.2286    2.0865    0.8433 H   0  0  0  0  0  0
   -0.3687    1.9685   -0.8933 H   0  0  0  0  0  0
    1.6548   -1.9139    0.8985 H   0  0  0  0  0  0
    1.5843   -1.9749   -0.8381 H   0  0  0  0  0  0
   -2.6446    0.9256   -0.6318 H   0  0  0  0  0  0
   -2.5039    1.0648    1.1028 H   0  0  0  0  0  0
    3.9504   -0.9845    0.8338 H   0  0  0  0  0  0
    3.8401   -2.5308    0.0507 H   0  0  0  0  0  0
   -2.3384    3.5661    0.8851 H   0  0  0  0  0  0
   -2.4854    3.4229   -0.8485 H   0  0  0  0  0  0
    4.0203    0.1794   -1.3624 H   0  0  0  0  0  0
    5.2791   -1.0023   -1.2241 H   0  0  0  0  0  0
   -4.6761    4.0171    0.1667 H   0  0  0  0  0  0
   -4.6343    2.5722    1.1710 H   0  0  0  0  0  0
   -4.7828    2.4266   -0.5800 H   0  0  0  0  0  0
    4.0659   -2.6195   -2.6851 H   0  0  0  0  0  0
    2.8632    0.0706   -3.4868 H   0  0  0  0  0  0
  1 14  1  0  0  0
  2 14  2  0  0  0
  3  4  1  0  0  0
  3  5  1  0  0  0
  3 15  1  0  0  0
  3 16  1  0  0  0
  4  6  1  0  0  0
  4 17  1  0  0  0
  4 18  1  0  0  0
  5  7  1  0  0  0
  5 19  1  0  0  0
  5 20  1  0  0  0
  6  8  1  0  0  0
  6 21  1  0  0  0
  6 22  1  0  0  0
  7  9  1  0  0  0
  7 23  1  0  0  0
  7 24  1  0  0  0
  8 10  1  0  0  0
  8 25  1  0  0  0
  8 26  1  0  0  0
  9 11  1  0  0  0
  9 27  1  0  0  0
  9 28  1  0  0  0
 10 12  1  0  0  0
 10 29  1  0  0  0
 10 30  1  0  0  0
 11 31  1  0  0  0
 11 32  1  0  0  0
 11 33  1  0  0  0
 12 13  2  0  0  0
 12 34  1  0  0  0
 13 14  1  0  0  0
 13 35  1  0  0  0
M  CHG  1   1  -1
M  END
> <s_m_entry_id>
163

> <s_m_entry_name>
Conformer3D_COMPOUND_CID_5282729.1

> <PUBCHEM_COMPOUND_CID>
5282729

> <PUBCHEM_CONFORMER_RMSD>
0.8

> <PUBCHEM_MMFF94_PARTIAL_CHARGES>
9
1 -0.65
10 0.14
12 -0.29
13 -0.14
14 0.71
2 -0.57
34 0.15
35 0.15
36 0.5

> <PUBCHEM_PHARMACOPHORE_FEATURES>
4
1 1 acceptor
1 11 hydrophobe
1 2 acceptor
3 1 2 14 anion

> <PUBCHEM_HEAVY_ATOM_COUNT>
14

> <PUBCHEM_ATOM_DEF_STEREO_COUNT>
0

> <PUBCHEM_ATOM_UDEF_STEREO_COUNT>
0

> <PUBCHEM_BOND_DEF_STEREO_COUNT>
1

> <PUBCHEM_BOND_UDEF_STEREO_COUNT>
0

> <PUBCHEM_ISOTOPIC_ATOM_COUNT>
0

> <PUBCHEM_COMPONENT_COUNT>
1

> <PUBCHEM_CACTVS_TAUTO_COUNT>
1

> <PUBCHEM_CONFORMER_ID>
00509BA900000001

> <PUBCHEM_MMFF94_ENERGY>
3.4675

> <PUBCHEM_FEATURE_SELFOVERLAP>
20.353

> <PUBCHEM_SHAPE_FINGERPRINT>
10354089 29 13183020718203374402
10968037 39 10231757786890148945
11638347 137 16773803579827506230
12091667 2 18409730665204222941
12714333 28 10879993557788451397
13533116 47 16486979449637174062
14123256 10 9295290538561562575
1420 363 18409732858772078831
14251718 22 10015866479215103085
14251764 18 18413674621027557209
14251764 46 18334294271306417899
14729087 3 14979683161607447563
15048467 5 11383834865807267171
15716309 27 17489868237235999263
17834072 8 15791451538999134657
17834076 25 10015866474772423205
18006028 8 18335420175471772469
20281389 69 11600009829632860842
20621476 38 18335139761156902338
20621476 8 17313099740528582285
20735858 18 18060418014838776702
20767249 213 13973965415159974912
21130983 4 13470689260586818227
21150785 3 14129062521094986047
22224240 67 16559028298757307111
23035841 295 17385723608455320963
23402539 116 18343861130527602709
23521765 1 18413671318545456897
28498 318 18186799158764564711
33532 11 18335138669950535083
42788 4 18334577949422204773
57583515 80 18334296470799217465
59682541 35 15626216953231440739
59755656 215 17676205749671050795
59755656 520 16443062837947394195
6438161 24 13190324761663786592
8209 1 8646771097177507065

> <PUBCHEM_SHAPE_MULTIPOLES>
276.37
22.24
0.9
0.74
11.94
0.02
0.04
4.63
2.36
-0.33
-0.08
-0.67
0.02
0.25

> <PUBCHEM_SHAPE_SELFOVERLAP>
506.666

> <PUBCHEM_SHAPE_VOLUME>
175.1

> <PUBCHEM_COORDINATE_TYPE>
2
5
10

> <chiral flag>
0

> <version>
0

> <s_m_Source_Path>
C:\Users\Madhana Priya\Downloads

> <s_m_Source_File>
Conformer3D_COMPOUND_CID_5282729.sdf

> <i_m_Source_File_Index>
1

> <PUBCHEM_CONFORMER_DIVERSEORDER>
1
224
99
318
202
166
31
326
38
91
203
34
260
27
321
4
9
51
309
78
40
3
48
314
145
68
112
327
8
213
210
305
129
104
108
221
256
300
23
43
251
310
121
10
200
226
319
183
245
102
80
90
291
123
131
161
212
324
122
144
28
35
151
103
282
162
225
295
33
164
72
93
230
236
306
132
205
238
266
124
193
187
77
47
276
127
155
12
14
88
227
75
277
24
243
217
92
86
263
22
323
207
254
149
165
302
130
143
296
83
134
265
219
62
223
46
42
153
163
87
313
267
59
176
248
117
214
54
60
304
89
297
97
15
258
237
146
84
198
29
21
315
36
56
218
156
17
158
288
179
150
26
159
242
275
301
191
7
79
278
294
252
206
65
171
71
76
114
316
119
180
32
6
216
113
133
141
111
201
192
188
240
299
101
199
137
63
85
257
147
287
58
239
241
220
172
312
135
100
228
160
167
182
169
289
96
285
30
116
273
293
57
215
18
67
74
39
322
94
5
190
64
208
232
82
269
69
234
307
11
168
325
298
19
73
55
20
53
49
204
185
44
13
52
109
235
61
118
2
41
311
16
154
184
37
189
98
261
195
211
120
105
308
115
107
178
173
194
320
268
186
271
177
70
231
157
303
181
281
66
170
274
25
125
45
128
140
283
152
95
197
246
259
81
106
196
110
270
244
233
148
290
50
255
272
249
139
209
250
142
138
229
284
174
126
264
253
136
280
262
222
279
175
247
292
317
286

> <PUBCHEM_EFFECTIVE_ROTOR_COUNT>
9

> <s_m_source_file>
ligprep_moringa-seed.maegz

> <i_m_source_file_index>
35

> <i_lp_mmshare_version>
44012

> <s_epik_input>
W09IXUMoPU8pXFtDSF09W0NIXVxbQ0gyXVtDSDJdW0NIMl1bQ0gyXVtDSDJdW0NIMl1bQ0gyXVtDSDJdW0NIM10=

> <s_epik_cmdline>
J2VwaWtfcHl0aG9uJywgJy1waCcsICc3LjAnLCAnLXRuJywgJzgnLCAnLW1hJywgJzIwMCcsICctaW1hZScsICc8aW5maWxlLm1hZT4nLCAnLW9tYWUnLCAnPG91dGZpbGUubWFlPic=

> <r_epik_Ionization_Penalty>
0.00297959

> <r_epik_Ionization_Penalty_Charging>
0.00297959

> <r_epik_Ionization_Penalty_Neutral>
0

> <r_epik_State_Penalty>
0.00209108

> <r_epik_Charging_Adjusted_Penalty>
0.00507067

> <i_epik_Tot_Q>
-1

> <i_epik_Tot_abs_Q>
1

> <i_f3d_flags>
0

> <s_lp_Force_Field>
OPLS3e

> <r_lp_Energy>
5.93123

> <b_lp_Chiralities_Consistent>
1

> <s_lp_Variant>
5282729-1

$$$$
5283357
                    3D
 Structure written by MMmdl.
 32 31  0  0  1  0            999 V2000
    5.9372   -5.3847    1.1505 O   0  0  0  0  0  0
   -0.5852    1.4551    0.1996 C   0  0  0  0  0  0
   -0.0456    0.0138    0.2172 C   0  0  0  0  0  0
   -2.0872    1.5302   -0.1282 C   0  0  0  0  0  0
    1.4548   -0.0588    0.5470 C   0  0  0  0  0  0
   -2.6299    2.9702   -0.1286 C   0  0  0  0  0  0
    1.9893   -1.4785    0.5792 C   0  0  0  0  0  0
   -4.1278    3.0449   -0.4548 C   0  0  0  0  0  0
    2.9276   -1.9645   -0.2519 C   0  0  0  0  0  0
    3.4622   -3.3829   -0.2189 C   0  0  0  0  0  0
    4.9620   -3.4465    0.1167 C   0  0  0  0  0  0
    5.4949   -4.8780    0.1215 C   0  0  0  0  0  0
   -0.4027    1.9207    1.1695 H   0  0  0  0  0  0
   -0.0266    2.0419   -0.5313 H   0  0  0  0  0  0
   -0.6058   -0.5741    0.9464 H   0  0  0  0  0  0
   -0.2258   -0.4534   -0.7525 H   0  0  0  0  0  0
   -2.2672    1.0755   -1.1037 H   0  0  0  0  0  0
   -2.6461    0.9341    0.5949 H   0  0  0  0  0  0
    2.0224    0.5207   -0.1833 H   0  0  0  0  0  0
    1.6423    0.3784    1.5285 H   0  0  0  0  0  0
   -2.4543    3.4281    0.8460 H   0  0  0  0  0  0
   -2.0769    3.5707   -0.8523 H   0  0  0  0  0  0
    1.5684   -2.1219    1.3387 H   0  0  0  0  0  0
   -4.4781    4.0773   -0.4403 H   0  0  0  0  0  0
   -4.7192    2.4848    0.2704 H   0  0  0  0  0  0
   -4.3380    2.6384   -1.4447 H   0  0  0  0  0  0
    3.3481   -1.3208   -1.0116 H   0  0  0  0  0  0
    2.8910   -3.9696    0.5039 H   0  0  0  0  0  0
    3.2736   -3.8279   -1.1974 H   0  0  0  0  0  0
    5.5366   -2.8681   -0.6071 H   0  0  0  0  0  0
    5.1418   -2.9966    1.0942 H   0  0  0  0  0  0
    5.4525   -5.3997   -0.8348 H   0  0  0  0  0  0
  1 12  2  0  0  0
  2  3  1  0  0  0
  2  4  1  0  0  0
  2 13  1  0  0  0
  2 14  1  0  0  0
  3  5  1  0  0  0
  3 15  1  0  0  0
  3 16  1  0  0  0
  4  6  1  0  0  0
  4 17  1  0  0  0
  4 18  1  0  0  0
  5  7  1  0  0  0
  5 19  1  0  0  0
  5 20  1  0  0  0
  6  8  1  0  0  0
  6 21  1  0  0  0
  6 22  1  0  0  0
  7  9  2  0  0  0
  7 23  1  0  0  0
  8 24  1  0  0  0
  8 25  1  0  0  0
  8 26  1  0  0  0
  9 10  1  0  0  0
  9 27  1  0  0  0
 10 11  1  0  0  0
 10 28  1  0  0  0
 10 29  1  0  0  0
 11 12  1  0  0  0
 11 30  1  0  0  0
 11 31  1  0  0  0
 12 32  1  0  0  0
M  END
> <s_m_entry_id>
164

> <s_m_entry_name>
Conformer3D_COMPOUND_CID_5283357.1

> <PUBCHEM_COMPOUND_CID>
5283357

> <PUBCHEM_CONFORMER_RMSD>
0.8

> <PUBCHEM_MMFF94_PARTIAL_CHARGES>
10
1 -0.57
10 0.14
11 0.06
12 0.45
23 0.15
27 0.15
32 0.06
5 0.14
7 -0.29
9 -0.29

> <PUBCHEM_PHARMACOPHORE_FEATURES>
4
1 1 acceptor
1 8 hydrophobe
3 2 4 6 hydrophobe
3 3 5 7 hydrophobe

> <PUBCHEM_HEAVY_ATOM_COUNT>
12

> <PUBCHEM_ATOM_DEF_STEREO_COUNT>
0

> <PUBCHEM_ATOM_UDEF_STEREO_COUNT>
0

> <PUBCHEM_BOND_DEF_STEREO_COUNT>
1

> <PUBCHEM_BOND_UDEF_STEREO_COUNT>
0

> <PUBCHEM_ISOTOPIC_ATOM_COUNT>
0

> <PUBCHEM_COMPONENT_COUNT>
1

> <PUBCHEM_CACTVS_TAUTO_COUNT>
2

> <PUBCHEM_CONFORMER_ID>
00509E1D00000002

> <PUBCHEM_MMFF94_ENERGY>
-1.1053

> <PUBCHEM_FEATURE_SELFOVERLAP>
20.308

> <PUBCHEM_SHAPE_FINGERPRINT>
100836 57 18412266125209981929
122479 349 18408324405920643859
14123255 352 18410575076389830821
14123255 52 18410855438927774891
1420 369 8790887393128442304
14251764 75 17483974687656524401
14252887 29 14562805521989407434
14445660 50 18041275573566281986
14576447 43 10735879482742095432
15501527 16 18412547617561714753
15501527 24 17917421004919958309
17834072 32 18411139164224937364
17834072 8 18202008690337659606
20112054 13 18186523206556796207
20374829 77 9295288335612507379
20388580 30 10519690211764066099
20605781 2 18413108334253474217
20621476 21 13900752282754301893
20621476 66 18409735079898295076
20621476 91 11026085749729251460
20645477 56 18059582441878809923
20645477 70 16773253837563314510
20671657 53 10087632719683254435
20711983 171 18340764935838130286
20724930 69 18412825789376336690
20767249 142 9871744697984893069
20767249 213 18335137584040636141
212847 35 18341608196773830136
21354914 55 18334293154161311753
21426921 1 18197776807115614879
23272321 79 18410012144111910539
23402539 116 18202556285165533214
23402655 69 17846777382302444455
23403322 49 9799692593241937641
23500284 214 18408324380488378827
23590187 49 18411981343351007421
270888 7 18410572860276799121
328317 168 18341890762862176637
351380 3 9223225248164169505
4259306 186 10664098943727228281
59345605 10 8574715689309581348
59345606 38 18411980235386627621
59682541 35 18336273431592695707
59682541 52 16701181863383964429
633830 44 18334292085226723278
6430166 295 18411978074764961154
7062679 13 10015566312636237525
76465 3 9799698086452387854

> <PUBCHEM_SHAPE_MULTIPOLES>
241.09
12.22
2.13
0.71
0.1
0.24
-0.01
-10.74
0.22
-1.02
0.21
0.1
-0.01
-0.53

> <PUBCHEM_SHAPE_SELFOVERLAP>
435.914

> <PUBCHEM_SHAPE_VOLUME>
153.9

> <PUBCHEM_COORDINATE_TYPE>
2
5
10

> <chiral flag>
0

> <version>
0

> <s_m_Source_Path>
C:\Users\Madhana Priya\Downloads

> <s_m_Source_File>
Conformer3D_COMPOUND_CID_5283357.sdf

> <i_m_Source_File_Index>
1

> <PUBCHEM_CONFORMER_DIVERSEORDER>
2
30
5
61
51
187
117
59
37
80
185
78
167
16
184
103
143
42
32
39
182
10
159
138
112
6
174
41
15
142
186
166
77
62
1
22
21
160
13
140
158
7
26
119
170
55
181
128
69
133
134
67
8
148
179
180
40
88
89
71
50
127
11
125
161
31
73
70
43
75
130
14
23
97
44
84
150
34
24
122
149
29
76
68
54
35
72
38
136
52
94
183
177
48
4
9
96
172
151
17
49
60
27
164
153
3
104
173
165
64
86
46
152
90
79
12
126
145
65
115
107
66
36
175
87
98
155
101
105
95
81
154
176
56
135
132
139
28
171
111
19
108
47
168
178
20
118
93
99
82
57
146
102
63
120
144
169
124
163
123
121
110
116
156
162
85
74
53
33
188
129
45
106
91
137
131
92
58
113
109
157
25
141
114
100
18
147
83

> <PUBCHEM_EFFECTIVE_ROTOR_COUNT>
8

> <s_m_source_file>
ligprep_moringa-seed.maegz

> <i_m_source_file_index>
36

> <i_lp_mmshare_version>
44012

> <s_epik_input>
Tz1bQ0hdW0NIMl1bQ0gyXVxbQ0hdPVtDSF1cW0NIMl1bQ0gyXVtDSDJdW0NIMl1bQ0gyXVtDSDNd

> <s_epik_cmdline>
J2VwaWtfcHl0aG9uJywgJy1waCcsICc3LjAnLCAnLXRuJywgJzgnLCAnLW1hJywgJzIwMCcsICctaW1hZScsICc8aW5maWxlLm1hZT4nLCAnLW9tYWUnLCAnPG91dGZpbGUubWFlPic=

> <r_lp_tautomer_probability>
1

> <r_epik_Ionization_Penalty>
4.69706e-009

> <r_epik_Ionization_Penalty_Charging>
0

> <r_epik_Ionization_Penalty_Neutral>
4.69706e-009

> <r_epik_State_Penalty>
-0

> <r_epik_Charging_Adjusted_Penalty>
0

> <i_epik_Tot_Q>
0

> <i_epik_Tot_abs_Q>
0

> <i_f3d_flags>
0

> <s_lp_Force_Field>
OPLS3e

> <r_lp_Energy>
-1.28286

> <b_lp_Chiralities_Consistent>
1

> <s_lp_Variant>
5283357-1

$$$$
5312378
                    3D
 Structure written by MMmdl.
 35 34  0  0  1  0            999 V2000
    7.6334    2.1756   -0.5395 O   0  5  0  0  0  0
    7.2039    3.4477   -2.3031 O   0  0  0  0  0  0
   -0.1375    1.1900    0.0058 C   0  0  0  0  0  0
    0.2222   -0.2736    0.3273 C   0  0  0  0  0  0
   -1.6463    1.4066   -0.2155 C   0  0  0  0  0  0
    1.7310   -0.5068    0.5261 C   0  0  0  0  0  0
   -2.0249    2.8452   -0.6190 C   0  0  0  0  0  0
    2.3081    0.1519    1.7695 C   0  0  0  0  0  0
    3.4756    2.1433    0.6464 C   0  0  0  0  0  0
    4.9730    2.0445    0.3121 C   0  0  0  0  0  0
    3.0638    1.2658    1.8175 C   0  0  0  0  0  0
   -1.7543    3.8989    0.4662 C   0  0  0  0  0  0
    5.3707    2.9382   -0.8865 C   0  0  0  0  0  0
    6.8589    2.8375   -1.2673 C   0  0  0  0  0  0
    0.2067    1.8307    0.8180 H   0  0  0  0  0  0
    0.4070    1.5066   -0.8851 H   0  0  0  0  0  0
   -0.3172   -0.5983    1.2186 H   0  0  0  0  0  0
   -0.1270   -0.9151   -0.4830 H   0  0  0  0  0  0
   -1.9909    0.7276   -0.9967 H   0  0  0  0  0  0
   -2.1936    1.1261    0.6859 H   0  0  0  0  0  0
    1.9093   -1.5768    0.6385 H   0  0  0  0  0  0
    2.2799   -0.2269   -0.3732 H   0  0  0  0  0  0
   -1.4969    3.1217   -1.5327 H   0  0  0  0  0  0
   -3.0861    2.8697   -0.8701 H   0  0  0  0  0  0
    2.0848   -0.3509    2.6994 H   0  0  0  0  0  0
    3.2220    3.1696    0.9142 H   0  0  0  0  0  0
    2.8832    1.8962   -0.2339 H   0  0  0  0  0  0
    5.5540    2.3229    1.1936 H   0  0  0  0  0  0
    5.2174    1.0029    0.0939 H   0  0  0  0  0  0
    3.4160    1.5992    2.7830 H   0  0  0  0  0  0
   -2.1058    4.8805    0.1475 H   0  0  0  0  0  0
   -0.6898    3.9904    0.6827 H   0  0  0  0  0  0
   -2.2670    3.6505    1.3961 H   0  0  0  0  0  0
    4.7756    2.6669   -1.7599 H   0  0  0  0  0  0
    5.1494    3.9814   -0.6572 H   0  0  0  0  0  0
  1 14  1  0  0  0
  2 14  2  0  0  0
  3  4  1  0  0  0
  3  5  1  0  0  0
  3 15  1  0  0  0
  3 16  1  0  0  0
  4  6  1  0  0  0
  4 17  1  0  0  0
  4 18  1  0  0  0
  5  7  1  0  0  0
  5 19  1  0  0  0
  5 20  1  0  0  0
  6  8  1  0  0  0
  6 21  1  0  0  0
  6 22  1  0  0  0
  7 12  1  0  0  0
  7 23  1  0  0  0
  7 24  1  0  0  0
  8 11  2  0  0  0
  8 25  1  0  0  0
  9 10  1  0  0  0
  9 11  1  0  0  0
  9 26  1  0  0  0
  9 27  1  0  0  0
 10 13  1  0  0  0
 10 28  1  0  0  0
 10 29  1  0  0  0
 11 30  1  0  0  0
 12 31  1  0  0  0
 12 32  1  0  0  0
 12 33  1  0  0  0
 13 14  1  0  0  0
 13 34  1  0  0  0
 13 35  1  0  0  0
M  CHG  1   1  -1
M  END
> <s_m_entry_id>
165

> <s_m_entry_name>
Conformer3D_COMPOUND_CID_5312378.1

> <PUBCHEM_COMPOUND_CID>
5312378

> <PUBCHEM_MMFF94_PARTIAL_CHARGES>
11
1 -0.65
11 -0.29
13 0.06
14 0.66
2 -0.57
25 0.15
30 0.15
36 0.5
6 0.14
8 -0.29
9 0.14

> <PUBCHEM_PHARMACOPHORE_FEATURES>
7
1 1 acceptor
1 12 hydrophobe
1 2 acceptor
3 1 2 14 anion
3 3 5 7 hydrophobe
3 4 6 8 hydrophobe
4 9 10 11 13 hydrophobe

> <PUBCHEM_HEAVY_ATOM_COUNT>
14

> <PUBCHEM_ATOM_DEF_STEREO_COUNT>
0

> <PUBCHEM_ATOM_UDEF_STEREO_COUNT>
0

> <PUBCHEM_BOND_DEF_STEREO_COUNT>
1

> <PUBCHEM_BOND_UDEF_STEREO_COUNT>
0

> <PUBCHEM_ISOTOPIC_ATOM_COUNT>
0

> <PUBCHEM_COMPONENT_COUNT>
1

> <PUBCHEM_CACTVS_TAUTO_COUNT>
1

> <PUBCHEM_CONFORMER_ID>
00510F7A00000003

> <PUBCHEM_MMFF94_ENERGY>
3.0728

> <PUBCHEM_FEATURE_SELFOVERLAP>
35.594

> <PUBCHEM_SHAPE_FINGERPRINT>
10378564 45 17968081007427730053
12670545 2 18202568393063553719
14123260 362 13262395545166023685
14251717 144 18407763629178378734
14252887 29 16774086167290189356
14576447 43 18412550898758395302
15183329 4 18343582920364522165
15757776 16 18188219715023958072
1798214 20 18412827975646422783
20369508 70 18201716292911000857
20626108 58 18262509295690385760
20645477 70 18130794507258891989
21354914 74 18411139117090755152
23590187 302 18334856134496086777
23596394 208 18260258668740323725
251288 83 16845566517886981000
3060560 45 16443059525751732705
32948 21 18334570223256321229
4990 188 16732703874231356025
59345605 21 18411418431920513959
59391676 29 18339647745860992414
59682541 52 18339343225002603015
960060 61 18261395572295402037

> <PUBCHEM_SHAPE_MULTIPOLES>
276.37
10.46
2.06
1.28
17.9
0.21
-0.07
5.17
-2.93
-1.98
0.34
-0.85
-0.06
-0.88

> <PUBCHEM_SHAPE_SELFOVERLAP>
508.013

> <PUBCHEM_SHAPE_VOLUME>
174.4

> <PUBCHEM_COORDINATE_TYPE>
2
5
10

> <chiral flag>
0

> <version>
0

> <s_m_Source_Path>
C:\Users\Madhana Priya\Downloads

> <s_m_Source_File>
Conformer3D_COMPOUND_CID_5312378.sdf

> <i_m_Source_File_Index>
1

> <PUBCHEM_CONFORMER_DIVERSEORDER>
3
80
573
338
79
630
38
667
295
291
572
160
152
53
792
81
473
214
241
1
699
180
277
631
392
115
131
314
725
287
730
12
8
720
76
261
566
569
660
484
266
655
30
681
461
284
51
654
62
512
67
159
128
419
674
510
60
42
597
15
703
6
404
17
549
46
609
154
122
320
176
372
7
502
748
22
9
429
182
36
460
644
480
61
25
677
83
478
230
118
95
2
411
100
547
758
91
52
161
472
265
336
427
71
775
130
129
97
164
119
599
749
453
517
219
319
278

> <PUBCHEM_EFFECTIVE_ROTOR_COUNT>
9

> <PUBCHEM_CONFORMER_RMSD>
1

> <s_m_source_file>
ligprep_moringa-seed.maegz

> <i_m_source_file_index>
37

> <i_lp_mmshare_version>
44012

> <s_epik_input>
W09IXUMoPU8pW0NIMl1bQ0gyXVtDSDJdL1tDSF09W0NIXVxbQ0gyXVtDSDJdW0NIMl1bQ0gyXVtDSDJdW0NIM10=

> <s_epik_cmdline>
J2VwaWtfcHl0aG9uJywgJy1waCcsICc3LjAnLCAnLXRuJywgJzgnLCAnLW1hJywgJzIwMCcsICctaW1hZScsICc8aW5maWxlLm1hZT4nLCAnLW9tYWUnLCAnPG91dGZpbGUubWFlPic=

> <r_epik_Ionization_Penalty>
0.00430853

> <r_epik_Ionization_Penalty_Charging>
0.00430853

> <r_epik_Ionization_Penalty_Neutral>
0

> <r_epik_State_Penalty>
0.00310054

> <r_epik_Charging_Adjusted_Penalty>
0.00740906

> <i_epik_Tot_Q>
-1

> <i_epik_Tot_abs_Q>
1

> <i_f3d_flags>
0

> <s_lp_Force_Field>
OPLS3e

> <r_lp_Energy>
0.323166

> <b_lp_Chiralities_Consistent>
1

> <s_lp_Variant>
5312378-1

$$$$
5363335
                    3D
 Structure written by MMmdl.
 50 49  0  0  1  0            999 V2000
   10.6717   -5.5605    2.1806 O   0  0  0  0  0  0
    0.1490    0.1012   -0.1586 C   0  0  0  0  0  0
   -0.3974    1.5429   -0.1365 C   0  0  0  0  0  0
    1.6850    0.0016   -0.0798 C   0  0  0  0  0  0
   -0.0149    2.3877   -1.3675 C   0  0  0  0  0  0
    2.1876   -1.4504    0.0117 C   0  0  0  0  0  0
   -0.6512    3.7894   -1.3529 C   0  0  0  0  0  0
    3.7226   -1.5504    0.0612 C   0  0  0  0  0  0
   -0.2700    4.6329   -2.5826 C   0  0  0  0  0  0
    4.2280   -2.9993    0.1810 C   0  0  0  0  0  0
   -0.9161    6.0298   -2.5771 C   0  0  0  0  0  0
    5.7638   -3.0973    0.2033 C   0  0  0  0  0  0
   -0.5316    6.8726   -3.8059 C   0  0  0  0  0  0
    6.2713   -4.5437    0.3289 C   0  0  0  0  0  0
   -1.1783    8.2644   -3.8039 C   0  0  0  0  0  0
    7.7854   -4.6449    0.3134 C   0  0  0  0  0  0
    8.5306   -5.0899    1.3415 C   0  0  0  0  0  0
    9.9749   -5.1593    1.2509 C   0  0  0  0  0  0
   -0.2842   -0.4423    0.6823 H   0  0  0  0  0  0
   -0.2055   -0.4085   -1.0558 H   0  0  0  0  0  0
   -1.4851    1.4966   -0.0645 H   0  0  0  0  0  0
   -0.0607    2.0446    0.7721 H   0  0  0  0  0  0
    2.1289    0.4771   -0.9550 H   0  0  0  0  0  0
    2.0401    0.5614    0.7870 H   0  0  0  0  0  0
    1.0695    2.4913   -1.4204 H   0  0  0  0  0  0
   -0.3178    1.8625   -2.2746 H   0  0  0  0  0  0
    1.7645   -1.9238    0.8993 H   0  0  0  0  0  0
    1.8163   -2.0170   -0.8436 H   0  0  0  0  0  0
   -1.7368    3.6934   -1.3028 H   0  0  0  0  0  0
   -0.3488    4.3149   -0.4456 H   0  0  0  0  0  0
    4.1423   -1.0938   -0.8365 H   0  0  0  0  0  0
    4.0965   -0.9675    0.9046 H   0  0  0  0  0  0
    0.8154    4.7361   -2.6275 H   0  0  0  0  0  0
   -0.5648    4.1025   -3.4894 H   0  0  0  0  0  0
    3.8225   -3.4499    1.0884 H   0  0  0  0  0  0
    3.8405   -3.5881   -0.6522 H   0  0  0  0  0  0
   -2.0015    5.9255   -2.5360 H   0  0  0  0  0  0
   -0.6251    6.5603   -1.6691 H   0  0  0  0  0  0
    6.1670   -2.6495   -0.7065 H   0  0  0  0  0  0
    6.1544   -2.5046    1.0323 H   0  0  0  0  0  0
    0.5527    6.9843   -3.8490 H   0  0  0  0  0  0
   -0.8208    6.3461   -4.7165 H   0  0  0  0  0  0
    5.8922   -4.9901    1.2500 H   0  0  0  0  0  0
    5.8992   -5.1437   -0.5024 H   0  0  0  0  0  0
   -0.8819    8.8324   -4.6863 H   0  0  0  0  0  0
   -0.8799    8.8383   -2.9260 H   0  0  0  0  0  0
   -2.2666    8.1951   -3.8057 H   0  0  0  0  0  0
    8.2579   -4.3299   -0.6076 H   0  0  0  0  0  0
    8.0789   -5.4102    2.2697 H   0  0  0  0  0  0
   10.4267   -4.8363    0.3121 H   0  0  0  0  0  0
  1 18  2  0  0  0
  2  3  1  0  0  0
  2  4  1  0  0  0
  2 19  1  0  0  0
  2 20  1  0  0  0
  3  5  1  0  0  0
  3 21  1  0  0  0
  3 22  1  0  0  0
  4  6  1  0  0  0
  4 23  1  0  0  0
  4 24  1  0  0  0
  5  7  1  0  0  0
  5 25  1  0  0  0
  5 26  1  0  0  0
  6  8  1  0  0  0
  6 27  1  0  0  0
  6 28  1  0  0  0
  7  9  1  0  0  0
  7 29  1  0  0  0
  7 30  1  0  0  0
  8 10  1  0  0  0
  8 31  1  0  0  0
  8 32  1  0  0  0
  9 11  1  0  0  0
  9 33  1  0  0  0
  9 34  1  0  0  0
 10 12  1  0  0  0
 10 35  1  0  0  0
 10 36  1  0  0  0
 11 13  1  0  0  0
 11 37  1  0  0  0
 11 38  1  0  0  0
 12 14  1  0  0  0
 12 39  1  0  0  0
 12 40  1  0  0  0
 13 15  1  0  0  0
 13 41  1  0  0  0
 13 42  1  0  0  0
 14 16  1  0  0  0
 14 43  1  0  0  0
 14 44  1  0  0  0
 15 45  1  0  0  0
 15 46  1  0  0  0
 15 47  1  0  0  0
 16 17  2  0  0  0
 16 48  1  0  0  0
 17 18  1  0  0  0
 17 49  1  0  0  0
 18 50  1  0  0  0
M  END
> <s_m_entry_id>
166

> <s_m_entry_name>
Conformer3D_COMPOUND_CID_5363335.1

> <PUBCHEM_COMPOUND_CID>
5363335

> <PUBCHEM_CONFORMER_RMSD>
1.2

> <PUBCHEM_MMFF94_PARTIAL_CHARGES>
8
1 -0.57
14 0.14
16 -0.29
17 -0.14
18 0.5
48 0.15
49 0.15
50 0.06

> <PUBCHEM_PHARMACOPHORE_FEATURES>
2
1 1 acceptor
1 15 hydrophobe

> <PUBCHEM_HEAVY_ATOM_COUNT>
18

> <PUBCHEM_ATOM_DEF_STEREO_COUNT>
0

> <PUBCHEM_ATOM_UDEF_STEREO_COUNT>
0

> <PUBCHEM_BOND_DEF_STEREO_COUNT>
1

> <PUBCHEM_BOND_UDEF_STEREO_COUNT>
0

> <PUBCHEM_ISOTOPIC_ATOM_COUNT>
0

> <PUBCHEM_COMPONENT_COUNT>
1

> <PUBCHEM_CACTVS_TAUTO_COUNT>
1

> <PUBCHEM_CONFORMER_ID>
0051D68700000001

> <PUBCHEM_MMFF94_ENERGY>
-0.0345

> <PUBCHEM_FEATURE_SELFOVERLAP>
10.148

> <PUBCHEM_SHAPE_FINGERPRINT>
106641 1 17385443223988957103
11211813 74 17489300945931109112
11315181 36 18343023294372630531
11638347 137 8214146257445104560
14251764 46 18410573985151457635
14344974 52 18130784611321614200
14428016 248 18343306967650345289
15061470 23 17967530156729796197
15510794 2 18409172103948599954
155225 1 18335421297196701908
20621476 8 11095883761314140867
20812841 46 15502375656598564828
21095086 128 12247680465763110756
21150785 3 18060701693734843390
21362267 2 17968647332556573156
21362267 313 17677320594141994273
22224240 67 16805322202294056450
232437 2 10447927274257789941
23521765 1 18342174458379255315
23581129 1 18409448085244608515
246663 6 12679464192681641506
28498 318 11455893559926515664
335352 9 17917708015866654167
33684 2 7997970176564114491
59682541 35 17240485814132393657
67123 10 18409448089840334123
8209 1 18131349708779905834

> <PUBCHEM_SHAPE_MULTIPOLES>
364.56
42
0.9
0.69
9.99
0.01
0
10.94
2.82
-0.94
0.03
-0.2
0.01
-0.58

> <PUBCHEM_SHAPE_SELFOVERLAP>
659.909

> <PUBCHEM_SHAPE_VOLUME>
232.8

> <PUBCHEM_COORDINATE_TYPE>
2
5
10

> <chiral flag>
0

> <version>
0

> <s_m_Source_Path>
C:\Users\Madhana Priya\Downloads

> <s_m_Source_File>
Conformer3D_COMPOUND_CID_5363335.sdf

> <i_m_Source_File_Index>
1

> <PUBCHEM_CONFORMER_DIVERSEORDER>
1
76
61
43
113
81
58
9
116
51
20
2
45
39
17
84
99
65
53
71
31
94
66
26
105
87
101
86
77
11
103
115
33
93
5
7
49
100
104
73
80
60
48
25
47
112
15
62
83
29
95
32
72
102
85
98
46
19
114
89
57
64
59
38
18
55
56
90
24
12
79
30
21
109
96
97
69
37
67
68
91
92
107
22
23
34
27
41
82
110
75
3
88
36
74
111
28
44
106
16
40
4
35
10
14
54
50
78
42
63
8
6
108
52
70
13

> <PUBCHEM_EFFECTIVE_ROTOR_COUNT>
14

> <s_m_source_file>
ligprep_moringa-seed.maegz

> <i_m_source_file_index>
38

> <i_lp_mmshare_version>
44012

> <s_epik_input>
Tz1bQ0hdXFtDSF09W0NIXVxbQ0gyXVtDSDJdW0NIMl1bQ0gyXVtDSDJdW0NIMl1bQ0gyXVtDSDJdW0NIMl1bQ0gyXVtDSDJdW0NIMl1bQ0gyXVtDSDNd

> <s_epik_cmdline>
J2VwaWtfcHl0aG9uJywgJy1waCcsICc3LjAnLCAnLXRuJywgJzgnLCAnLW1hJywgJzIwMCcsICctaW1hZScsICc8aW5maWxlLm1hZT4nLCAnLW9tYWUnLCAnPG91dGZpbGUubWFlPic=

> <r_lp_tautomer_probability>
1

> <r_epik_Ionization_Penalty>
0

> <r_epik_Ionization_Penalty_Charging>
0

> <r_epik_Ionization_Penalty_Neutral>
0

> <r_epik_State_Penalty>
-0

> <r_epik_Charging_Adjusted_Penalty>
0

> <i_epik_Tot_Q>
0

> <i_epik_Tot_abs_Q>
0

> <i_f3d_flags>
0

> <s_lp_Force_Field>
OPLS3e

> <r_lp_Energy>
4.08077

> <b_lp_Chiralities_Consistent>
1

> <s_lp_Variant>
5363335-1

$$$$
5364465
                    3D
 Structure written by MMmdl.
 41 40  0  0  1  0            999 V2000
   -3.8622    5.0862    3.5575 O   0  0  0  0  0  0
   -0.0770    0.0813   -0.1587 C   0  0  0  0  0  0
    1.4557   -0.0153   -0.0546 C   0  0  0  0  0  0
   -0.5980    1.5230   -0.0234 C   0  0  0  0  0  0
    1.9755   -1.4581   -0.1828 C   0  0  0  0  0  0
   -2.1310    1.6165   -0.1054 C   0  0  0  0  0  0
    3.5087   -1.5583   -0.0446 C   0  0  0  0  0  0
   -2.6468    3.0384    0.0119 C   0  0  0  0  0  0
    4.1099   -2.9540   -0.1453 C   0  0  0  0  0  0
   -3.4264    3.4922    1.0087 C   0  0  0  0  0  0
    3.4446   -4.1074   -0.3444 C   0  0  0  0  0  0
   -3.9454    4.9151    1.1248 C   0  0  0  0  0  0
    4.0954   -5.4743   -0.4322 C   0  0  0  0  0  0
   -3.4219    5.6803    2.3527 C   0  0  0  0  0  0
    3.6424   -6.4326    0.6763 C   0  0  0  0  0  0
   -0.4023   -0.3324   -1.1146 H   0  0  0  0  0  0
   -0.5314   -0.5413    0.6139 H   0  0  0  0  0  0
    1.9121    0.6034   -0.8289 H   0  0  0  0  0  0
    1.7793    0.4016    0.9005 H   0  0  0  0  0  0
   -0.2617    1.9432    0.9261 H   0  0  0  0  0  0
   -0.1541    2.1432   -0.8040 H   0  0  0  0  0  0
    1.5018   -2.0792    0.5793 H   0  0  0  0  0  0
    1.6693   -1.8661   -1.1474 H   0  0  0  0  0  0
   -2.4788    1.2249   -1.0620 H   0  0  0  0  0  0
   -2.5816    1.0076    0.6806 H   0  0  0  0  0  0
    3.9864   -0.9514   -0.8147 H   0  0  0  0  0  0
    3.8147   -1.1541    0.9212 H   0  0  0  0  0  0
   -2.3507    3.7126   -0.7794 H   0  0  0  0  0  0
    5.1850   -2.9908   -0.0401 H   0  0  0  0  0  0
   -3.7236    2.8173    1.7989 H   0  0  0  0  0  0
    2.3702   -4.1009   -0.4551 H   0  0  0  0  0  0
   -3.6796    5.4695    0.2233 H   0  0  0  0  0  0
   -5.0354    4.8791    1.1464 H   0  0  0  0  0  0
    3.8541   -5.9023   -1.4058 H   0  0  0  0  0  0
    5.1813   -5.3718   -0.4014 H   0  0  0  0  0  0
   -3.7723    6.7126    2.3302 H   0  0  0  0  0  0
   -2.3319    5.7163    2.3499 H   0  0  0  0  0  0
    4.1272   -7.4038    0.5734 H   0  0  0  0  0  0
    2.5646   -6.5961    0.6433 H   0  0  0  0  0  0
    3.8922   -6.0418    1.6632 H   0  0  0  0  0  0
   -3.5088    5.5909    4.2938 H   0  0  0  0  0  0
  1 14  1  0  0  0
  1 41  1  0  0  0
  2  3  1  0  0  0
  2  4  1  0  0  0
  2 16  1  0  0  0
  2 17  1  0  0  0
  3  5  1  0  0  0
  3 18  1  0  0  0
  3 19  1  0  0  0
  4  6  1  0  0  0
  4 20  1  0  0  0
  4 21  1  0  0  0
  5  7  1  0  0  0
  5 22  1  0  0  0
  5 23  1  0  0  0
  6  8  1  0  0  0
  6 24  1  0  0  0
  6 25  1  0  0  0
  7  9  1  0  0  0
  7 26  1  0  0  0
  7 27  1  0  0  0
  8 10  2  0  0  0
  8 28  1  0  0  0
  9 11  2  0  0  0
  9 29  1  0  0  0
 10 12  1  0  0  0
 10 30  1  0  0  0
 11 13  1  0  0  0
 11 31  1  0  0  0
 12 14  1  0  0  0
 12 32  1  0  0  0
 12 33  1  0  0  0
 13 15  1  0  0  0
 13 34  1  0  0  0
 13 35  1  0  0  0
 14 36  1  0  0  0
 14 37  1  0  0  0
 15 38  1  0  0  0
 15 39  1  0  0  0
 15 40  1  0  0  0
M  END
> <s_m_entry_id>
167

> <s_m_entry_name>
Conformer3D_COMPOUND_CID_5364465.1

> <PUBCHEM_COMPOUND_CID>
5364465

> <PUBCHEM_MMFF94_PARTIAL_CHARGES>
15
1 -0.68
10 -0.29
11 -0.29
12 0.14
13 0.14
14 0.28
28 0.15
29 0.15
30 0.15
31 0.15
41 0.4
6 0.14
7 0.14
8 -0.29
9 -0.29

> <PUBCHEM_PHARMACOPHORE_FEATURES>
3
1 1 acceptor
1 1 donor
1 15 hydrophobe

> <PUBCHEM_HEAVY_ATOM_COUNT>
15

> <PUBCHEM_ATOM_DEF_STEREO_COUNT>
0

> <PUBCHEM_ATOM_UDEF_STEREO_COUNT>
0

> <PUBCHEM_BOND_DEF_STEREO_COUNT>
2

> <PUBCHEM_BOND_UDEF_STEREO_COUNT>
0

> <PUBCHEM_ISOTOPIC_ATOM_COUNT>
0

> <PUBCHEM_COMPONENT_COUNT>
1

> <PUBCHEM_CACTVS_TAUTO_COUNT>
1

> <PUBCHEM_CONFORMER_ID>
0051DAF100000001

> <PUBCHEM_MMFF94_ENERGY>
-0.4288

> <PUBCHEM_FEATURE_SELFOVERLAP>
15.223

> <PUBCHEM_SHAPE_FINGERPRINT>
11221954 11 18338510820751943407
12596602 18 16588873515353891672
14251764 38 18266447724771498369
14466204 15 18048310042776411522
14957384 54 18263347136530838938
20621476 13 18123179108988453957
20621476 82 18335419080128238561
23590187 86 18339923710399995505
3187 122 18188216532400548651
3524813 1 18340774723857341347
54672768 99 18194681462876815056
8050 44 18341052900457632171
9862522 239 18199452411506980962

> <PUBCHEM_SHAPE_MULTIPOLES>
302.82
7.88
4.05
1.3
3.9
0.53
-0.05
6.18
1.89
-0.99
-1.22
0.15
-0.07
2.17

> <PUBCHEM_SHAPE_SELFOVERLAP>
552.181

> <PUBCHEM_COORDINATE_TYPE>
2
5
10

> <chiral flag>
0

> <version>
0

> <s_m_Source_Path>
C:\Users\Madhana Priya\Downloads

> <s_m_Source_File>
Conformer3D_COMPOUND_CID_5364465.sdf

> <i_m_Source_File_Index>
1

> <PUBCHEM_CONFORMER_DIVERSEORDER>
1
30
101
104
147
4
15
146
105
26
54
53
14
90
43
36
98
65
94
124
39
28
24
95
57
67
137
133
41
91
119
23
144
87
106
92
56
27
10
136
99
38
13
109
45
3
47
8
114
78
143
103
21
141
82
33
70
73
35
37
132
123
31
20
22
61
130
19
81
138
16
59
115
102
131
75
9
77
5
6
51
110
34
96
111
29
84
86
108
68
18
142
113
46
88
69
122
2
49
76
64
12
107
100
125
97
42
52
80
63
71
120
83
93
48
40
44
112
135
11
79
145
129
58
139
74
85
17
89
128
121
127
60
62
126
25
140
66
72
134
116
55
118
50
7
117
32

> <PUBCHEM_EFFECTIVE_ROTOR_COUNT>
10

> <PUBCHEM_SHAPE_VOLUME>
192

> <PUBCHEM_CONFORMER_RMSD>
1

> <s_m_source_file>
ligprep_moringa-seed.maegz

> <i_m_source_file_index>
39

> <i_lp_mmshare_version>
44012

> <s_epik_input>
W09IXVtDSDJdW0NIMl1cW0NIXT1bQ0hdXFtDSDJdW0NIMl1bQ0gyXVtDSDJdW0NIMl1bQ0gyXS9bQ0hdPVtDSF0vW0NIMl1bQ0gzXQ==

> <s_epik_cmdline>
J2VwaWtfcHl0aG9uJywgJy1waCcsICc3LjAnLCAnLXRuJywgJzgnLCAnLW1hJywgJzIwMCcsICctaW1hZScsICc8aW5maWxlLm1hZT4nLCAnLW9tYWUnLCAnPG91dGZpbGUubWFlPic=

> <r_lp_tautomer_probability>
1

> <r_epik_Ionization_Penalty>
4.08982e-007

> <r_epik_Ionization_Penalty_Charging>
0

> <r_epik_Ionization_Penalty_Neutral>
4.08982e-007

> <r_epik_State_Penalty>
-0

> <r_epik_Charging_Adjusted_Penalty>
0

> <i_epik_Tot_Q>
0

> <i_epik_Tot_abs_Q>
0

> <i_f3d_flags>
0

> <s_lp_Force_Field>
OPLS3e

> <r_lp_Energy>
-5.327

> <b_lp_Chiralities_Consistent>
1

> <s_lp_Variant>
5364465-1

$$$$
5364635
                    3D
 Structure written by MMmdl.
 46 45  0  0  1  0            999 V2000
   -4.9234    4.8839   -0.8278 O   0  0  0  0  0  0
   -0.0375    0.1558   -0.0428 C   0  0  0  0  0  0
   -0.7107    1.5411    0.0093 C   0  0  0  0  0  0
    1.5036    0.1957   -0.0410 C   0  0  0  0  0  0
   -2.2447    1.4548    0.1030 C   0  0  0  0  0  0
    2.1238    0.8279   -1.3020 C   0  0  0  0  0  0
   -2.9238    2.8351    0.1450 C   0  0  0  0  0  0
    3.6605    0.7438   -1.3223 C   0  0  0  0  0  0
   -4.4604    2.7442    0.2412 C   0  0  0  0  0  0
    4.2733    1.3598   -2.5921 C   0  0  0  0  0  0
   -5.1755    4.1055    0.3242 C   0  0  0  0  0  0
    5.7895    1.2738   -2.6452 C   0  0  0  0  0  0
    6.5679    1.6924   -3.6607 C   0  0  0  0  0  0
    6.0963    2.3324   -4.9565 C   0  0  0  0  0  0
    6.5765    3.7838   -5.1200 C   0  0  0  0  0  0
    6.0779    4.4348   -6.4172 C   0  0  0  0  0  0
   -0.3668   -0.4294    0.8171 H   0  0  0  0  0  0
   -0.3854   -0.3879   -0.9226 H   0  0  0  0  0  0
   -0.3272    2.0980    0.8655 H   0  0  0  0  0  0
   -0.4401    2.1160   -0.8771 H   0  0  0  0  0  0
    1.8533    0.7258    0.8463 H   0  0  0  0  0  0
    1.8717   -0.8265    0.0589 H   0  0  0  0  0  0
   -2.6273    0.8901   -0.7488 H   0  0  0  0  0  0
   -2.5207    0.8887    0.9941 H   0  0  0  0  0  0
    1.7245    0.3314   -2.1878 H   0  0  0  0  0  0
    1.8240    1.8740   -1.3755 H   0  0  0  0  0  0
   -2.5416    3.4008    0.9960 H   0  0  0  0  0  0
   -2.6450    3.3979   -0.7471 H   0  0  0  0  0  0
    4.0645    1.2475   -0.4423 H   0  0  0  0  0  0
    3.9678   -0.3003   -1.2433 H   0  0  0  0  0  0
   -4.8532    2.1814   -0.6071 H   0  0  0  0  0  0
   -4.7259    2.1640    1.1261 H   0  0  0  0  0  0
    3.8778    0.8534   -3.4738 H   0  0  0  0  0  0
    3.9985    2.4135   -2.6620 H   0  0  0  0  0  0
   -4.7982    4.6742    1.1747 H   0  0  0  0  0  0
   -6.2502    3.9769    0.4571 H   0  0  0  0  0  0
    6.2711    0.8347   -1.7829 H   0  0  0  0  0  0
    7.6378    1.5699   -3.5693 H   0  0  0  0  0  0
    6.4791    1.7211   -5.7745 H   0  0  0  0  0  0
    5.0081    2.2989   -5.0129 H   0  0  0  0  0  0
    6.2396    4.3788   -4.2695 H   0  0  0  0  0  0
    7.6668    3.8147   -5.0994 H   0  0  0  0  0  0
   -3.9914    5.1138   -0.8417 H   0  0  0  0  0  0
    6.4400    5.4596   -6.5027 H   0  0  0  0  0  0
    4.9882    4.4655   -6.4506 H   0  0  0  0  0  0
    6.4246    3.8871   -7.2941 H   0  0  0  0  0  0
  1 11  1  0  0  0
  1 43  1  0  0  0
  2  3  1  0  0  0
  2  4  1  0  0  0
  2 17  1  0  0  0
  2 18  1  0  0  0
  3  5  1  0  0  0
  3 19  1  0  0  0
  3 20  1  0  0  0
  4  6  1  0  0  0
  4 21  1  0  0  0
  4 22  1  0  0  0
  5  7  1  0  0  0
  5 23  1  0  0  0
  5 24  1  0  0  0
  6  8  1  0  0  0
  6 25  1  0  0  0
  6 26  1  0  0  0
  7  9  1  0  0  0
  7 27  1  0  0  0
  7 28  1  0  0  0
  8 10  1  0  0  0
  8 29  1  0  0  0
  8 30  1  0  0  0
  9 11  1  0  0  0
  9 31  1  0  0  0
  9 32  1  0  0  0
 10 12  1  0  0  0
 10 33  1  0  0  0
 10 34  1  0  0  0
 11 35  1  0  0  0
 11 36  1  0  0  0
 12 13  2  0  0  0
 12 37  1  0  0  0
 13 14  1  0  0  0
 13 38  1  0  0  0
 14 15  1  0  0  0
 14 39  1  0  0  0
 14 40  1  0  0  0
 15 16  1  0  0  0
 15 41  1  0  0  0
 15 42  1  0  0  0
 16 44  1  0  0  0
 16 45  1  0  0  0
 16 46  1  0  0  0
M  END
> <s_m_entry_id>
168

> <s_m_entry_name>
Conformer3D_COMPOUND_CID_5364635.1

> <PUBCHEM_COMPOUND_CID>
5364635

> <PUBCHEM_CONFORMER_RMSD>
1.2

> <PUBCHEM_MMFF94_PARTIAL_CHARGES>
9
1 -0.68
10 0.14
11 0.28
12 -0.29
13 -0.29
14 0.14
37 0.15
38 0.15
43 0.4

> <PUBCHEM_PHARMACOPHORE_FEATURES>
3
1 1 acceptor
1 1 donor
1 16 hydrophobe

> <PUBCHEM_HEAVY_ATOM_COUNT>
16

> <PUBCHEM_ATOM_DEF_STEREO_COUNT>
0

> <PUBCHEM_ATOM_UDEF_STEREO_COUNT>
0

> <PUBCHEM_BOND_DEF_STEREO_COUNT>
1

> <PUBCHEM_BOND_UDEF_STEREO_COUNT>
0

> <PUBCHEM_ISOTOPIC_ATOM_COUNT>
0

> <PUBCHEM_COMPONENT_COUNT>
1

> <PUBCHEM_CACTVS_TAUTO_COUNT>
1

> <PUBCHEM_CONFORMER_ID>
0051DB9B00000001

> <PUBCHEM_MMFF94_ENERGY>
0.5426

> <PUBCHEM_FEATURE_SELFOVERLAP>
15.223

> <PUBCHEM_SHAPE_FINGERPRINT>
10730089 173 18335137579445170557
11315181 36 17131837594388327667
12091667 2 18335139825744864195
125118 31 18335984259729381708
13288520 33 10735873976968685155
13964095 4 18272932725845587127
14251764 18 17022902358568589682
14251764 46 15140676995166981947
14729087 3 18410008840643964288
155225 1 18334574604460813669
155225 5 18192990409941688189
15716309 27 8070021173590317587
17093844 174 18334858342183266619
195137 175 18261116287847289108
20281389 69 18040712542140149581
20621476 66 18113340829741398482
20621476 8 18260269616701774846
21095123 145 14273749459633481442
21150785 3 14979955874328757736
220451 1 16226042314961670946
23521765 1 18342459275014731970
23559900 14 12822427109799586235
328311 84 12396292648233910480
33532 11 10591777472016826676
4325135 7 12607405490146778693
57583515 80 18411700993202197203
59567204 34 18410292480659453117
59682541 35 11819000695115021236
5969126 39 14836409107767870979
8209 1 17346883372925797458

> <PUBCHEM_SHAPE_MULTIPOLES>
323.4
26.12
1.41
0.92
33.03
0.32
0.03
12.02
-1.83
-3.25
0.07
-0.86
0.12
-0.12

> <PUBCHEM_SHAPE_SELFOVERLAP>
583.332

> <PUBCHEM_SHAPE_VOLUME>
207.5

> <PUBCHEM_COORDINATE_TYPE>
2
5
10

> <chiral flag>
0

> <version>
0

> <s_m_Source_Path>
C:\Users\Madhana Priya\Downloads

> <s_m_Source_File>
Conformer3D_COMPOUND_CID_5364635.sdf

> <i_m_Source_File_Index>
1

> <PUBCHEM_CONFORMER_DIVERSEORDER>
1
357
69
255
20
557
19
3
150
128
113
242
469
40
9
208
79
59
272
405
524
18
320
164
473
224
238
53
233
409
363
10
4
250
539
17
323
330
244
216
151
149
116
169
21
211
8
328
146
156
190
500
35
46
243
13
72
483
95
67
279
57
140
449
403
167
16
404
73
173
114
218
498
147
155
11
104
229
408
97
312
2
428
166
63

> <PUBCHEM_EFFECTIVE_ROTOR_COUNT>
12

> <s_m_source_file>
ligprep_moringa-seed.maegz

> <i_m_source_file_index>
40

> <i_lp_mmshare_version>
44012

> <s_epik_input>
W09IXVtDSDJdW0NIMl1bQ0gyXVtDSDJdW0NIMl1bQ0gyXVtDSDJdW0NIMl1bQ0gyXVtDSDJdL1tDSF09W0NIXVxbQ0gyXVtDSDJdW0NIM10=

> <s_epik_cmdline>
J2VwaWtfcHl0aG9uJywgJy1waCcsICc3LjAnLCAnLXRuJywgJzgnLCAnLW1hJywgJzIwMCcsICctaW1hZScsICc8aW5maWxlLm1hZT4nLCAnLW9tYWUnLCAnPG91dGZpbGUubWFlPic=

> <r_lp_tautomer_probability>
1

> <r_epik_Ionization_Penalty>
7.57463e-007

> <r_epik_Ionization_Penalty_Charging>
0

> <r_epik_Ionization_Penalty_Neutral>
7.57463e-007

> <r_epik_State_Penalty>
-0

> <r_epik_Charging_Adjusted_Penalty>
0

> <i_epik_Tot_Q>
0

> <i_epik_Tot_abs_Q>
0

> <i_f3d_flags>
0

> <s_lp_Force_Field>
OPLS3e

> <r_lp_Energy>
4.98736

> <b_lp_Chiralities_Consistent>
1

> <s_lp_Variant>
5364635-1

$$$$
5365013
                    3D
 Structure written by MMmdl.
 53 52  0  0  1  0            999 V2000
    6.5439   -4.9581   -6.1926 O   0  0  0  0  0  0
   -1.8667    1.5223   -0.2989 C   0  0  0  0  0  0
   -2.4887    2.8991   -0.0035 C   0  0  0  0  0  0
   -0.3523    1.4801   -0.0258 C   0  0  0  0  0  0
   -4.0090    2.9373   -0.2411 C   0  0  0  0  0  0
    0.2709    0.0981   -0.2925 C   0  0  0  0  0  0
   -4.6312    4.3073    0.0841 C   0  0  0  0  0  0
    1.7783    0.0515    0.0330 C   0  0  0  0  0  0
    3.7740   -3.2104   -3.1361 C   0  0  0  0  0  0
    2.8672   -4.1502   -2.3178 C   0  0  0  0  0  0
    3.9800   -3.6825   -4.5861 C   0  0  0  0  0  0
   -6.1538    4.3439   -0.1363 C   0  0  0  0  0  0
    2.6956   -3.7174   -0.8502 C   0  0  0  0  0  0
    4.8726   -2.7263   -5.4039 C   0  0  0  0  0  0
    2.4816   -1.2820   -0.1805 C   0  0  0  0  0  0
    1.9397   -2.4136   -0.6681 C   0  0  0  0  0  0
   -6.7742    5.7058    0.2044 C   0  0  0  0  0  0
    5.0769   -3.1473   -6.8775 C   0  0  0  0  0  0
    5.9555   -4.3842   -7.1083 C   0  0  0  0  0  0
   -2.3638    0.7645    0.3090 H   0  0  0  0  0  0
   -2.0566    1.2532   -1.3391 H   0  0  0  0  0  0
   -2.2794    3.1742    1.0316 H   0  0  0  0  0  0
   -2.0060    3.6558   -0.6241 H   0  0  0  0  0  0
    0.1488    2.2280   -0.6425 H   0  0  0  0  0  0
   -0.1666    1.7649    1.0111 H   0  0  0  0  0  0
   -4.2204    2.6803   -1.2804 H   0  0  0  0  0  0
   -4.4892    2.1692    0.3674 H   0  0  0  0  0  0
   -0.2507   -0.6525    0.3036 H   0  0  0  0  0  0
    0.1125   -0.1734   -1.3375 H   0  0  0  0  0  0
   -4.4102    4.5676    1.1206 H   0  0  0  0  0  0
   -4.1583    5.0746   -0.5310 H   0  0  0  0  0  0
    2.3074    0.7886   -0.5723 H   0  0  0  0  0  0
    1.9322    0.3219    1.0785 H   0  0  0  0  0  0
    3.3477   -2.2062   -3.1419 H   0  0  0  0  0  0
    4.7441   -3.1272   -2.6436 H   0  0  0  0  0  0
    1.8878   -4.2222   -2.7934 H   0  0  0  0  0  0
    3.2839   -5.1584   -2.3380 H   0  0  0  0  0  0
    4.4144   -4.6826   -4.5768 H   0  0  0  0  0  0
    3.0103   -3.7763   -5.0772 H   0  0  0  0  0  0
   -6.3795    4.0983   -1.1750 H   0  0  0  0  0  0
   -6.6310    3.5732    0.4706 H   0  0  0  0  0  0
    2.1266   -4.4828   -0.3214 H   0  0  0  0  0  0
    3.6674   -3.6792   -0.3550 H   0  0  0  0  0  0
    4.4270   -1.7308   -5.3934 H   0  0  0  0  0  0
    5.8411   -2.6151   -4.9132 H   0  0  0  0  0  0
    3.5261   -1.2907    0.0973 H   0  0  0  0  0  0
    0.8994   -2.4369   -0.9575 H   0  0  0  0  0  0
    4.1073   -3.3294   -7.3415 H   0  0  0  0  0  0
    5.5279   -2.3196   -7.4252 H   0  0  0  0  0  0
   -7.8515    5.6954    0.0371 H   0  0  0  0  0  0
   -6.3510    6.4991   -0.4129 H   0  0  0  0  0  0
   -6.6049    5.9678    1.2493 H   0  0  0  0  0  0
    6.0239   -4.7090   -8.1466 H   0  0  0  0  0  0
  1 19  2  0  0  0
  2  3  1  0  0  0
  2  4  1  0  0  0
  2 20  1  0  0  0
  2 21  1  0  0  0
  3  5  1  0  0  0
  3 22  1  0  0  0
  3 23  1  0  0  0
  4  6  1  0  0  0
  4 24  1  0  0  0
  4 25  1  0  0  0
  5  7  1  0  0  0
  5 26  1  0  0  0
  5 27  1  0  0  0
  6  8  1  0  0  0
  6 28  1  0  0  0
  6 29  1  0  0  0
  7 12  1  0  0  0
  7 30  1  0  0  0
  7 31  1  0  0  0
  8 15  1  0  0  0
  8 32  1  0  0  0
  8 33  1  0  0  0
  9 10  1  0  0  0
  9 11  1  0  0  0
  9 34  1  0  0  0
  9 35  1  0  0  0
 10 13  1  0  0  0
 10 36  1  0  0  0
 10 37  1  0  0  0
 11 14  1  0  0  0
 11 38  1  0  0  0
 11 39  1  0  0  0
 12 17  1  0  0  0
 12 40  1  0  0  0
 12 41  1  0  0  0
 13 16  1  0  0  0
 13 42  1  0  0  0
 13 43  1  0  0  0
 14 18  1  0  0  0
 14 44  1  0  0  0
 14 45  1  0  0  0
 15 16  2  0  0  0
 15 46  1  0  0  0
 16 47  1  0  0  0
 17 50  1  0  0  0
 17 51  1  0  0  0
 17 52  1  0  0  0
 18 19  1  0  0  0
 18 48  1  0  0  0
 18 49  1  0  0  0
 19 53  1  0  0  0
M  END
> <s_m_entry_id>
169

> <s_m_entry_name>
Conformer3D_COMPOUND_CID_5365013.1

> <PUBCHEM_COMPOUND_CID>
5365013

> <PUBCHEM_CONFORMER_RMSD>
1.2

> <PUBCHEM_MMFF94_PARTIAL_CHARGES>
10
1 -0.57
13 0.14
15 -0.29
16 -0.29
18 0.06
19 0.45
46 0.15
47 0.15
53 0.06
8 0.14

> <PUBCHEM_PHARMACOPHORE_FEATURES>
2
1 1 acceptor
1 17 hydrophobe

> <PUBCHEM_HEAVY_ATOM_COUNT>
19

> <PUBCHEM_ATOM_DEF_STEREO_COUNT>
0

> <PUBCHEM_ATOM_UDEF_STEREO_COUNT>
0

> <PUBCHEM_BOND_DEF_STEREO_COUNT>
1

> <PUBCHEM_BOND_UDEF_STEREO_COUNT>
0

> <PUBCHEM_ISOTOPIC_ATOM_COUNT>
0

> <PUBCHEM_COMPONENT_COUNT>
1

> <PUBCHEM_CACTVS_TAUTO_COUNT>
2

> <PUBCHEM_CONFORMER_ID>
0051DD1500000001

> <PUBCHEM_MMFF94_ENERGY>
-1.8715

> <PUBCHEM_FEATURE_SELFOVERLAP>
10.148

> <PUBCHEM_SHAPE_FINGERPRINT>
11578080 2 17630587124578677018
13111901 25 18270125746898821827
13533116 47 18409452517973631681
14117953 113 18195520394263661933
14251705 54 17976817589151176944
20645477 70 17967814959457380496
20765182 20 18192458336095415385
21197605 99 18263654025061298067
21304303 282 16526415929443561900
338550 245 18263364865950049733
373842 8 18265054816018734915
5047190 2 18268141144999451799
5283384 97 18409719669486968077
5309563 4 18262519182674140780
6287921 2 17841444634906710283

> <PUBCHEM_SHAPE_MULTIPOLES>
385.14
11.72
5.07
1.19
17.17
1.96
0.02
-1.91
4.99
-1.86
-2.31
-0.31
0.66
-1.49

> <PUBCHEM_SHAPE_SELFOVERLAP>
700.153

> <PUBCHEM_SHAPE_VOLUME>
244.6

> <PUBCHEM_COORDINATE_TYPE>
2
5
10

> <chiral flag>
0

> <version>
0

> <s_m_Source_Path>
C:\Users\Madhana Priya\Downloads

> <s_m_Source_File>
Conformer3D_COMPOUND_CID_5365013.sdf

> <i_m_Source_File_Index>
1

> <PUBCHEM_CONFORMER_DIVERSEORDER>
1
70
167
23
129
61
38
88
85
39
154
134
32
95
31
99
138
59
7
60
78
131
160
42
69
169
73
3
143
81
25
106
176
146
149
178
46
56
33
67
130
48
153
74
65
161
11
132
135
170
2
121
117
175
50
14
142
27
41
97
30
126
141
157
51
75
44
104
28
147
72
21
116
12
63
124
98
13
166
107
9
80
93
173
115
119
5
112
144
79
168
123
110
47
150
76
57
4
133
62
37
136
89
40
45
94
35
127
155
128
29
83
114
53
24
118
90
19
86
172
148
109
43
49
84
156
137
71
16
105
103
34
92
162
125
139
77
87
91
145
66
36
158
100
163
58
10
108
111
152
6
174
171
17
96
52
8
113
122
15
177
82
26
164
55
140
159
165
64
120
102
68
20
101
54
151
18
22

> <PUBCHEM_EFFECTIVE_ROTOR_COUNT>
15

> <s_m_source_file>
ligprep_moringa-seed.maegz

> <i_m_source_file_index>
41

> <i_lp_mmshare_version>
44012

> <s_epik_input>
Tz1bQ0hdW0NIMl1bQ0gyXVtDSDJdW0NIMl1bQ0gyXVtDSDJdXFtDSF09W0NIXVxbQ0gyXVtDSDJdW0NIMl1bQ0gyXVtDSDJdW0NIMl1bQ0gyXVtDSDJdW0NIM10=

> <s_epik_cmdline>
J2VwaWtfcHl0aG9uJywgJy1waCcsICc3LjAnLCAnLXRuJywgJzgnLCAnLW1hJywgJzIwMCcsICctaW1hZScsICc8aW5maWxlLm1hZT4nLCAnLW9tYWUnLCAnPG91dGZpbGUubWFlPic=

> <r_lp_tautomer_probability>
1

> <r_epik_Ionization_Penalty>
1.84271e-009

> <r_epik_Ionization_Penalty_Charging>
0

> <r_epik_Ionization_Penalty_Neutral>
1.84271e-009

> <r_epik_State_Penalty>
-0

> <r_epik_Charging_Adjusted_Penalty>
0

> <i_epik_Tot_Q>
0

> <i_epik_Tot_abs_Q>
0

> <i_f3d_flags>
0

> <s_lp_Force_Field>
OPLS3e

> <r_lp_Energy>
0.222821

> <b_lp_Chiralities_Consistent>
1

> <s_lp_Variant>
5365013-1

$$$$
5365756
                    3D
 Structure written by MMmdl.
 39 38  0  0  1  0            999 V2000
   -5.7233    1.1001    3.2721 O   0  0  0  0  0  0
   -0.1115   -0.0371    0.0209 C   0  0  0  0  0  0
    1.4172    0.0896   -0.1042 C   0  0  0  0  0  0
   -0.8431    1.3063   -0.1681 C   0  0  0  0  0  0
    2.1465   -1.2492    0.1070 C   0  0  0  0  0  0
   -2.3812    1.2028   -0.1376 C   0  0  0  0  0  0
    3.6759   -1.1273   -0.0111 C   0  0  0  0  0  0
   -2.9631    0.7674    1.2208 C   0  0  0  0  0  0
    4.4026   -2.4609    0.2330 C   0  0  0  0  0  0
   -4.5025    0.7744    1.2276 C   0  0  0  0  0  0
    5.9104   -2.3501    0.1013 C   0  0  0  0  0  0
   -5.0811    0.3237    2.5678 C   0  0  0  0  0  0
    6.7869   -2.5758    1.0955 C   0  0  0  0  0  0
    8.2216   -2.4602    0.9240 C   0  0  0  0  0  0
    9.0989   -2.6868    1.9140 C   0  0  0  0  0  0
   -0.4764   -0.7550   -0.7154 H   0  0  0  0  0  0
   -0.3523   -0.4524    0.9999 H   0  0  0  0  0  0
    1.6685    0.4883   -1.0882 H   0  0  0  0  0  0
    1.7800    0.8178    0.6230 H   0  0  0  0  0  0
   -0.5121    2.0149    0.5927 H   0  0  0  0  0  0
   -0.5469    1.7380   -1.1254 H   0  0  0  0  0  0
    1.8907   -1.6475    1.0901 H   0  0  0  0  0  0
    1.7850   -1.9771   -0.6211 H   0  0  0  0  0  0
   -2.7953    2.1766   -0.4031 H   0  0  0  0  0  0
   -2.7145    0.5154   -0.9167 H   0  0  0  0  0  0
    3.9335   -0.7488   -1.0018 H   0  0  0  0  0  0
    4.0374   -0.3843    0.7016 H   0  0  0  0  0  0
   -2.6033   -0.2322    1.4690 H   0  0  0  0  0  0
   -2.5884    1.4315    2.0021 H   0  0  0  0  0  0
    4.1571   -2.8388    1.2271 H   0  0  0  0  0  0
    4.0690   -3.2054   -0.4911 H   0  0  0  0  0  0
   -4.8687    1.7757    0.9974 H   0  0  0  0  0  0
   -4.8858    0.1177    0.4465 H   0  0  0  0  0  0
    6.2743   -2.0697   -0.8774 H   0  0  0  0  0  0
   -4.8832   -0.7128    2.8421 H   0  0  0  0  0  0
    6.4034   -2.8559    2.0669 H   0  0  0  0  0  0
    8.6106   -2.1789   -0.0445 H   0  0  0  0  0  0
    8.7745   -2.9711    2.9048 H   0  0  0  0  0  0
   10.1614   -2.5899    1.7444 H   0  0  0  0  0  0
  1 12  2  0  0  0
  2  3  1  0  0  0
  2  4  1  0  0  0
  2 16  1  0  0  0
  2 17  1  0  0  0
  3  5  1  0  0  0
  3 18  1  0  0  0
  3 19  1  0  0  0
  4  6  1  0  0  0
  4 20  1  0  0  0
  4 21  1  0  0  0
  5  7  1  0  0  0
  5 22  1  0  0  0
  5 23  1  0  0  0
  6  8  1  0  0  0
  6 24  1  0  0  0
  6 25  1  0  0  0
  7  9  1  0  0  0
  7 26  1  0  0  0
  7 27  1  0  0  0
  8 10  1  0  0  0
  8 28  1  0  0  0
  8 29  1  0  0  0
  9 11  1  0  0  0
  9 30  1  0  0  0
  9 31  1  0  0  0
 10 12  1  0  0  0
 10 32  1  0  0  0
 10 33  1  0  0  0
 11 13  2  0  0  0
 11 34  1  0  0  0
 12 35  1  0  0  0
 13 14  1  0  0  0
 13 36  1  0  0  0
 14 15  2  0  0  0
 14 37  1  0  0  0
 15 38  1  0  0  0
 15 39  1  0  0  0
M  END
> <s_m_entry_id>
170

> <s_m_entry_name>
Conformer3D_COMPOUND_CID_5365756.1

> <PUBCHEM_COMPOUND_CID>
5365756

> <PUBCHEM_CONFORMER_RMSD>
1.2

> <PUBCHEM_MMFF94_PARTIAL_CHARGES>
14
1 -0.57
10 0.06
11 -0.29
12 0.45
13 -0.15
14 -0.15
15 -0.3
34 0.15
35 0.06
36 0.15
37 0.15
38 0.15
39 0.15
9 0.14

> <PUBCHEM_PHARMACOPHORE_FEATURES>
2
1 1 acceptor
1 15 hydrophobe

> <PUBCHEM_HEAVY_ATOM_COUNT>
15

> <PUBCHEM_ATOM_DEF_STEREO_COUNT>
0

> <PUBCHEM_ATOM_UDEF_STEREO_COUNT>
0

> <PUBCHEM_BOND_DEF_STEREO_COUNT>
1

> <PUBCHEM_BOND_UDEF_STEREO_COUNT>
0

> <PUBCHEM_ISOTOPIC_ATOM_COUNT>
0

> <PUBCHEM_COMPONENT_COUNT>
1

> <PUBCHEM_CACTVS_TAUTO_COUNT>
2

> <PUBCHEM_CONFORMER_ID>
0051DFFC00000002

> <PUBCHEM_MMFF94_ENERGY>
4.7814

> <PUBCHEM_FEATURE_SELFOVERLAP>
10.148

> <PUBCHEM_SHAPE_FINGERPRINT>
10803635 8 18114451267744876741
11056379 131 18338798884140700412
12757275 245 18409163316597921481
12760667 363 18341610464975731879
12969540 114 14562530699927645912
13167372 99 10159692496329141194
1420 363 17846495903336948996
14251731 5 18120371227680870107
14251732 16 18339637945463476592
14251740 79 18260830423181887267
14251751 18 18411703214085313574
14251757 5 18188212120863227778
14461889 52 18271794758230526482
15880784 105 16414897751936520053
17834072 33 18187086148569265972
17870717 6 18409446968970031485
20281389 69 8574711304290487972
20621476 21 18131361804014791710
20621476 30 18409451367038044290
21054139 6 18113333124881364770
220451 1 18187931617091925064
221490 88 18340764961244223136
23379529 103 18120939661801392603
23402539 116 16950565437433523796
23466295 7 18189623911758696707
23559900 14 18340194284597410489
25122255 55 18131359583400473102
270888 7 9150358418248462987
445580 160 18343869905267523614
531348 171 17460584836415689680
57583515 52 18410570682854519429
7062679 117 18409729547695321304
7062679 6 10159694724826227026

> <PUBCHEM_SHAPE_MULTIPOLES>
302.82
15.23
3.17
0.94
24.51
2.54
0.1
8.3
2.71
-6.53
-0.39
0.41
-0.05
1.11

> <PUBCHEM_SHAPE_SELFOVERLAP>
553.701

> <PUBCHEM_SHAPE_VOLUME>
190.9

> <PUBCHEM_COORDINATE_TYPE>
2
5
10

> <chiral flag>
0

> <version>
0

> <s_m_Source_Path>
C:\Users\Madhana Priya\Downloads

> <s_m_Source_File>
Conformer3D_COMPOUND_CID_5365756.sdf

> <i_m_Source_File_Index>
1

> <PUBCHEM_CONFORMER_DIVERSEORDER>
2
36
15
14
35
3
26
22
32
12
8
11
29
7
34
38
25
5
9
10
30
27
37
39
17
4
41
1
16
20
23
18
13
21
40
6
24
33
19
31
28

> <PUBCHEM_EFFECTIVE_ROTOR_COUNT>
11

> <s_m_source_file>
ligprep_moringa-seed.maegz

> <i_m_source_file_index>
42

> <i_lp_mmshare_version>
44012

> <s_epik_input>
Tz1bQ0hdW0NIMl1bQ0gyXVtDSDJdW0NIMl1bQ0gyXVtDSDJdW0NIMl1bQ0gyXVtDSDJdL1tDSF09W0NIXS9bQ0hdPVtDSDJd

> <s_epik_cmdline>
J2VwaWtfcHl0aG9uJywgJy1waCcsICc3LjAnLCAnLXRuJywgJzgnLCAnLW1hJywgJzIwMCcsICctaW1hZScsICc8aW5maWxlLm1hZT4nLCAnLW9tYWUnLCAnPG91dGZpbGUubWFlPic=

> <r_lp_tautomer_probability>
1

> <r_epik_Ionization_Penalty>
1.78585e-009

> <r_epik_Ionization_Penalty_Charging>
0

> <r_epik_Ionization_Penalty_Neutral>
1.78585e-009

> <r_epik_State_Penalty>
-0

> <r_epik_Charging_Adjusted_Penalty>
0

> <i_epik_Tot_Q>
0

> <i_epik_Tot_abs_Q>
0

> <i_f3d_flags>
0

> <s_lp_Force_Field>
OPLS3e

> <r_lp_Energy>
2.73689

> <b_lp_Chiralities_Consistent>
1

> <s_lp_Variant>
5365756-1

$$$$
5367782
                    3D
 Structure written by MMmdl.
 44 43  0  0  1  0            999 V2000
    3.0681   -4.8306   -2.5399 O   0  0  0  0  0  0
   -2.1678    1.6343   -0.0892 C   0  0  0  0  0  0
   -2.8041    3.0043    0.2471 C   0  0  0  0  0  0
   -0.6294    1.5988    0.0085 C   0  0  0  0  0  0
   -0.0470    0.1962   -0.2507 C   0  0  0  0  0  0
    1.4735    0.1301   -0.1535 C   0  0  0  0  0  0
   -2.4258    4.1034   -0.7657 C   0  0  0  0  0  0
   -4.3337    2.8860    0.3768 C   0  0  0  0  0  0
    2.2421   -0.0190   -1.2531 C   0  0  0  0  0  0
    3.7610   -0.1049   -1.2858 C   0  0  0  0  0  0
    4.3651   -0.2597   -2.6977 C   0  0  0  0  0  0
    2.0347    0.2233    1.2604 C   0  0  0  0  0  0
    3.9773   -1.5323   -3.4501 C   0  0  0  0  0  0
    3.4011   -1.2886   -4.8399 C   0  0  0  0  0  0
    4.1592   -2.7529   -2.8978 C   0  0  0  0  0  0
    3.8257   -4.1128   -3.4887 C   0  0  0  0  0  0
   -2.5710    0.8816    0.5905 H   0  0  0  0  0  0
   -2.4765    1.3246   -1.0892 H   0  0  0  0  0  0
   -2.4271    3.3163    1.2225 H   0  0  0  0  0  0
   -0.1948    2.2971   -0.7073 H   0  0  0  0  0  0
   -0.3277    1.9468    0.9972 H   0  0  0  0  0  0
   -0.4586   -0.5199    0.4622 H   0  0  0  0  0  0
   -0.3555   -0.1394   -1.2426 H   0  0  0  0  0  0
   -2.7344    3.8370   -1.7774 H   0  0  0  0  0  0
   -1.3515    4.2854   -0.7825 H   0  0  0  0  0  0
   -2.9029    5.0516   -0.5150 H   0  0  0  0  0  0
   -4.7905    2.5647   -0.5602 H   0  0  0  0  0  0
   -4.7833    3.8399    0.6549 H   0  0  0  0  0  0
   -4.6106    2.1633    1.1453 H   0  0  0  0  0  0
    1.7554   -0.0835   -2.2162 H   0  0  0  0  0  0
    4.1588    0.8028   -0.8302 H   0  0  0  0  0  0
    4.0802   -0.9285   -0.6463 H   0  0  0  0  0  0
    4.0958    0.6172   -3.2893 H   0  0  0  0  0  0
    5.4535   -0.2370   -2.6281 H   0  0  0  0  0  0
    1.8035    1.1931    1.7006 H   0  0  0  0  0  0
    3.1171    0.1051    1.2941 H   0  0  0  0  0  0
    1.6026   -0.5544    1.8906 H   0  0  0  0  0  0
    2.4447   -0.7708   -4.7597 H   0  0  0  0  0  0
    3.2344   -2.1965   -5.4145 H   0  0  0  0  0  0
    4.0797   -0.6648   -5.4223 H   0  0  0  0  0  0
    4.6021   -2.8015   -1.9131 H   0  0  0  0  0  0
    4.7500   -4.6606   -3.6728 H   0  0  0  0  0  0
    3.2648   -4.0627   -4.4192 H   0  0  0  0  0  0
    2.2181   -4.3960   -2.4382 H   0  0  0  0  0  0
  1 16  1  0  0  0
  1 44  1  0  0  0
  2  3  1  0  0  0
  2  4  1  0  0  0
  2 17  1  0  0  0
  2 18  1  0  0  0
  3  7  1  0  0  0
  3  8  1  0  0  0
  3 19  1  0  0  0
  4  5  1  0  0  0
  4 20  1  0  0  0
  4 21  1  0  0  0
  5  6  1  0  0  0
  5 22  1  0  0  0
  5 23  1  0  0  0
  6  9  2  0  0  0
  6 12  1  0  0  0
  7 24  1  0  0  0
  7 25  1  0  0  0
  7 26  1  0  0  0
  8 27  1  0  0  0
  8 28  1  0  0  0
  8 29  1  0  0  0
  9 10  1  0  0  0
  9 30  1  0  0  0
 10 11  1  0  0  0
 10 31  1  0  0  0
 10 32  1  0  0  0
 11 13  1  0  0  0
 11 33  1  0  0  0
 11 34  1  0  0  0
 12 35  1  0  0  0
 12 36  1  0  0  0
 12 37  1  0  0  0
 13 14  1  0  0  0
 13 15  2  0  0  0
 14 38  1  0  0  0
 14 39  1  0  0  0
 14 40  1  0  0  0
 15 16  1  0  0  0
 15 41  1  0  0  0
 16 42  1  0  0  0
 16 43  1  0  0  0
M  END
> <s_m_entry_id>
171

> <s_m_entry_name>
Conformer3D_COMPOUND_CID_5367782.1

> <PUBCHEM_COMPOUND_CID>
5367782

> <PUBCHEM_CONFORMER_RMSD>
0.8

> <PUBCHEM_MMFF94_PARTIAL_CHARGES>
14
1 -0.68
10 0.14
11 0.14
12 0.14
13 -0.28
14 0.14
15 -0.29
16 0.42
30 0.15
41 0.15
44 0.4
5 0.14
6 -0.28
9 -0.29

> <PUBCHEM_PHARMACOPHORE_FEATURES>
7
1 1 acceptor
1 1 donor
1 12 hydrophobe
1 14 hydrophobe
3 3 7 8 hydrophobe
4 9 10 11 13 hydrophobe
5 2 3 4 5 6 hydrophobe

> <PUBCHEM_HEAVY_ATOM_COUNT>
16

> <PUBCHEM_ATOM_DEF_STEREO_COUNT>
0

> <PUBCHEM_ATOM_UDEF_STEREO_COUNT>
0

> <PUBCHEM_BOND_DEF_STEREO_COUNT>
2

> <PUBCHEM_BOND_UDEF_STEREO_COUNT>
0

> <PUBCHEM_ISOTOPIC_ATOM_COUNT>
0

> <PUBCHEM_COMPONENT_COUNT>
1

> <PUBCHEM_CACTVS_TAUTO_COUNT>
1

> <PUBCHEM_CONFORMER_ID>
0051E7E600000004

> <PUBCHEM_MMFF94_ENERGY>
15.7814

> <PUBCHEM_FEATURE_SELFOVERLAP>
35.552

> <PUBCHEM_SHAPE_FINGERPRINT>
104564 63 17834966265240826014
11615756 56 18265895941685424506
12596599 1 17917431956606379221
13897977 150 18408041805989185379
14251751 93 17541121069833053020
14251764 3 17678148604155410261
18186145 218 18338801117623343047
18219364 16 18260556619037684025
20233049 118 18187936036528792094
20621476 13 18410286974078388844
21041028 32 17471858000371043955
21524375 3 18261390074537238059
21639500 275 18336816503651597487
23558518 356 17974005347354528737
238 59 17973687403963729709
25 1 18262805060007666895
2748010 2 18339378412836319026
2803657 2 17977114457005632264
3014063 31 18049724010260670973
3187 122 17318736051390472523
3524813 1 17895758370451394879
474 4 18411981326165967529
59345606 82 18337114582586797833
5939293 188 18410856542766070496
7832392 63 18412827992911123246
8050 44 18265052607666449187
81228 2 17611746008893565161

> <PUBCHEM_SHAPE_MULTIPOLES>
323.4
6.73
3.7
1.18
3.28
0.82
0.25
3.16
0.43
-1.16
-0.32
0.55
-0.27
0.53

> <PUBCHEM_SHAPE_SELFOVERLAP>
601.796

> <PUBCHEM_SHAPE_VOLUME>
203.7

> <PUBCHEM_COORDINATE_TYPE>
2
5
10

> <chiral flag>
0

> <version>
0

> <s_m_Source_Path>
C:\Users\Madhana Priya\Downloads

> <s_m_Source_File>
Conformer3D_COMPOUND_CID_5367782.sdf

> <i_m_Source_File_Index>
1

> <PUBCHEM_CONFORMER_DIVERSEORDER>
4
31
92
179
119
41
253
294
61
53
70
104
78
147
245
110
71
207
174
214
131
162
293
271
101
210
190
75
194
277
89
29
111
213
43
171
36
58
236
266
133
261
275
107
130
17
148
93
40
258
177
196
250
168
176
122
217
56
182
232
284
259
19
273
124
223
127
252
8
134
138
238
64
118
84
132
283
172
21
200
247
137
60
191
186
149
97
209
227
228
256
27
23
123
280
197
184
187
15
288
274
298
72
285
12
115
262
91
159
276
140
67
230
80
301
189
106
237
181
264
234
239
98
281
65
141
11
128
26
166
220
79
68
225
300
45
86
154
81
229
94
212
224
7
199
82
260
2
249
135
20
242
165
296
13
241
46
6
155
240
304
152
51
175
16
74
10
201
221
243
136
28
48
211
291
295
161
192
73
112
95
57
198
279
204
169
231
267
3
183
50
287
290
268
25
14
47
157
103
255
37
269
173
151
218
9
121
83
69
302
129
153
42
208
195
116
62
88
22
202
244
160
286
215
63
143
278
18
109
263
193
44
170
33
203
282
76
146
125
114
145
216
254
156
206
117
105
120
108
49
139
164
5
305
233
142
248
180
251
99
292
1
205
246
96
59
39
77
144
219
150
113
158
167
24
299
226
178
52
35
102
85
66
185
55
188
297
289
270
54
222
163
34
126
100
90
32
265
235
272
87
303
38
30
257

> <PUBCHEM_EFFECTIVE_ROTOR_COUNT>
8

> <s_m_source_file>
ligprep_moringa-seed.maegz

> <i_m_source_file_index>
43

> <i_lp_mmshare_version>
44012

> <s_epik_input>
W09IXVtDSDJdXFtDSF09QyhbQ0gzXSlcW0NIMl1bQ0gyXVxbQ0hdPUMoW0NIM10pXFtDSDJdW0NIMl1bQ0gyXVtDSF0oW0NIM10pW0NIM10=

> <s_epik_cmdline>
J2VwaWtfcHl0aG9uJywgJy1waCcsICc3LjAnLCAnLXRuJywgJzgnLCAnLW1hJywgJzIwMCcsICctaW1hZScsICc8aW5maWxlLm1hZT4nLCAnLW9tYWUnLCAnPG91dGZpbGUubWFlPic=

> <r_lp_tautomer_probability>
1

> <r_epik_Ionization_Penalty>
2.74612e-007

> <r_epik_Ionization_Penalty_Charging>
0

> <r_epik_Ionization_Penalty_Neutral>
2.74612e-007

> <r_epik_State_Penalty>
-0

> <r_epik_Charging_Adjusted_Penalty>
0

> <i_epik_Tot_Q>
0

> <i_epik_Tot_abs_Q>
0

> <i_f3d_flags>
0

> <s_lp_Force_Field>
OPLS3e

> <r_lp_Energy>
3.40882

> <b_lp_Chiralities_Consistent>
1

> <s_lp_Variant>
5367782-1

$$$$
5367860
                    3D
 Structure written by MMmdl.
 31 31  0  0  1  0            999 V2000
   -2.8337    0.9587   -0.0336 O   0  0  0  0  0  0
   -3.8228   -0.9741    0.7225 O   0  0  0  0  0  0
    0.0442   -0.0114   -0.0130 C   0  0  2  0  0  0
   -0.5163   -0.6684    1.2913 C   0  0  0  0  0  0
   -0.4728   -0.7116   -1.3063 C   0  0  0  0  0  0
   -1.8626   -0.1250    1.8662 C   0  0  1  0  0  0
    1.5863    0.0359    0.0074 C   0  0  0  0  0  0
   -0.3801    0.1168   -2.6113 C   0  0  0  0  0  0
   -1.6961    1.2222    2.6044 C   0  0  0  0  0  0
   -2.9762   -0.0831    0.8065 C   0  0  0  0  0  0
   -1.2207    1.3856   -2.7769 C   0  0  0  0  0  0
   -3.3251    0.9075   -1.3603 C   0  0  0  0  0  0
   -2.4140    1.7320   -2.2473 C   0  0  0  0  0  0
   -0.2792    1.0296   -0.0285 H   0  0  0  0  0  0
   -0.5999   -1.7465    1.1434 H   0  0  0  0  0  0
    0.2261   -0.5752    2.0857 H   0  0  0  0  0  0
    0.1036   -1.6272   -1.4487 H   0  0  0  0  0  0
   -1.4873   -1.0802   -1.1888 H   0  0  0  0  0  0
   -2.1973   -0.8504    2.6090 H   0  0  0  0  0  0
    2.0155   -0.9662    0.0387 H   0  0  0  0  0  0
    1.9531    0.5793    0.8790 H   0  0  0  0  0  0
    1.9864    0.5404   -0.8721 H   0  0  0  0  0  0
    0.6634    0.3804   -2.7840 H   0  0  0  0  0  0
   -0.6452   -0.5267   -3.4509 H   0  0  0  0  0  0
   -2.6291    1.5356    3.0749 H   0  0  0  0  0  0
   -1.3774    2.0236    1.9365 H   0  0  0  0  0  0
   -0.9502    1.1435    3.3957 H   0  0  0  0  0  0
   -0.7575    2.1187   -3.4217 H   0  0  0  0  0  0
   -3.3572   -0.1122   -1.7476 H   0  0  0  0  0  0
   -4.3418    1.2985   -1.4056 H   0  0  0  0  0  0
   -2.8095    2.7034   -2.5061 H   0  0  0  0  0  0
  1 10  1  0  0  0
  1 12  1  0  0  0
  2 10  2  0  0  0
  3  4  1  0  0  0
  3  5  1  0  0  0
  3  7  1  0  0  0
  3 14  1  0  0  0
  4  6  1  0  0  0
  4 15  1  0  0  0
  4 16  1  0  0  0
  5  8  1  0  0  0
  5 17  1  0  0  0
  5 18  1  0  0  0
  6  9  1  0  0  0
  6 10  1  0  0  0
  6 19  1  0  0  0
  7 20  1  0  0  0
  7 21  1  0  0  0
  7 22  1  0  0  0
  8 11  1  0  0  0
  8 23  1  0  0  0
  8 24  1  0  0  0
  9 25  1  0  0  0
  9 26  1  0  0  0
  9 27  1  0  0  0
 11 13  2  0  0  0
 11 28  1  0  0  0
 12 13  1  0  0  0
 12 29  1  0  0  0
 12 30  1  0  0  0
 13 31  1  0  0  0
M  END
> <s_m_entry_id>
172

> <s_m_entry_name>
Conformer3D_COMPOUND_CID_5367860.1

> <PUBCHEM_COMPOUND_CID>
5367860

> <PUBCHEM_CONFORMER_RMSD>
0.4

> <PUBCHEM_MMFF94_PARTIAL_CHARGES>
10
1 -0.43
10 0.66
11 -0.29
12 0.42
13 -0.29
2 -0.57
28 0.15
31 0.15
6 0.06
8 0.14

> <PUBCHEM_EFFECTIVE_ROTOR_COUNT>
1.4

> <PUBCHEM_PHARMACOPHORE_FEATURES>
1
1 2 acceptor

> <PUBCHEM_HEAVY_ATOM_COUNT>
13

> <PUBCHEM_ATOM_DEF_STEREO_COUNT>
0

> <PUBCHEM_ATOM_UDEF_STEREO_COUNT>
2

> <PUBCHEM_BOND_DEF_STEREO_COUNT>
1

> <PUBCHEM_BOND_UDEF_STEREO_COUNT>
0

> <PUBCHEM_ISOTOPIC_ATOM_COUNT>
0

> <PUBCHEM_COMPONENT_COUNT>
1

> <PUBCHEM_CACTVS_TAUTO_COUNT>
1

> <PUBCHEM_MMFF94_ENERGY>
24.3601

> <PUBCHEM_FEATURE_SELFOVERLAP>
5.074

> <PUBCHEM_SHAPE_FINGERPRINT>
100427 49 17619628424695655155
12382932 28 18337389331650400760
12524768 44 18192150391219518921
12696612 119 18188215307759959904
14251711 518 17904478850574408266
14251717 144 18193829341708089285
14817 1 15187893305375372108
15775835 57 18264218078425551632
16945 1 17974855269790032600
17775402 16 17616802675496133023
18185500 45 17185035510071546756
20871998 184 18338247066900233129
22802520 49 18199485293650368990
2334 1 18263644133461328052
23419403 2 13853997375141374670
241688 4 16680349184538555064
2748010 2 17543057988202771780
2897 32 17901669593907189916
3060560 45 17479444648146077703
353137 74 17901659698281323916
5084963 1 18129101297911928994
528862 383 18189336758223387969
63268167 104 17685771728402229638
66348 1 18119810463127103068

> <PUBCHEM_SHAPE_MULTIPOLES>
255.8
3.57
2.79
0.97
0.87
0.04
0.01
-0.78
-0.26
-1.07
0.42
-0.05
0.14
-0.5

> <PUBCHEM_SHAPE_SELFOVERLAP>
498.808

> <PUBCHEM_SHAPE_VOLUME>
152.6

> <PUBCHEM_COORDINATE_TYPE>
2
5
10

> <chiral flag>
1

> <version>
0

> <s_m_Source_Path>
C:\Users\Madhana Priya\Downloads

> <s_m_Source_File>
Conformer3D_COMPOUND_CID_5367860.sdf

> <i_m_Source_File_Index>
1

> <PUBCHEM_CONFORMER_DIVERSEORDER>
2
4
1
3

> <PUBCHEM_CONFORMER_ID>
1

> <s_m_source_file>
ligprep_moringa-seed.maegz

> <i_m_source_file_index>
44

> <i_lp_mmshare_version>
44012

> <s_epik_input>
W0NIM11bQ0BASF0xW0NIMl1bQ0BASF0oW0NIM10pQyg9TylPW0NIMl0vW0NIXT1bQ0hdXFtDSDJdW0NIMl0x

> <s_epik_cmdline>
J2VwaWtfcHl0aG9uJywgJy1waCcsICc3LjAnLCAnLXRuJywgJzgnLCAnLW1hJywgJzIwMCcsICctaW1hZScsICc8aW5maWxlLm1hZT4nLCAnLW9tYWUnLCAnPG91dGZpbGUubWFlPic=

> <r_lp_tautomer_probability>
1

> <r_epik_Ionization_Penalty>
0

> <r_epik_Ionization_Penalty_Charging>
0

> <r_epik_Ionization_Penalty_Neutral>
0

> <r_epik_State_Penalty>
-0

> <r_epik_Charging_Adjusted_Penalty>
0

> <i_epik_Tot_Q>
0

> <i_epik_Tot_abs_Q>
0

> <s_epik_Chemistry_Notes>
This compound has an ester and may undergo hydrolysis at high or low pH.

> <i_f3d_flags>
0

> <s_lp_Force_Field>
OPLS3e

> <r_lp_Energy>
14.9089

> <b_lp_Chiralities_Consistent>
1

> <s_lp_Variant>
5367860-1

$$$$
11252020
                    3D
 Structure written by MMmdl.
 23 23  0  0  1  0            999 V2000
   -0.0596    0.0207    0.0449 O   0  0  0  0  0  0
    1.3956   -0.1231   -2.4280 O   0  0  0  0  0  0
    1.3572   -0.0073   -0.0032 C   0  0  1  0  0  0
    1.8429    0.6492   -1.3263 C   0  0  1  0  0  0
    1.8716    0.6524    1.2990 C   0  0  0  0  0  0
    3.3757    0.8070   -1.4712 C   0  0  0  0  0  0
    3.3723    0.4367    1.5724 C   0  0  0  0  0  0
    3.9970    1.8700   -0.5452 C   0  0  0  0  0  0
    4.3432    1.4164    0.8859 C   0  0  0  0  0  0
    1.6402   -1.0615    0.0069 H   0  0  0  0  0  0
    1.3811    1.6320   -1.4374 H   0  0  0  0  0  0
    1.6332    1.7173    1.3110 H   0  0  0  0  0  0
    1.3213    0.2301    2.1423 H   0  0  0  0  0  0
    3.8760   -0.1534   -1.3352 H   0  0  0  0  0  0
    3.5984    1.0985   -2.4997 H   0  0  0  0  0  0
    3.5456    0.4945    2.6480 H   0  0  0  0  0  0
    3.6402   -0.5859    1.3019 H   0  0  0  0  0  0
    4.9114    2.2466   -1.0059 H   0  0  0  0  0  0
    3.3324    2.7342   -0.4989 H   0  0  0  0  0  0
    4.4434    2.3082    1.5066 H   0  0  0  0  0  0
    5.3346    0.9604    0.8821 H   0  0  0  0  0  0
   -0.3487    0.9351    0.0040 H   0  0  0  0  0  0
    1.7564   -1.0090   -2.3467 H   0  0  0  0  0  0
  1  3  1  0  0  0
  1 22  1  0  0  0
  2  4  1  0  0  0
  2 23  1  0  0  0
  3  4  1  0  0  0
  3  5  1  0  0  0
  3 10  1  0  0  0
  4  6  1  0  0  0
  4 11  1  0  0  0
  5  7  1  0  0  0
  5 12  1  0  0  0
  5 13  1  0  0  0
  6  8  1  0  0  0
  6 14  1  0  0  0
  6 15  1  0  0  0
  7  9  1  0  0  0
  7 16  1  0  0  0
  7 17  1  0  0  0
  8  9  1  0  0  0
  8 18  1  0  0  0
  8 19  1  0  0  0
  9 20  1  0  0  0
  9 21  1  0  0  0
M  END
> <s_m_entry_id>
173

> <s_m_entry_name>
Conformer3D_COMPOUND_CID_11252020.1

> <PUBCHEM_COMPOUND_CID>
11252020

> <PUBCHEM_CONFORMER_RMSD>
0.4

> <PUBCHEM_MMFF94_PARTIAL_CHARGES>
6
1 -0.68
2 -0.68
22 0.4
23 0.4
3 0.28
4 0.28

> <PUBCHEM_EFFECTIVE_ROTOR_COUNT>
1.4

> <PUBCHEM_PHARMACOPHORE_FEATURES>
5
1 1 acceptor
1 1 donor
1 2 acceptor
1 2 donor
7 3 4 5 6 7 8 9 rings

> <PUBCHEM_HEAVY_ATOM_COUNT>
9

> <PUBCHEM_ATOM_DEF_STEREO_COUNT>
2

> <PUBCHEM_ATOM_UDEF_STEREO_COUNT>
0

> <PUBCHEM_BOND_DEF_STEREO_COUNT>
0

> <PUBCHEM_BOND_UDEF_STEREO_COUNT>
0

> <PUBCHEM_ISOTOPIC_ATOM_COUNT>
0

> <PUBCHEM_COMPONENT_COUNT>
1

> <PUBCHEM_CACTVS_TAUTO_COUNT>
1

> <PUBCHEM_CONFORMER_ID>
00ABB13400000001

> <PUBCHEM_MMFF94_ENERGY>
17.2673

> <PUBCHEM_FEATURE_SELFOVERLAP>
25.379

> <PUBCHEM_SHAPE_FINGERPRINT>
16945 1 18342176665422609792
18185500 45 16032954491883447532
20711978 78 17560815358588957460
21040471 1 18264768749009295468
21922407 69 15791728641641096100
23235685 24 18339071588872872132
23552423 10 18260553320413090702
241688 4 18409735040763184416
2748010 2 18411981364556799196
29004967 10 18265336298825179266
5084963 1 18199754798347211386
66348 1 18267868268003409282

> <PUBCHEM_SHAPE_MULTIPOLES>
173.48
2.76
1.91
0.73
0.08
0
0
0
0
0.22
0
-0.07
0
0.4

> <PUBCHEM_SHAPE_SELFOVERLAP>
332.699

> <PUBCHEM_SHAPE_VOLUME>
104.9

> <PUBCHEM_COORDINATE_TYPE>
2
5
10

> <chiral flag>
1

> <version>
0

> <s_m_Source_Path>
C:\Users\Madhana Priya\Downloads

> <s_m_Source_File>
Conformer3D_COMPOUND_CID_11252020.sdf

> <i_m_Source_File_Index>
1

> <PUBCHEM_CONFORMER_DIVERSEORDER>
1
6
5
4
2
3

> <s_m_source_file>
ligprep_moringa-seed.maegz

> <i_m_source_file_index>
45

> <i_lp_mmshare_version>
44012

> <s_epik_input>
W09IXVtDQEhdMVtDQEhdKFtPSF0pW0NIMl1bQ0gyXVtDSDJdW0NIMl1bQ0gyXTE=

> <s_epik_cmdline>
J2VwaWtfcHl0aG9uJywgJy1waCcsICc3LjAnLCAnLXRuJywgJzgnLCAnLW1hJywgJzIwMCcsICctaW1hZScsICc8aW5maWxlLm1hZT4nLCAnLW9tYWUnLCAnPG91dGZpbGUubWFlPic=

> <r_lp_tautomer_probability>
1

> <r_epik_Ionization_Penalty>
1.02169e-006

> <r_epik_Ionization_Penalty_Charging>
0

> <r_epik_Ionization_Penalty_Neutral>
1.02169e-006

> <r_epik_State_Penalty>
-0

> <r_epik_Charging_Adjusted_Penalty>
0

> <i_epik_Tot_Q>
0

> <i_epik_Tot_abs_Q>
0

> <i_f3d_flags>
0

> <s_lp_Force_Field>
OPLS3e

> <r_lp_Energy>
11.9945

> <b_lp_Chiralities_Consistent>
1

> <s_lp_Variant>
11252020-1

$$$$
13917459
                    3D
 Structure written by MMmdl.
 29 28  0  0  1  0            999 V2000
    1.3477    2.7110   -2.4878 O   0  0  0  0  0  0
    1.5709    2.9437   -0.2095 O   0  0  0  0  0  0
   -0.0248   -0.1038    0.0578 C   0  0  2  0  0  0
    1.5248   -0.0032   -0.0317 C   0  0  0  0  0  0
    2.0959    0.8035   -1.2315 C   0  0  2  0  0  0
   -0.4958   -0.8445    1.3339 C   0  0  0  0  0  0
   -0.6339   -0.7605   -1.1986 C   0  0  0  0  0  0
    3.6344    0.7148   -1.2857 C   0  0  0  0  0  0
   -0.1782   -0.1214    2.6536 C   0  0  0  0  0  0
    1.6486    2.2779   -1.2452 C   0  0  0  0  0  0
    0.9062    4.0442   -2.6988 C   0  0  0  0  0  0
   -0.4306    0.9074    0.1130 H   0  0  0  0  0  0
    1.9159    0.4325    0.8883 H   0  0  0  0  0  0
    1.9340   -1.0145   -0.0628 H   0  0  0  0  0  0
    1.7263    0.3460   -2.1494 H   0  0  0  0  0  0
   -1.5764   -0.9885    1.2869 H   0  0  0  0  0  0
   -0.0668   -1.8473    1.3600 H   0  0  0  0  0  0
   -0.2392   -1.7654   -1.3535 H   0  0  0  0  0  0
   -0.4293   -0.1800   -2.0981 H   0  0  0  0  0  0
   -1.7186   -0.8409   -1.1180 H   0  0  0  0  0  0
    4.0324    1.1979   -2.1795 H   0  0  0  0  0  0
    3.9664   -0.3237   -1.3107 H   0  0  0  0  0  0
    4.0992    1.1866   -0.4185 H   0  0  0  0  0  0
   -0.6236   -0.6476    3.4983 H   0  0  0  0  0  0
   -0.5737    0.8950    2.6534 H   0  0  0  0  0  0
    0.8938   -0.0657    2.8401 H   0  0  0  0  0  0
    0.7090    4.2052   -3.7586 H   0  0  0  0  0  0
    1.6629    4.7629   -2.3811 H   0  0  0  0  0  0
   -0.0144    4.2443   -2.1486 H   0  0  0  0  0  0
  1 10  1  0  0  0
  1 11  1  0  0  0
  2 10  2  0  0  0
  3  4  1  0  0  0
  3  6  1  0  0  0
  3  7  1  0  0  0
  3 12  1  0  0  0
  4  5  1  0  0  0
  4 13  1  0  0  0
  4 14  1  0  0  0
  5  8  1  0  0  0
  5 10  1  0  0  0
  5 15  1  0  0  0
  6  9  1  0  0  0
  6 16  1  0  0  0
  6 17  1  0  0  0
  7 18  1  0  0  0
  7 19  1  0  0  0
  7 20  1  0  0  0
  8 21  1  0  0  0
  8 22  1  0  0  0
  8 23  1  0  0  0
  9 24  1  0  0  0
  9 25  1  0  0  0
  9 26  1  0  0  0
 11 27  1  0  0  0
 11 28  1  0  0  0
 11 29  1  0  0  0
M  END
> <s_m_entry_id>
174

> <s_m_entry_name>
Conformer3D_COMPOUND_CID_13917459.1

> <PUBCHEM_COMPOUND_CID>
13917459

> <PUBCHEM_CONFORMER_RMSD>
0.6

> <PUBCHEM_MMFF94_PARTIAL_CHARGES>
5
1 -0.43
10 0.66
11 0.28
2 -0.57
5 0.06

> <PUBCHEM_PHARMACOPHORE_FEATURES>
5
1 2 acceptor
1 7 hydrophobe
1 8 hydrophobe
1 9 hydrophobe
4 3 4 5 6 hydrophobe

> <PUBCHEM_HEAVY_ATOM_COUNT>
11

> <PUBCHEM_ATOM_DEF_STEREO_COUNT>
2

> <PUBCHEM_ATOM_UDEF_STEREO_COUNT>
0

> <PUBCHEM_BOND_DEF_STEREO_COUNT>
0

> <PUBCHEM_BOND_UDEF_STEREO_COUNT>
0

> <PUBCHEM_ISOTOPIC_ATOM_COUNT>
0

> <PUBCHEM_COMPONENT_COUNT>
1

> <PUBCHEM_CACTVS_TAUTO_COUNT>
1

> <PUBCHEM_CONFORMER_ID>
00D45D1300000004

> <PUBCHEM_MMFF94_ENERGY>
14.5168

> <PUBCHEM_FEATURE_SELFOVERLAP>
25.432

> <PUBCHEM_SHAPE_FINGERPRINT>
12119455 92 17677315199805274198
124424 183 16805599209961219602
12932764 1 17386017147383489858
14325111 11 18408324397288179818
14897335 6 18337386153891098358
15775835 57 18335418001722071949
18186145 218 18410020918107695148
18342897 55 18407757049499224695
19422 9 17917997135563502303
20279233 1 17022904553307323545
20711983 171 17560528317435156501
20711985 344 12174242894111340098
20715346 28 17023193720596796082
21293036 1 18271240624863839837
21499 59 18409167744155120942
22096605 113 18187075178695004989
228727 97 17989205949732566251
23402539 116 17775573018257712252
23552423 10 17986679155995449303
3248919 1 18343303639034606627
449060 23 16128365021859362069
5084963 1 18270389508311402538
528716 315 17489871557256365925
8030462 33 18060418006201213371

> <PUBCHEM_SHAPE_MULTIPOLES>
214.64
6.17
1.51
1.09
0.1
0.43
0.06
-1.96
-1.55
-0.81
0.22
0.92
-0.22
-0.89

> <PUBCHEM_SHAPE_SELFOVERLAP>
395.518

> <PUBCHEM_SHAPE_VOLUME>
137.1

> <PUBCHEM_COORDINATE_TYPE>
2
5
10

> <chiral flag>
1

> <version>
0

> <s_m_Source_Path>
C:\Users\Madhana Priya\Downloads

> <s_m_Source_File>
Conformer3D_COMPOUND_CID_13917459.sdf

> <i_m_Source_File_Index>
1

> <PUBCHEM_CONFORMER_DIVERSEORDER>
4
9
5
12
10
3
8
11
2
6
1
7

> <PUBCHEM_EFFECTIVE_ROTOR_COUNT>
5

> <s_m_source_file>
ligprep_moringa-seed.maegz

> <i_m_source_file_index>
46

> <i_lp_mmshare_version>
44012

> <s_epik_input>
W0NIM11PQyg9TylbQ0BASF0oW0NIM10pW0NIMl1bQ0BASF0oW0NIM10pW0NIMl1bQ0gzXQ==

> <s_epik_cmdline>
J2VwaWtfcHl0aG9uJywgJy1waCcsICc3LjAnLCAnLXRuJywgJzgnLCAnLW1hJywgJzIwMCcsICctaW1hZScsICc8aW5maWxlLm1hZT4nLCAnLW9tYWUnLCAnPG91dGZpbGUubWFlPic=

> <r_lp_tautomer_probability>
1

> <r_epik_Ionization_Penalty>
0

> <r_epik_Ionization_Penalty_Charging>
0

> <r_epik_Ionization_Penalty_Neutral>
0

> <r_epik_State_Penalty>
-0

> <r_epik_Charging_Adjusted_Penalty>
0

> <i_epik_Tot_Q>
0

> <i_epik_Tot_abs_Q>
0

> <s_epik_Chemistry_Notes>
This compound has an ester and may undergo hydrolysis at high or low pH.

> <i_f3d_flags>
0

> <s_lp_Force_Field>
OPLS3e

> <r_lp_Energy>
4.44206

> <b_lp_Chiralities_Consistent>
1

> <s_lp_Variant>
13917459-1

$$$$
22214879
                    3D
 Structure written by MMmdl.
 32 31  0  0  1  0            999 V2000
    1.3502    2.7265    2.5182 O   0  0  0  0  0  0
    1.5850    2.9515    0.2401 O   0  0  0  0  0  0
    0.0062   -0.0962   -0.0511 C   0  0  1  0  0  0
    1.5541    0.0070    0.0635 C   0  0  0  0  0  0
   -0.4461   -0.8399   -1.3332 C   0  0  0  0  0  0
    2.1044    0.8147    1.2723 C   0  0  1  0  0  0
   -0.6222   -0.7496    1.1977 C   0  0  0  0  0  0
   -0.1072   -0.1200   -2.6546 C   0  0  0  0  0  0
    3.6417    0.7285    1.3508 C   0  0  0  0  0  0
    1.6568    2.2890    1.2785 C   0  0  0  0  0  0
   -0.7084   -0.8148   -3.8840 C   0  0  0  0  0  0
    0.9093    4.0607    2.7226 C   0  0  0  0  0  0
   -0.3993    0.9145   -0.1149 H   0  0  0  0  0  0
    1.9647   -1.0034    0.0999 H   0  0  0  0  0  0
    1.9594    0.4445   -0.8493 H   0  0  0  0  0  0
   -0.0177   -1.8436   -1.3456 H   0  0  0  0  0  0
   -1.5275   -0.9822   -1.2939 H   0  0  0  0  0  0
    1.7208    0.3571    2.1846 H   0  0  0  0  0  0
   -0.2333   -1.7557    1.3599 H   0  0  0  0  0  0
   -1.7060   -0.8257    1.1028 H   0  0  0  0  0  0
   -0.4287   -0.1685    2.0990 H   0  0  0  0  0  0
   -0.4688    0.9085   -2.6153 H   0  0  0  0  0  0
    0.9730   -0.0607   -2.7863 H   0  0  0  0  0  0
    4.0238    1.2060    2.2545 H   0  0  0  0  0  0
    4.1191    1.2084    0.4949 H   0  0  0  0  0  0
    3.9757   -0.3092    1.3733 H   0  0  0  0  0  0
   -0.4433   -0.2841   -4.7988 H   0  0  0  0  0  0
   -1.7968   -0.8505   -3.8270 H   0  0  0  0  0  0
   -0.3440   -1.8382   -3.9780 H   0  0  0  0  0  0
    0.7073    4.2251    3.7809 H   0  0  0  0  0  0
   -0.0081    4.2608    2.1667 H   0  0  0  0  0  0
    1.6693    4.7769    2.4069 H   0  0  0  0  0  0
  1 10  1  0  0  0
  1 12  1  0  0  0
  2 10  2  0  0  0
  3  4  1  0  0  0
  3  5  1  0  0  0
  3  7  1  0  0  0
  3 13  1  0  0  0
  4  6  1  0  0  0
  4 14  1  0  0  0
  4 15  1  0  0  0
  5  8  1  0  0  0
  5 16  1  0  0  0
  5 17  1  0  0  0
  6  9  1  0  0  0
  6 10  1  0  0  0
  6 18  1  0  0  0
  7 19  1  0  0  0
  7 20  1  0  0  0
  7 21  1  0  0  0
  8 11  1  0  0  0
  8 22  1  0  0  0
  8 23  1  0  0  0
  9 24  1  0  0  0
  9 25  1  0  0  0
  9 26  1  0  0  0
 11 27  1  0  0  0
 11 28  1  0  0  0
 11 29  1  0  0  0
 12 30  1  0  0  0
 12 31  1  0  0  0
 12 32  1  0  0  0
M  END
> <s_m_entry_id>
175

> <s_m_entry_name>
Conformer3D_COMPOUND_CID_22214879.1

> <PUBCHEM_COMPOUND_CID>
22214879

> <PUBCHEM_CONFORMER_RMSD>
0.6

> <PUBCHEM_MMFF94_PARTIAL_CHARGES>
5
1 -0.43
10 0.66
12 0.28
2 -0.57
6 0.06

> <PUBCHEM_PHARMACOPHORE_FEATURES>
5
1 11 hydrophobe
1 2 acceptor
1 7 hydrophobe
1 9 hydrophobe
5 3 4 5 6 8 hydrophobe

> <PUBCHEM_HEAVY_ATOM_COUNT>
12

> <PUBCHEM_ATOM_DEF_STEREO_COUNT>
2

> <PUBCHEM_ATOM_UDEF_STEREO_COUNT>
0

> <PUBCHEM_BOND_DEF_STEREO_COUNT>
0

> <PUBCHEM_BOND_UDEF_STEREO_COUNT>
0

> <PUBCHEM_ISOTOPIC_ATOM_COUNT>
0

> <PUBCHEM_COMPONENT_COUNT>
1

> <PUBCHEM_CACTVS_TAUTO_COUNT>
1

> <PUBCHEM_CONFORMER_ID>
0152F8DF00000001

> <PUBCHEM_MMFF94_ENERGY>
14.5731

> <PUBCHEM_FEATURE_SELFOVERLAP>
25.448

> <PUBCHEM_SHAPE_FINGERPRINT>
10149128 76 18341046431920503113
12932764 1 18335155193100880587
13839132 238 18262808487217352998
14648413 74 18340781436912291540
15775835 57 17822010891413466681
18186145 218 18200039439189507787
18380122 1 17836668665390950315
19973954 147 18271818916514308369
20231682 184 18201429281694825165
20233049 118 18114469946399248676
20606313 2 18271801290084914365
20653085 51 18272944799510326603
20671657 53 17058098687973020359
21130352 189 18200324216669008590
21524375 3 17769656739235090744
21947302 44 18343865502450836293
22096605 113 18202277031103834245
230 275 18342739581090184923
23526113 38 18124057666060558998
7364860 26 17974278825482429715
81228 2 17753631310174306523
88987 49 17968951901608525031

> <PUBCHEM_SHAPE_MULTIPOLES>
235.22
5.45
2.11
1.35
5.34
0.78
0.26
2.92
0.69
-0.56
-0.49
-0.84
-0.57
1.13

> <PUBCHEM_SHAPE_SELFOVERLAP>
432.635

> <PUBCHEM_SHAPE_VOLUME>
150.4

> <PUBCHEM_COORDINATE_TYPE>
2
5
10

> <chiral flag>
1

> <version>
0

> <s_m_Source_Path>
C:\Users\Madhana Priya\Downloads

> <s_m_Source_File>
Conformer3D_COMPOUND_CID_22214879.sdf

> <i_m_Source_File_Index>
1

> <PUBCHEM_CONFORMER_DIVERSEORDER>
1
114
71
69
108
32
30
31
47
48
107
118
86
68
64
80
34
44
122
42
33
99
113
55
97
61
43
24
39
65
70
93
37
91
26
120
52
111
104
115
75
50
21
56
119
38
60
11
95
88
67
6
9
15
72
66
76
121
102
92
98
51
116
14
20
101
94
16
49
40
27
105
106
8
23
4
28
112
82
117
41
109
19
100
58
63
18
12
25
62
90
87
3
85
35
110
46
5
73
53
13
36
78
54
17
22
45
81
29
96
77
79
103
10
7
57
59
89
74
84
2
83

> <PUBCHEM_EFFECTIVE_ROTOR_COUNT>
6

> <s_m_source_file>
ligprep_moringa-seed.maegz

> <i_m_source_file_index>
47

> <i_lp_mmshare_version>
44012

> <s_epik_input>
W0NIM11PQyg9TylbQ0BIXShbQ0gzXSlbQ0gyXVtDQEhdKFtDSDNdKVtDSDJdW0NIMl1bQ0gzXQ==

> <s_epik_cmdline>
J2VwaWtfcHl0aG9uJywgJy1waCcsICc3LjAnLCAnLXRuJywgJzgnLCAnLW1hJywgJzIwMCcsICctaW1hZScsICc8aW5maWxlLm1hZT4nLCAnLW9tYWUnLCAnPG91dGZpbGUubWFlPic=

> <r_lp_tautomer_probability>
1

> <r_epik_Ionization_Penalty>
0

> <r_epik_Ionization_Penalty_Charging>
0

> <r_epik_Ionization_Penalty_Neutral>
0

> <r_epik_State_Penalty>
-0

> <r_epik_Charging_Adjusted_Penalty>
0

> <i_epik_Tot_Q>
0

> <i_epik_Tot_abs_Q>
0

> <s_epik_Chemistry_Notes>
This compound has an ester and may undergo hydrolysis at high or low pH.

> <i_f3d_flags>
0

> <s_lp_Force_Field>
OPLS3e

> <r_lp_Energy>
4.93798

> <b_lp_Chiralities_Consistent>
1

> <s_lp_Variant>
22214879-1

$$$$
5281
                    3D
 Structure written by MMmdl.
 55 54  0  0  1  0            999 V2000
    4.9617   -7.3957   -0.3813 O   0  5  0  0  0  0
    6.8852   -8.4982   -0.4305 O   0  0  0  0  0  0
    0.0041    0.0150    0.0387 C   0  0  0  0  0  0
    1.5417   -0.0198    0.0981 C   0  0  0  0  0  0
   -0.5646    1.4422   -0.0571 C   0  0  0  0  0  0
    2.1051   -1.4512    0.1507 C   0  0  0  0  0  0
   -2.1027    1.4689   -0.1074 C   0  0  0  0  0  0
    3.6433   -1.4931    0.1852 C   0  0  0  0  0  0
   -2.6784    2.8943   -0.2180 C   0  0  0  0  0  0
    4.2015   -2.9273    0.1840 C   0  0  0  0  0  0
   -4.2183    2.9621   -0.1779 C   0  0  0  0  0  0
    5.7418   -2.9748    0.2005 C   0  0  0  0  0  0
   -4.9181    2.3079   -1.3859 C   0  0  0  0  0  0
    6.3289   -4.3925    0.0553 C   0  0  0  0  0  0
   -6.4508    2.4407   -1.3346 C   0  0  0  0  0  0
    6.0463   -5.3259    1.2538 C   0  0  0  0  0  0
   -7.1513    1.7689   -2.5289 C   0  0  0  0  0  0
    6.6999   -6.7261    1.1433 C   0  0  0  0  0  0
   -8.6807    1.8792   -2.4662 C   0  0  0  0  0  0
    6.1323   -7.6026    0.0111 C   0  0  0  0  0  0
   -0.3373   -0.5660   -0.8196 H   0  0  0  0  0  0
   -0.4025   -0.4787    0.9228 H   0  0  0  0  0  0
    1.9487    0.4960   -0.7730 H   0  0  0  0  0  0
    1.8839    0.5376    0.9714 H   0  0  0  0  0  0
   -0.2190    2.0286    0.7959 H   0  0  0  0  0  0
   -0.1654    1.9314   -0.9470 H   0  0  0  0  0  0
    1.7095   -1.9664    1.0276 H   0  0  0  0  0  0
    1.7496   -2.0090   -0.7171 H   0  0  0  0  0  0
   -2.4385    0.8702   -0.9545 H   0  0  0  0  0  0
   -2.5013    0.9860    0.7861 H   0  0  0  0  0  0
    4.0383   -0.9530   -0.6766 H   0  0  0  0  0  0
    4.0022   -0.9636    1.0691 H   0  0  0  0  0  0
   -2.2870    3.4972    0.6029 H   0  0  0  0  0  0
   -2.3171    3.3671   -1.1325 H   0  0  0  0  0  0
    3.8070   -3.4645    1.0470 H   0  0  0  0  0  0
    3.8349   -3.4549   -0.6980 H   0  0  0  0  0  0
   -4.5757    2.5041    0.7456 H   0  0  0  0  0  0
   -4.5154    4.0105   -0.1241 H   0  0  0  0  0  0
    6.1230   -2.3625   -0.6184 H   0  0  0  0  0  0
    6.1162   -2.5148    1.1163 H   0  0  0  0  0  0
   -4.5458    2.7581   -2.3073 H   0  0  0  0  0  0
   -4.6576    1.2501   -1.4344 H   0  0  0  0  0  0
    5.9528   -4.8395   -0.8657 H   0  0  0  0  0  0
    7.4085   -4.3088   -0.0765 H   0  0  0  0  0  0
   -6.8199    2.0014   -0.4064 H   0  0  0  0  0  0
   -6.7228    3.4968   -1.3025 H   0  0  0  0  0  0
    6.4241   -4.8473    2.1582 H   0  0  0  0  0  0
    4.9723   -5.4330    1.4115 H   0  0  0  0  0  0
   -6.7985    2.2153   -3.4597 H   0  0  0  0  0  0
   -6.8729    0.7148   -2.5713 H   0  0  0  0  0  0
    7.7796   -6.6219    1.0238 H   0  0  0  0  0  0
    6.5475   -7.2657    2.0786 H   0  0  0  0  0  0
   -9.1412    1.3870   -3.3232 H   0  0  0  0  0  0
   -9.0038    2.9207   -2.4694 H   0  0  0  0  0  0
   -9.0747    1.4090   -1.5646 H   0  0  0  0  0  0
  1 20  1  0  0  0
  2 20  2  0  0  0
  3  4  1  0  0  0
  3  5  1  0  0  0
  3 21  1  0  0  0
  3 22  1  0  0  0
  4  6  1  0  0  0
  4 23  1  0  0  0
  4 24  1  0  0  0
  5  7  1  0  0  0
  5 25  1  0  0  0
  5 26  1  0  0  0
  6  8  1  0  0  0
  6 27  1  0  0  0
  6 28  1  0  0  0
  7  9  1  0  0  0
  7 29  1  0  0  0
  7 30  1  0  0  0
  8 10  1  0  0  0
  8 31  1  0  0  0
  8 32  1  0  0  0
  9 11  1  0  0  0
  9 33  1  0  0  0
  9 34  1  0  0  0
 10 12  1  0  0  0
 10 35  1  0  0  0
 10 36  1  0  0  0
 11 13  1  0  0  0
 11 37  1  0  0  0
 11 38  1  0  0  0
 12 14  1  0  0  0
 12 39  1  0  0  0
 12 40  1  0  0  0
 13 15  1  0  0  0
 13 41  1  0  0  0
 13 42  1  0  0  0
 14 16  1  0  0  0
 14 43  1  0  0  0
 14 44  1  0  0  0
 15 17  1  0  0  0
 15 45  1  0  0  0
 15 46  1  0  0  0
 16 18  1  0  0  0
 16 47  1  0  0  0
 16 48  1  0  0  0
 17 19  1  0  0  0
 17 49  1  0  0  0
 17 50  1  0  0  0
 18 20  1  0  0  0
 18 51  1  0  0  0
 18 52  1  0  0  0
 19 53  1  0  0  0
 19 54  1  0  0  0
 19 55  1  0  0  0
M  CHG  1   1  -1
M  END
> <s_m_entry_id>
176

> <s_m_entry_name>
Structure2D_COMPOUND_CID_5281.1

> <PUBCHEM_COMPOUND_CID>
5281

> <PUBCHEM_HEAVY_ATOM_COUNT>
20

> <PUBCHEM_ATOM_DEF_STEREO_COUNT>
0

> <PUBCHEM_ATOM_UDEF_STEREO_COUNT>
0

> <PUBCHEM_BOND_DEF_STEREO_COUNT>
0

> <PUBCHEM_BOND_UDEF_STEREO_COUNT>
0

> <PUBCHEM_ISOTOPIC_ATOM_COUNT>
0

> <PUBCHEM_COMPONENT_COUNT>
1

> <PUBCHEM_CACTVS_TAUTO_COUNT>
1

> <PUBCHEM_COORDINATE_TYPE>
1
5
255

> <chiral flag>
0

> <version>
0

> <s_m_Source_Path>
C:\Users\Madhana Priya\Downloads

> <s_m_Source_File>
Structure2D_COMPOUND_CID_5281.sdf

> <i_m_Source_File_Index>
1

> <PUBCHEM_COMPOUND_CANONICALIZED>
1

> <PUBCHEM_CACTVS_COMPLEXITY>
202

> <PUBCHEM_CACTVS_HBOND_ACCEPTOR>
2

> <PUBCHEM_CACTVS_HBOND_DONOR>
1

> <PUBCHEM_CACTVS_ROTATABLE_BOND>
16

> <PUBCHEM_CACTVS_SUBSKEYS>
AAADcfB4MAAAAAAAAAAAAAAAAAAAAAAAAAAAAAAAAAAAAAAAAAAAGgAACAAACACAgAACCAAAAgAIAACQCAAAAAAAAAAAAAEAAAAAABIAAAAAQAAEAAAAAAGIyKCAAAAAAAAAAAAAAAAAAAAAAAAAAAAAAA==

> <PUBCHEM_IUPAC_OPENEYE_NAME>
stearic acid

> <PUBCHEM_IUPAC_CAS_NAME>
octadecanoic acid

> <PUBCHEM_IUPAC_NAME_MARKUP>
octadecanoic acid

> <PUBCHEM_IUPAC_NAME>
octadecanoic acid

> <PUBCHEM_IUPAC_SYSTEMATIC_NAME>
octadecanoic acid

> <PUBCHEM_IUPAC_TRADITIONAL_NAME>
stearic acid

> <PUBCHEM_IUPAC_INCHI>
InChI=1S/C18H36O2/c1-2-3-4-5-6-7-8-9-10-11-12-13-14-15-16-17-18(19)20/h2-17H2,1H3,(H,19,20)

> <PUBCHEM_IUPAC_INCHIKEY>
QIQXTHQIDYTFRH-UHFFFAOYSA-N

> <PUBCHEM_XLOGP3>
7.4

> <PUBCHEM_EXACT_MASS>
284.271530387

> <PUBCHEM_MOLECULAR_FORMULA>
C18H36O2

> <PUBCHEM_MOLECULAR_WEIGHT>
284.5

> <PUBCHEM_OPENEYE_CAN_SMILES>
CCCCCCCCCCCCCCCCCC(=O)O

> <PUBCHEM_OPENEYE_ISO_SMILES>
CCCCCCCCCCCCCCCCCC(=O)O

> <PUBCHEM_CACTVS_TPSA>
37.3

> <PUBCHEM_MONOISOTOPIC_WEIGHT>
284.271530387

> <PUBCHEM_TOTAL_CHARGE>
0

> <s_m_source_file>
ligprep_moringa-seed.maegz

> <i_m_source_file_index>
48

> <i_lp_mmshare_version>
44012

> <i_f3d_flags>
0

> <s_epik_input>
W09IXUMoPU8pW0NIMl1bQ0gyXVtDSDJdW0NIMl1bQ0gyXVtDSDJdW0NIMl1bQ0gyXVtDSDJdW0NIMl1bQ0gyXVtDSDJdW0NIMl1bQ0gyXVtDSDJdW0NIMl1bQ0gzXQ==

> <s_epik_cmdline>
J2VwaWtfcHl0aG9uJywgJy1waCcsICc3LjAnLCAnLXRuJywgJzgnLCAnLW1hJywgJzIwMCcsICctaW1hZScsICc8aW5maWxlLm1hZT4nLCAnLW9tYWUnLCAnPG91dGZpbGUubWFlPic=

> <r_epik_Ionization_Penalty>
0.00486649

> <r_epik_Ionization_Penalty_Charging>
0.00486649

> <r_epik_Ionization_Penalty_Neutral>
0

> <r_epik_State_Penalty>
0.00353128

> <r_epik_Charging_Adjusted_Penalty>
0.00839778

> <i_epik_Tot_Q>
-1

> <i_epik_Tot_abs_Q>
1

> <s_lp_Force_Field>
OPLS3e

> <r_lp_Energy>
6.38287

> <b_lp_Chiralities_Consistent>
1

> <s_lp_Variant>
5281-1

$$$$
10467
                    3D
 Structure written by MMmdl.
 61 60  0  0  1  0            999 V2000
    3.3187  -10.7611    4.3450 O   0  5  0  0  0  0
    1.8131  -11.2344    5.9014 O   0  0  0  0  0  0
    0.0965    0.0939   -0.0407 C   0  0  0  0  0  0
    1.6184    0.0529    0.1997 C   0  0  0  0  0  0
   -0.4405    1.5185   -0.2800 C   0  0  0  0  0  0
    2.2076   -1.3696    0.2851 C   0  0  0  0  0  0
   -1.9785    1.6150   -0.3293 C   0  0  0  0  0  0
    1.6865   -2.2072    1.4695 C   0  0  0  0  0  0
   -2.6338    0.8373   -1.4877 C   0  0  0  0  0  0
    2.3181   -3.6089    1.5362 C   0  0  0  0  0  0
   -4.1627    1.0099   -1.5309 C   0  0  0  0  0  0
    1.7653   -4.4606    2.6926 C   0  0  0  0  0  0
   -4.8295    0.2005   -2.6576 C   0  0  0  0  0  0
    2.3737   -5.8735    2.7402 C   0  0  0  0  0  0
   -6.3609    0.3554   -2.6797 C   0  0  0  0  0  0
    1.7960   -6.7377    3.8749 C   0  0  0  0  0  0
   -7.0311   -0.4547   -3.8066 C   0  0  0  0  0  0
    2.3945   -8.1552    3.9132 C   0  0  0  0  0  0
   -8.5720   -0.4144   -3.7867 C   0  0  0  0  0  0
    1.8128   -9.0162    5.0596 C   0  0  0  0  0  0
   -9.1735    0.9770   -4.0385 C   0  0  0  0  0  0
    2.3648  -10.4532    5.0954 C   0  0  0  0  0  0
   -0.1458   -0.5355   -0.8977 H   0  0  0  0  0  0
   -0.4196   -0.3397    0.8164 H   0  0  0  0  0  0
    2.1200    0.5835   -0.6109 H   0  0  0  0  0  0
    1.8603    0.6028    1.1105 H   0  0  0  0  0  0
   -0.0836    2.1717    0.5177 H   0  0  0  0  0  0
   -0.0195    1.9187   -1.2036 H   0  0  0  0  0  0
    2.0101   -1.8963   -0.6496 H   0  0  0  0  0  0
    3.2934   -1.2910    0.3583 H   0  0  0  0  0  0
   -2.3907    1.2697    0.6201 H   0  0  0  0  0  0
   -2.2555    2.6674   -0.4079 H   0  0  0  0  0  0
    1.8792   -1.6760    2.4029 H   0  0  0  0  0  0
    0.6039   -2.3143    1.3952 H   0  0  0  0  0  0
   -2.2038    1.1656   -2.4353 H   0  0  0  0  0  0
   -2.4008   -0.2241   -1.3961 H   0  0  0  0  0  0
    2.1433   -4.1278    0.5922 H   0  0  0  0  0  0
    3.4004   -3.5161    1.6383 H   0  0  0  0  0  0
   -4.5865    0.7078   -0.5719 H   0  0  0  0  0  0
   -4.4043    2.0671   -1.6522 H   0  0  0  0  0  0
    1.9526   -3.9524    3.6399 H   0  0  0  0  0  0
    0.6810   -4.5388    2.5968 H   0  0  0  0  0  0
   -4.4187    0.5114   -3.6195 H   0  0  0  0  0  0
   -4.5757   -0.8546   -2.5432 H   0  0  0  0  0  0
    2.2032   -6.3729    1.7852 H   0  0  0  0  0  0
    3.4560   -5.7979    2.8565 H   0  0  0  0  0  0
   -6.7690    0.0418   -1.7176 H   0  0  0  0  0  0
   -6.6103    1.4115   -2.7890 H   0  0  0  0  0  0
    1.9718   -6.2439    4.8319 H   0  0  0  0  0  0
    0.7129   -6.8069    3.7609 H   0  0  0  0  0  0
   -6.6711   -0.1035   -4.7747 H   0  0  0  0  0  0
   -6.7146   -1.4961   -3.7308 H   0  0  0  0  0  0
    2.2074   -8.6434    2.9548 H   0  0  0  0  0  0
    3.4785   -8.0803    4.0195 H   0  0  0  0  0  0
   -8.9490   -1.0987   -4.5477 H   0  0  0  0  0  0
   -8.9369   -0.7996   -2.8335 H   0  0  0  0  0  0
    2.0306   -8.5463    6.0197 H   0  0  0  0  0  0
    0.7270   -9.0685    4.9659 H   0  0  0  0  0  0
  -10.2616    0.9254   -4.0817 H   0  0  0  0  0  0
   -8.8252    1.3946   -4.9837 H   0  0  0  0  0  0
   -8.9135    1.6773   -3.2446 H   0  0  0  0  0  0
  1 22  1  0  0  0
  2 22  2  0  0  0
  3  4  1  0  0  0
  3  5  1  0  0  0
  3 23  1  0  0  0
  3 24  1  0  0  0
  4  6  1  0  0  0
  4 25  1  0  0  0
  4 26  1  0  0  0
  5  7  1  0  0  0
  5 27  1  0  0  0
  5 28  1  0  0  0
  6  8  1  0  0  0
  6 29  1  0  0  0
  6 30  1  0  0  0
  7  9  1  0  0  0
  7 31  1  0  0  0
  7 32  1  0  0  0
  8 10  1  0  0  0
  8 33  1  0  0  0
  8 34  1  0  0  0
  9 11  1  0  0  0
  9 35  1  0  0  0
  9 36  1  0  0  0
 10 12  1  0  0  0
 10 37  1  0  0  0
 10 38  1  0  0  0
 11 13  1  0  0  0
 11 39  1  0  0  0
 11 40  1  0  0  0
 12 14  1  0  0  0
 12 41  1  0  0  0
 12 42  1  0  0  0
 13 15  1  0  0  0
 13 43  1  0  0  0
 13 44  1  0  0  0
 14 16  1  0  0  0
 14 45  1  0  0  0
 14 46  1  0  0  0
 15 17  1  0  0  0
 15 47  1  0  0  0
 15 48  1  0  0  0
 16 18  1  0  0  0
 16 49  1  0  0  0
 16 50  1  0  0  0
 17 19  1  0  0  0
 17 51  1  0  0  0
 17 52  1  0  0  0
 18 20  1  0  0  0
 18 53  1  0  0  0
 18 54  1  0  0  0
 19 21  1  0  0  0
 19 55  1  0  0  0
 19 56  1  0  0  0
 20 22  1  0  0  0
 20 57  1  0  0  0
 20 58  1  0  0  0
 21 59  1  0  0  0
 21 60  1  0  0  0
 21 61  1  0  0  0
M  CHG  1   1  -1
M  END
> <s_m_entry_id>
177

> <s_m_entry_name>
Structure2D_COMPOUND_CID_10467.1

> <PUBCHEM_COMPOUND_CID>
10467

> <PUBCHEM_HEAVY_ATOM_COUNT>
22

> <PUBCHEM_ATOM_DEF_STEREO_COUNT>
0

> <PUBCHEM_ATOM_UDEF_STEREO_COUNT>
0

> <PUBCHEM_BOND_DEF_STEREO_COUNT>
0

> <PUBCHEM_BOND_UDEF_STEREO_COUNT>
0

> <PUBCHEM_ISOTOPIC_ATOM_COUNT>
0

> <PUBCHEM_COMPONENT_COUNT>
1

> <PUBCHEM_CACTVS_TAUTO_COUNT>
1

> <PUBCHEM_COORDINATE_TYPE>
1
5
255

> <chiral flag>
0

> <version>
0

> <s_m_Source_Path>
C:\Users\Madhana Priya\Downloads

> <s_m_Source_File>
Structure2D_COMPOUND_CID_10467.sdf

> <i_m_Source_File_Index>
1

> <PUBCHEM_COMPOUND_CANONICALIZED>
1

> <PUBCHEM_CACTVS_COMPLEXITY>
226

> <PUBCHEM_CACTVS_HBOND_ACCEPTOR>
2

> <PUBCHEM_CACTVS_HBOND_DONOR>
1

> <PUBCHEM_CACTVS_ROTATABLE_BOND>
18

> <PUBCHEM_CACTVS_SUBSKEYS>
AAADcfB4MAAAAAAAAAAAAAAAAAAAAAAAAAAAAAAAAAAAAAAAAAAAGgAACAAACACAgAACCAAAAgAIAACQCAAAAAAAAAAAAAEAAAAAABIAAAAAQAAEAAAAAAGIyKCAAAAAAAAAAAAAAAAAAAAAAAAAAAAAAA==

> <PUBCHEM_IUPAC_OPENEYE_NAME>
icosanoic acid

> <PUBCHEM_IUPAC_CAS_NAME>
eicosanoic acid

> <PUBCHEM_IUPAC_NAME_MARKUP>
icosanoic acid

> <PUBCHEM_IUPAC_NAME>
icosanoic acid

> <PUBCHEM_IUPAC_SYSTEMATIC_NAME>
icosanoic acid

> <PUBCHEM_IUPAC_TRADITIONAL_NAME>
arachidic acid

> <PUBCHEM_IUPAC_INCHI>
InChI=1S/C20H40O2/c1-2-3-4-5-6-7-8-9-10-11-12-13-14-15-16-17-18-19-20(21)22/h2-19H2,1H3,(H,21,22)

> <PUBCHEM_IUPAC_INCHIKEY>
VKOBVWXKNCXXDE-UHFFFAOYSA-N

> <PUBCHEM_XLOGP3>
8.5

> <PUBCHEM_EXACT_MASS>
312.302830514

> <PUBCHEM_MOLECULAR_FORMULA>
C20H40O2

> <PUBCHEM_MOLECULAR_WEIGHT>
312.5

> <PUBCHEM_OPENEYE_CAN_SMILES>
CCCCCCCCCCCCCCCCCCCC(=O)O

> <PUBCHEM_OPENEYE_ISO_SMILES>
CCCCCCCCCCCCCCCCCCCC(=O)O

> <PUBCHEM_CACTVS_TPSA>
37.3

> <PUBCHEM_MONOISOTOPIC_WEIGHT>
312.302830514

> <PUBCHEM_TOTAL_CHARGE>
0

> <s_m_source_file>
ligprep_moringa-seed.maegz

> <i_m_source_file_index>
49

> <i_lp_mmshare_version>
44012

> <i_f3d_flags>
0

> <s_epik_input>
W09IXUMoPU8pW0NIMl1bQ0gyXVtDSDJdW0NIMl1bQ0gyXVtDSDJdW0NIMl1bQ0gyXVtDSDJdW0NIMl1bQ0gyXVtDSDJdW0NIMl1bQ0gyXVtDSDJdW0NIMl1bQ0gyXVtDSDJdW0NIM10=

> <s_epik_cmdline>
J2VwaWtfcHl0aG9uJywgJy1waCcsICc3LjAnLCAnLXRuJywgJzgnLCAnLW1hJywgJzIwMCcsICctaW1hZScsICc8aW5maWxlLm1hZT4nLCAnLW9tYWUnLCAnPG91dGZpbGUubWFlPic=

> <r_epik_Ionization_Penalty>
0.00486649

> <r_epik_Ionization_Penalty_Charging>
0.00486649

> <r_epik_Ionization_Penalty_Neutral>
0

> <r_epik_State_Penalty>
0.00353128

> <r_epik_Charging_Adjusted_Penalty>
0.00839778

> <i_epik_Tot_Q>
-1

> <i_epik_Tot_abs_Q>
1

> <s_lp_Force_Field>
OPLS3e

> <r_lp_Energy>
11.7926

> <b_lp_Chiralities_Consistent>
1

> <s_lp_Variant>
10467-1

$$$$
70095
                    3D
 Structure written by MMmdl.
 54 53  0  0  1  0            999 V2000
   -9.1008    4.9316    0.0573 O   0  5  0  0  0  0
   10.6222   -4.5073   -0.2515 O   0  5  0  0  0  0
   -8.9139    7.1364   -0.0712 O   0  0  0  0  0  0
   10.6858   -3.5936   -2.2698 O   0  0  0  0  0  0
   -0.0549    0.0033    0.0606 C   0  0  0  0  0  0
    1.4839   -0.0289    0.0502 C   0  0  0  0  0  0
   -0.6215    1.4344    0.0569 C   0  0  0  0  0  0
    2.0567   -1.4572    0.0233 C   0  0  0  0  0  0
   -2.1601    1.4750    0.0693 C   0  0  0  0  0  0
    3.5956   -1.4826    0.0188 C   0  0  0  0  0  0
   -2.7191    2.9087    0.0281 C   0  0  0  0  0  0
    4.1748   -2.9075   -0.0297 C   0  0  0  0  0  0
   -4.2574    2.9580    0.0383 C   0  0  0  0  0  0
    5.7137   -2.9274   -0.0360 C   0  0  0  0  0  0
   -4.8098    4.3941   -0.0131 C   0  0  0  0  0  0
    6.2946   -4.3522   -0.1206 C   0  0  0  0  0  0
   -6.3479    4.4494    0.0025 C   0  0  0  0  0  0
    7.8327   -4.4152   -0.0394 C   0  0  0  0  0  0
   -6.8911    5.8979   -0.0412 C   0  0  0  0  0  0
    8.5550   -3.7472   -1.2366 C   0  0  0  0  0  0
   -8.4283    5.9852   -0.0163 C   0  0  0  0  0  0
   10.0777   -3.9758   -1.2459 C   0  0  0  0  0  0
   -0.4338   -0.5370   -0.8084 H   0  0  0  0  0  0
   -0.4224   -0.5314    0.9379 H   0  0  0  0  0  0
    1.8510    0.5225   -0.8170 H   0  0  0  0  0  0
    1.8619    0.4966    0.9286 H   0  0  0  0  0  0
   -0.2391    1.9779    0.9224 H   0  0  0  0  0  0
   -0.2540    1.9641   -0.8233 H   0  0  0  0  0  0
    1.6877   -2.0130    0.8867 H   0  0  0  0  0  0
    1.6836   -1.9794   -0.8593 H   0  0  0  0  0  0
   -2.5443    0.9129   -0.7833 H   0  0  0  0  0  0
   -2.5285    0.9671    0.9622 H   0  0  0  0  0  0
    3.9636   -0.9149   -0.8375 H   0  0  0  0  0  0
    3.9680   -0.9709    0.9077 H   0  0  0  0  0  0
   -2.3345    3.4715    0.8801 H   0  0  0  0  0  0
   -2.3485    3.4149   -0.8646 H   0  0  0  0  0  0
    3.8093   -3.4775    0.8261 H   0  0  0  0  0  0
    3.8030   -3.4183   -0.9193 H   0  0  0  0  0  0
   -4.6442    2.3913   -0.8102 H   0  0  0  0  0  0
   -4.6296    2.4591    0.9345 H   0  0  0  0  0  0
    6.0739   -2.3345   -0.8776 H   0  0  0  0  0  0
    6.0848   -2.4373    0.8655 H   0  0  0  0  0  0
   -4.4200    4.9619    0.8334 H   0  0  0  0  0  0
   -4.4402    4.8917   -0.9111 H   0  0  0  0  0  0
    5.8824   -4.9512    0.6927 H   0  0  0  0  0  0
    5.9597   -4.8307   -1.0423 H   0  0  0  0  0  0
   -6.7319    3.8857   -0.8500 H   0  0  0  0  0  0
   -6.7102    3.9452    0.9004 H   0  0  0  0  0  0
    8.1636   -3.9622    0.8970 H   0  0  0  0  0  0
    8.1163   -5.4680    0.0145 H   0  0  0  0  0  0
   -6.5064    6.4604    0.8105 H   0  0  0  0  0  0
   -6.5364    6.3971   -0.9441 H   0  0  0  0  0  0
    8.1484   -4.1335   -2.1724 H   0  0  0  0  0  0
    8.3789   -2.6712   -1.2277 H   0  0  0  0  0  0
  1 21  1  0  0  0
  2 22  1  0  0  0
  3 21  2  0  0  0
  4 22  2  0  0  0
  5  6  1  0  0  0
  5  7  1  0  0  0
  5 23  1  0  0  0
  5 24  1  0  0  0
  6  8  1  0  0  0
  6 25  1  0  0  0
  6 26  1  0  0  0
  7  9  1  0  0  0
  7 27  1  0  0  0
  7 28  1  0  0  0
  8 10  1  0  0  0
  8 29  1  0  0  0
  8 30  1  0  0  0
  9 11  1  0  0  0
  9 31  1  0  0  0
  9 32  1  0  0  0
 10 12  1  0  0  0
 10 33  1  0  0  0
 10 34  1  0  0  0
 11 13  1  0  0  0
 11 35  1  0  0  0
 11 36  1  0  0  0
 12 14  1  0  0  0
 12 37  1  0  0  0
 12 38  1  0  0  0
 13 15  1  0  0  0
 13 39  1  0  0  0
 13 40  1  0  0  0
 14 16  1  0  0  0
 14 41  1  0  0  0
 14 42  1  0  0  0
 15 17  1  0  0  0
 15 43  1  0  0  0
 15 44  1  0  0  0
 16 18  1  0  0  0
 16 45  1  0  0  0
 16 46  1  0  0  0
 17 19  1  0  0  0
 17 47  1  0  0  0
 17 48  1  0  0  0
 18 20  1  0  0  0
 18 49  1  0  0  0
 18 50  1  0  0  0
 19 21  1  0  0  0
 19 51  1  0  0  0
 19 52  1  0  0  0
 20 22  1  0  0  0
 20 53  1  0  0  0
 20 54  1  0  0  0
M  CHG  2   1  -1   2  -1
M  END
> <s_m_entry_id>
178

> <s_m_entry_name>
Structure2D_COMPOUND_CID_70095.1

> <PUBCHEM_COMPOUND_CID>
70095

> <PUBCHEM_HEAVY_ATOM_COUNT>
22

> <PUBCHEM_ATOM_DEF_STEREO_COUNT>
0

> <PUBCHEM_ATOM_UDEF_STEREO_COUNT>
0

> <PUBCHEM_BOND_DEF_STEREO_COUNT>
0

> <PUBCHEM_BOND_UDEF_STEREO_COUNT>
0

> <PUBCHEM_ISOTOPIC_ATOM_COUNT>
0

> <PUBCHEM_COMPONENT_COUNT>
1

> <PUBCHEM_CACTVS_TAUTO_COUNT>
-1

> <PUBCHEM_COORDINATE_TYPE>
1
5
255

> <chiral flag>
0

> <version>
0

> <s_m_Source_Path>
C:\Users\Madhana Priya\Downloads

> <s_m_Source_File>
Structure2D_COMPOUND_CID_70095.sdf

> <i_m_Source_File_Index>
1

> <PUBCHEM_COMPOUND_CANONICALIZED>
1

> <PUBCHEM_CACTVS_COMPLEXITY>
248

> <PUBCHEM_CACTVS_HBOND_ACCEPTOR>
4

> <PUBCHEM_CACTVS_HBOND_DONOR>
2

> <PUBCHEM_CACTVS_ROTATABLE_BOND>
17

> <PUBCHEM_CACTVS_SUBSKEYS>
AAADcfB4OAAAAAAAAAAAAAAAAAAAAAAAAAAAAAAAAAAAAAAAAAAAGgAACAAACACAgAAACAAAAgAIAACQCAAAAAAAAAAAAAEAAAAAABIAAAAAQAAEAAAAAAGIyKCAAAAAAAAAAAAAAAAAAAAAAAAAAAAAAA==

> <PUBCHEM_IUPAC_OPENEYE_NAME>
octadecanedioic acid

> <PUBCHEM_IUPAC_CAS_NAME>
octadecanedioic acid

> <PUBCHEM_IUPAC_NAME_MARKUP>
octadecanedioic acid

> <PUBCHEM_IUPAC_NAME>
octadecanedioic acid

> <PUBCHEM_IUPAC_SYSTEMATIC_NAME>
octadecanedioic acid

> <PUBCHEM_IUPAC_TRADITIONAL_NAME>
octadecanedioic acid

> <PUBCHEM_IUPAC_INCHI>
InChI=1S/C18H34O4/c19-17(20)15-13-11-9-7-5-3-1-2-4-6-8-10-12-14-16-18(21)22/h1-16H2,(H,19,20)(H,21,22)

> <PUBCHEM_IUPAC_INCHIKEY>
BNJOQKFENDDGSC-UHFFFAOYSA-N

> <PUBCHEM_XLOGP3>
6.4

> <PUBCHEM_EXACT_MASS>
314.24570956

> <PUBCHEM_MOLECULAR_FORMULA>
C18H34O4

> <PUBCHEM_MOLECULAR_WEIGHT>
314.5

> <PUBCHEM_OPENEYE_CAN_SMILES>
C(CCCCCCCCC(=O)O)CCCCCCCC(=O)O

> <PUBCHEM_OPENEYE_ISO_SMILES>
C(CCCCCCCCC(=O)O)CCCCCCCC(=O)O

> <PUBCHEM_CACTVS_TPSA>
74.6

> <PUBCHEM_MONOISOTOPIC_WEIGHT>
314.24570956

> <PUBCHEM_TOTAL_CHARGE>
0

> <s_m_source_file>
ligprep_moringa-seed.maegz

> <i_m_source_file_index>
50

> <i_lp_mmshare_version>
44012

> <i_f3d_flags>
0

> <s_epik_input>
W09IXUMoPU8pW0NIMl1bQ0gyXVtDSDJdW0NIMl1bQ0gyXVtDSDJdW0NIMl1bQ0gyXVtDSDJdW0NIMl1bQ0gyXVtDSDJdW0NIMl1bQ0gyXVtDSDJdW0NIMl1DKD1PKVtPSF0=

> <s_epik_cmdline>
J2VwaWtfcHl0aG9uJywgJy1waCcsICc3LjAnLCAnLXRuJywgJzgnLCAnLW1hJywgJzIwMCcsICctaW1hZScsICc8aW5maWxlLm1hZT4nLCAnLW9tYWUnLCAnPG91dGZpbGUubWFlPic=

> <r_epik_Ionization_Penalty>
0.00969334

> <r_epik_Ionization_Penalty_Charging>
0.00969334

> <r_epik_Ionization_Penalty_Neutral>
0

> <r_epik_State_Penalty>
0.00737471

> <r_epik_Charging_Adjusted_Penalty>
0.0170681

> <i_epik_Tot_Q>
-2

> <i_epik_Tot_abs_Q>
2

> <s_lp_Force_Field>
OPLS3e

> <r_lp_Energy>
11.1805

> <b_lp_Chiralities_Consistent>
1

> <s_lp_Variant>
70095-1

$$$$
70095
                    3D
 Structure written by MMmdl.
 55 54  0  0  1  0            999 V2000
   -1.7943    8.3927   -0.8857 O   0  5  0  0  0  0
    9.0214   -2.2470   -0.0736 O   0  0  0  0  0  0
   -3.7226    9.4873   -0.8456 O   0  0  0  0  0  0
    7.7680   -3.7671   -1.2613 O   0  0  0  0  0  0
   -0.0667    0.1427   -0.1492 C   0  0  0  0  0  0
    1.4703    0.0349   -0.0929 C   0  0  0  0  0  0
   -0.6032    1.5868   -0.1022 C   0  0  0  0  0  0
    2.1950    0.6078   -1.3266 C   0  0  0  0  0  0
   -2.1422    1.6539   -0.0526 C   0  0  0  0  0  0
    3.7226    0.4321   -1.2573 C   0  0  0  0  0  0
   -2.7120    3.0826    0.0549 C   0  0  0  0  0  0
    4.4495    1.0163   -2.4845 C   0  0  0  0  0  0
   -2.4775    3.9556   -1.1934 C   0  0  0  0  0  0
    5.9878    0.9631   -2.3984 C   0  0  0  0  0  0
   -3.1259    5.3469   -1.0818 C   0  0  0  0  0  0
    6.5769   -0.4609   -2.3958 C   0  0  0  0  0  0
   -2.9105    6.2113   -2.3420 C   0  0  0  0  0  0
    8.1199   -0.4700   -2.3923 C   0  0  0  0  0  0
   -3.5833    7.6062   -2.2915 C   0  0  0  0  0  0
    8.7581   -1.8774   -2.4328 C   0  0  0  0  0  0
   -2.9802    8.5649   -1.2481 C   0  0  0  0  0  0
    8.4484   -2.7452   -1.2073 C   0  0  0  0  0  0
   -0.4339   -0.3567   -1.0470 H   0  0  0  0  0  0
   -0.4801   -0.4154    0.6922 H   0  0  0  0  0  0
    1.8345    0.5284    0.8095 H   0  0  0  0  0  0
    1.7377   -1.0174    0.0154 H   0  0  0  0  0  0
   -0.1926    2.0974    0.7702 H   0  0  0  0  0  0
   -0.2452    2.1325   -0.9748 H   0  0  0  0  0  0
    1.8150    0.1231   -2.2273 H   0  0  0  0  0  0
    1.9656    1.6688   -1.4293 H   0  0  0  0  0  0
   -2.5608    1.1609   -0.9313 H   0  0  0  0  0  0
   -2.4924    1.0793    0.8062 H   0  0  0  0  0  0
    4.0994    0.9113   -0.3524 H   0  0  0  0  0  0
    3.9543   -0.6293   -1.1621 H   0  0  0  0  0  0
   -3.7853    3.0117    0.2380 H   0  0  0  0  0  0
   -2.2929    3.5763    0.9331 H   0  0  0  0  0  0
    4.1171    0.5021   -3.3877 H   0  0  0  0  0  0
    4.1506    2.0584   -2.6082 H   0  0  0  0  0  0
   -1.4074    4.0791   -1.3626 H   0  0  0  0  0  0
   -2.8706    3.4422   -2.0722 H   0  0  0  0  0  0
    6.3982    1.5138   -3.2462 H   0  0  0  0  0  0
    6.3193    1.4982   -1.5072 H   0  0  0  0  0  0
   -4.1962    5.2362   -0.9015 H   0  0  0  0  0  0
   -2.7213    5.8587   -0.2077 H   0  0  0  0  0  0
    6.2101   -1.0032   -1.5243 H   0  0  0  0  0  0
    6.2157   -1.0047   -3.2700 H   0  0  0  0  0  0
   -1.8435    6.3157   -2.5473 H   0  0  0  0  0  0
   -3.3169    5.6741   -3.2000 H   0  0  0  0  0  0
    8.4748    0.0879   -3.2602 H   0  0  0  0  0  0
    8.4908    0.0788   -1.5246 H   0  0  0  0  0  0
   -3.4843    8.0851   -3.2662 H   0  0  0  0  0  0
   -4.6542    7.4941   -2.1142 H   0  0  0  0  0  0
    8.4355   -2.4010   -3.3340 H   0  0  0  0  0  0
    9.8420   -1.7874   -2.5159 H   0  0  0  0  0  0
    8.8317   -2.7870    0.6967 H   0  0  0  0  0  0
  1 21  1  0  0  0
  2 22  1  0  0  0
  2 55  1  0  0  0
  3 21  2  0  0  0
  4 22  2  0  0  0
  5  6  1  0  0  0
  5  7  1  0  0  0
  5 23  1  0  0  0
  5 24  1  0  0  0
  6  8  1  0  0  0
  6 25  1  0  0  0
  6 26  1  0  0  0
  7  9  1  0  0  0
  7 27  1  0  0  0
  7 28  1  0  0  0
  8 10  1  0  0  0
  8 29  1  0  0  0
  8 30  1  0  0  0
  9 11  1  0  0  0
  9 31  1  0  0  0
  9 32  1  0  0  0
 10 12  1  0  0  0
 10 33  1  0  0  0
 10 34  1  0  0  0
 11 13  1  0  0  0
 11 35  1  0  0  0
 11 36  1  0  0  0
 12 14  1  0  0  0
 12 37  1  0  0  0
 12 38  1  0  0  0
 13 15  1  0  0  0
 13 39  1  0  0  0
 13 40  1  0  0  0
 14 16  1  0  0  0
 14 41  1  0  0  0
 14 42  1  0  0  0
 15 17  1  0  0  0
 15 43  1  0  0  0
 15 44  1  0  0  0
 16 18  1  0  0  0
 16 45  1  0  0  0
 16 46  1  0  0  0
 17 19  1  0  0  0
 17 47  1  0  0  0
 17 48  1  0  0  0
 18 20  1  0  0  0
 18 49  1  0  0  0
 18 50  1  0  0  0
 19 21  1  0  0  0
 19 51  1  0  0  0
 19 52  1  0  0  0
 20 22  1  0  0  0
 20 53  1  0  0  0
 20 54  1  0  0  0
M  CHG  1   1  -1
M  END
> <s_m_entry_id>
178

> <s_m_entry_name>
Structure2D_COMPOUND_CID_70095.1

> <PUBCHEM_COMPOUND_CID>
70095

> <PUBCHEM_HEAVY_ATOM_COUNT>
22

> <PUBCHEM_ATOM_DEF_STEREO_COUNT>
0

> <PUBCHEM_ATOM_UDEF_STEREO_COUNT>
0

> <PUBCHEM_BOND_DEF_STEREO_COUNT>
0

> <PUBCHEM_BOND_UDEF_STEREO_COUNT>
0

> <PUBCHEM_ISOTOPIC_ATOM_COUNT>
0

> <PUBCHEM_COMPONENT_COUNT>
1

> <PUBCHEM_CACTVS_TAUTO_COUNT>
-1

> <PUBCHEM_COORDINATE_TYPE>
1
5
255

> <chiral flag>
0

> <version>
0

> <s_m_Source_Path>
C:\Users\Madhana Priya\Downloads

> <s_m_Source_File>
Structure2D_COMPOUND_CID_70095.sdf

> <i_m_Source_File_Index>
1

> <PUBCHEM_COMPOUND_CANONICALIZED>
1

> <PUBCHEM_CACTVS_COMPLEXITY>
248

> <PUBCHEM_CACTVS_HBOND_ACCEPTOR>
4

> <PUBCHEM_CACTVS_HBOND_DONOR>
2

> <PUBCHEM_CACTVS_ROTATABLE_BOND>
17

> <PUBCHEM_CACTVS_SUBSKEYS>
AAADcfB4OAAAAAAAAAAAAAAAAAAAAAAAAAAAAAAAAAAAAAAAAAAAGgAACAAACACAgAAACAAAAgAIAACQCAAAAAAAAAAAAAEAAAAAABIAAAAAQAAEAAAAAAGIyKCAAAAAAAAAAAAAAAAAAAAAAAAAAAAAAA==

> <PUBCHEM_IUPAC_OPENEYE_NAME>
octadecanedioic acid

> <PUBCHEM_IUPAC_CAS_NAME>
octadecanedioic acid

> <PUBCHEM_IUPAC_NAME_MARKUP>
octadecanedioic acid

> <PUBCHEM_IUPAC_NAME>
octadecanedioic acid

> <PUBCHEM_IUPAC_SYSTEMATIC_NAME>
octadecanedioic acid

> <PUBCHEM_IUPAC_TRADITIONAL_NAME>
octadecanedioic acid

> <PUBCHEM_IUPAC_INCHI>
InChI=1S/C18H34O4/c19-17(20)15-13-11-9-7-5-3-1-2-4-6-8-10-12-14-16-18(21)22/h1-16H2,(H,19,20)(H,21,22)

> <PUBCHEM_IUPAC_INCHIKEY>
BNJOQKFENDDGSC-UHFFFAOYSA-N

> <PUBCHEM_XLOGP3>
6.4

> <PUBCHEM_EXACT_MASS>
314.24570956

> <PUBCHEM_MOLECULAR_FORMULA>
C18H34O4

> <PUBCHEM_MOLECULAR_WEIGHT>
314.5

> <PUBCHEM_OPENEYE_CAN_SMILES>
C(CCCCCCCCC(=O)O)CCCCCCCC(=O)O

> <PUBCHEM_OPENEYE_ISO_SMILES>
C(CCCCCCCCC(=O)O)CCCCCCCC(=O)O

> <PUBCHEM_CACTVS_TPSA>
74.6

> <PUBCHEM_MONOISOTOPIC_WEIGHT>
314.24570956

> <PUBCHEM_TOTAL_CHARGE>
0

> <s_m_source_file>
ligprep_moringa-seed.maegz

> <i_m_source_file_index>
50

> <i_lp_mmshare_version>
44012

> <i_f3d_flags>
0

> <s_epik_input>
W09IXUMoPU8pW0NIMl1bQ0gyXVtDSDJdW0NIMl1bQ0gyXVtDSDJdW0NIMl1bQ0gyXVtDSDJdW0NIMl1bQ0gyXVtDSDJdW0NIMl1bQ0gyXVtDSDJdW0NIMl1DKD1PKVtPSF0=

> <s_epik_cmdline>
J2VwaWtfcHl0aG9uJywgJy1waCcsICc3LjAnLCAnLXRuJywgJzgnLCAnLW1hJywgJzIwMCcsICctaW1hZScsICc8aW5maWxlLm1hZT4nLCAnLW9tYWUnLCAnPG91dGZpbGUubWFlPic=

> <r_epik_Ionization_Penalty>
2.44411

> <r_epik_Ionization_Penalty_Charging>
0.00243824

> <r_epik_Ionization_Penalty_Neutral>
2.44167

> <r_epik_State_Penalty>
2.60249

> <r_epik_Charging_Adjusted_Penalty>
2.60492

> <i_epik_Tot_Q>
-1

> <i_epik_Tot_abs_Q>
1

> <s_lp_Force_Field>
OPLS3e

> <r_lp_Energy>
4.70118

> <b_lp_Chiralities_Consistent>
1

> <s_lp_Variant>
70095-2

$$$$
550069
                    3D
 Structure written by MMmdl.
 98 97  0  0  1  0            999 V2000
   -4.6594    5.1678    3.7624 O   0  0  0  0  0  0
    9.6073   -5.8256   -0.1431 O   0  0  0  0  0  0
   -3.6143    3.7056    7.5844 O   0  0  0  0  0  0
   11.9918   -4.9950   -1.5324 O   0  0  0  0  0  0
   -5.3619    6.5930    6.1572 O   0  0  0  0  0  0
   12.2994   -8.2396    0.1563 O   0  0  0  0  0  0
   -2.9965    6.4458    8.5636 O   0  0  0  0  0  0
   14.4466   -5.6600    0.0098 O   0  0  0  0  0  0
   -5.4063    4.3583   10.3683 O   0  0  0  0  0  0
   14.3100   -6.1059   -3.6266 O   0  0  0  0  0  0
   -3.7973    5.3973   12.5665 O   0  0  0  0  0  0
   16.9433   -4.9604   -1.3910 O   0  0  0  0  0  0
   -0.1634    0.0798   -0.3573 C   0  0  0  0  0  0
    1.3645    0.0185   -0.1826 C   0  0  0  0  0  0
   -0.7303    1.4998   -0.1820 C   0  0  0  0  0  0
    1.9306   -1.4031   -0.3469 C   0  0  0  0  0  0
   -2.2635    1.5533   -0.3071 C   0  0  0  0  0  0
    3.4572   -1.4668   -0.1608 C   0  0  0  0  0  0
   -2.8331    2.9662   -0.0894 C   0  0  0  0  0  0
    4.0219   -2.8887   -0.3289 C   0  0  0  0  0  0
   -4.3729    3.0057   -0.1389 C   0  0  0  0  0  0
    5.5496   -2.9547   -0.1527 C   0  0  0  0  0  0
   -4.9849    4.4114    0.0450 C   0  0  0  0  0  0
    6.1106   -4.3785   -0.3184 C   0  0  0  0  0  0
   -4.6244    5.1374    1.3593 C   0  0  0  0  0  0
    7.6398   -4.4443   -0.1578 C   0  0  0  0  0  0
   -4.5137    4.8034    7.5694 C   0  0  2  0  0  0
   12.4929   -6.3028   -1.3054 C   0  0  2  0  0  0
   -4.4886    5.4764    6.1652 C   0  0  1  0  0  0
   11.7669   -6.9492   -0.0860 C   0  0  1  0  0  0
   -4.2196    5.7571    8.7726 C   0  0  1  0  0  0
   14.0526   -6.2644   -1.2120 C   0  0  1  0  0  0
   -5.0052    4.3722    2.6376 C   0  0  0  0  0  0
    8.1978   -5.8667   -0.3135 C   0  0  0  0  0  0
   -4.9035    4.5339    5.0126 C   0  0  0  0  0  0
   10.2374   -7.0955   -0.2568 C   0  0  0  0  0  0
   -4.1986    5.0774   10.1736 C   0  0  1  0  0  0
   14.7822   -5.5690   -2.4034 C   0  0  1  0  0  0
   -4.0278    6.0746   11.3460 C   0  0  0  0  0  0
   16.3221   -5.7339   -2.3980 C   0  0  0  0  0  0
   -0.4323   -0.2982   -1.3450 H   0  0  0  0  0  0
   -0.6352   -0.5887    0.3646 H   0  0  0  0  0  0
    1.8385    0.6832   -0.9066 H   0  0  0  0  0  0
    1.6308    0.4007    0.8043 H   0  0  0  0  0  0
   -0.4354    1.8867    0.7949 H   0  0  0  0  0  0
   -0.2819    2.1647   -0.9218 H   0  0  0  0  0  0
    1.4515   -2.0688    0.3728 H   0  0  0  0  0  0
    1.6701   -1.7829   -1.3360 H   0  0  0  0  0  0
   -2.5626    1.1880   -1.2909 H   0  0  0  0  0  0
   -2.7063    0.8707    0.4201 H   0  0  0  0  0  0
    3.9368   -0.7992   -0.8785 H   0  0  0  0  0  0
    3.7172   -1.0895    0.8295 H   0  0  0  0  0  0
   -2.4893    3.3378    0.8765 H   0  0  0  0  0  0
   -2.4265    3.6436   -0.8419 H   0  0  0  0  0  0
    3.5454   -3.5541    0.3927 H   0  0  0  0  0  0
    3.7562   -3.2678   -1.3169 H   0  0  0  0  0  0
   -4.7063    2.6084   -1.0987 H   0  0  0  0  0  0
   -4.7804    2.3291    0.6131 H   0  0  0  0  0  0
    6.0258   -2.2917   -0.8770 H   0  0  0  0  0  0
    5.8176   -2.5727    0.8338 H   0  0  0  0  0  0
   -4.6837    5.0398   -0.7944 H   0  0  0  0  0  0
   -6.0705    4.3313   -0.0269 H   0  0  0  0  0  0
    5.6412   -5.0391    0.4125 H   0  0  0  0  0  0
    5.8346   -4.7643   -1.3011 H   0  0  0  0  0  0
   -3.5571    5.3611    1.3745 H   0  0  0  0  0  0
   -5.1260    6.1061    1.3674 H   0  0  0  0  0  0
    8.1116   -3.7913   -0.8935 H   0  0  0  0  0  0
    7.9194   -4.0550    0.8225 H   0  0  0  0  0  0
   -5.5081    4.3771    7.7110 H   0  0  0  0  0  0
   12.2228   -6.8826   -2.1893 H   0  0  0  0  0  0
   -3.4821    5.8455    5.9615 H   0  0  0  0  0  0
   11.9536   -6.3534    0.8090 H   0  0  0  0  0  0
   -4.9953    6.5245    8.7926 H   0  0  0  0  0  0
   14.4115   -7.2938   -1.1656 H   0  0  0  0  0  0
   -4.4697    3.4222    2.6804 H   0  0  0  0  0  0
   -6.0753    4.1570    2.6448 H   0  0  0  0  0  0
    7.9516   -6.2589   -1.3022 H   0  0  0  0  0  0
    7.7491   -6.5271    0.4311 H   0  0  0  0  0  0
   -5.9543    4.2523    5.1082 H   0  0  0  0  0  0
   -4.3228    3.6110    5.0592 H   0  0  0  0  0  0
    9.8374   -7.7502    0.5210 H   0  0  0  0  0  0
   10.0067   -7.5623   -1.2167 H   0  0  0  0  0  0
   -3.3823    4.3537   10.2092 H   0  0  0  0  0  0
   14.5444   -4.5036   -2.4021 H   0  0  0  0  0  0
   -4.9062    6.7129   11.4514 H   0  0  0  0  0  0
   -3.1747    6.7318   11.1757 H   0  0  0  0  0  0
   16.7418   -5.4202   -3.3553 H   0  0  0  0  0  0
   16.6030   -6.7818   -2.2832 H   0  0  0  0  0  0
   -3.6553    3.2894    8.4488 H   0  0  0  0  0  0
   12.1896   -4.4565   -0.7621 H   0  0  0  0  0  0
   -6.2652    6.2747    6.2248 H   0  0  0  0  0  0
   13.2389   -8.1520    0.3342 H   0  0  0  0  0  0
   -3.0342    6.8824    7.7090 H   0  0  0  0  0  0
   15.4038   -5.5753    0.0122 H   0  0  0  0  0  0
   -6.1361    4.9821   10.3753 H   0  0  0  0  0  0
   13.3628   -5.9555   -3.6783 H   0  0  0  0  0  0
   -4.5869    4.9002   12.7934 H   0  0  0  0  0  0
   17.8945   -5.0658   -1.4686 H   0  0  0  0  0  0
  1 33  1  0  0  0
  1 35  1  0  0  0
  2 34  1  0  0  0
  2 36  1  0  0  0
  3 27  1  0  0  0
  3 89  1  0  0  0
  4 28  1  0  0  0
  4 90  1  0  0  0
  5 29  1  0  0  0
  5 91  1  0  0  0
  6 30  1  0  0  0
  6 92  1  0  0  0
  7 31  1  0  0  0
  7 93  1  0  0  0
  8 32  1  0  0  0
  8 94  1  0  0  0
  9 37  1  0  0  0
  9 95  1  0  0  0
 10 38  1  0  0  0
 10 96  1  0  0  0
 11 39  1  0  0  0
 11 97  1  0  0  0
 12 40  1  0  0  0
 12 98  1  0  0  0
 13 14  1  0  0  0
 13 15  1  0  0  0
 13 41  1  0  0  0
 13 42  1  0  0  0
 14 16  1  0  0  0
 14 43  1  0  0  0
 14 44  1  0  0  0
 15 17  1  0  0  0
 15 45  1  0  0  0
 15 46  1  0  0  0
 16 18  1  0  0  0
 16 47  1  0  0  0
 16 48  1  0  0  0
 17 19  1  0  0  0
 17 49  1  0  0  0
 17 50  1  0  0  0
 18 20  1  0  0  0
 18 51  1  0  0  0
 18 52  1  0  0  0
 19 21  1  0  0  0
 19 53  1  0  0  0
 19 54  1  0  0  0
 20 22  1  0  0  0
 20 55  1  0  0  0
 20 56  1  0  0  0
 21 23  1  0  0  0
 21 57  1  0  0  0
 21 58  1  0  0  0
 22 24  1  0  0  0
 22 59  1  0  0  0
 22 60  1  0  0  0
 23 25  1  0  0  0
 23 61  1  0  0  0
 23 62  1  0  0  0
 24 26  1  0  0  0
 24 63  1  0  0  0
 24 64  1  0  0  0
 25 33  1  0  0  0
 25 65  1  0  0  0
 25 66  1  0  0  0
 26 34  1  0  0  0
 26 67  1  0  0  0
 26 68  1  0  0  0
 27 29  1  0  0  0
 27 31  1  0  0  0
 27 69  1  0  0  0
 28 30  1  0  0  0
 28 32  1  0  0  0
 28 70  1  0  0  0
 29 35  1  0  0  0
 29 71  1  0  0  0
 30 36  1  0  0  0
 30 72  1  0  0  0
 31 37  1  0  0  0
 31 73  1  0  0  0
 32 38  1  0  0  0
 32 74  1  0  0  0
 33 75  1  0  0  0
 33 76  1  0  0  0
 34 77  1  0  0  0
 34 78  1  0  0  0
 35 79  1  0  0  0
 35 80  1  0  0  0
 36 81  1  0  0  0
 36 82  1  0  0  0
 37 39  1  0  0  0
 37 83  1  0  0  0
 38 40  1  0  0  0
 38 84  1  0  0  0
 39 85  1  0  0  0
 39 86  1  0  0  0
 40 87  1  0  0  0
 40 88  1  0  0  0
M  END
> <s_m_entry_id>
179

> <s_m_entry_name>
Structure2D_COMPOUND_CID_550069.1

> <PUBCHEM_COMPOUND_CID>
550069

> <PUBCHEM_HEAVY_ATOM_COUNT>
40

> <PUBCHEM_ATOM_DEF_STEREO_COUNT>
0

> <PUBCHEM_ATOM_UDEF_STEREO_COUNT>
8

> <PUBCHEM_BOND_DEF_STEREO_COUNT>
0

> <PUBCHEM_BOND_UDEF_STEREO_COUNT>
0

> <PUBCHEM_ISOTOPIC_ATOM_COUNT>
0

> <PUBCHEM_COMPONENT_COUNT>
1

> <PUBCHEM_CACTVS_TAUTO_COUNT>
-1

> <PUBCHEM_COORDINATE_TYPE>
1
5
255

> <chiral flag>
1

> <version>
0

> <s_m_Source_Path>
C:\Users\Madhana Priya\Downloads

> <s_m_Source_File>
Structure2D_COMPOUND_CID_550069.sdf

> <i_m_Source_File_Index>
1

> <PUBCHEM_COMPOUND_CANONICALIZED>
1

> <PUBCHEM_CACTVS_COMPLEXITY>
497

> <PUBCHEM_CACTVS_HBOND_ACCEPTOR>
12

> <PUBCHEM_CACTVS_HBOND_DONOR>
10

> <PUBCHEM_CACTVS_ROTATABLE_BOND>
29

> <PUBCHEM_CACTVS_SUBSKEYS>
AAADcfB4PAAAAAAAAAAAAAAAAAAAAAAAAAAAAAAAAAAAAAAAAAAAGgAACAAACBSggAIAAAAABgAAAAAAAAAAAAAAAAAAAAAAAAABEAIAAAACQAAFAAADAAHA4KwAAAAAAAAAAAAAAAAAAAAAAAAAAAAAAA==

> <PUBCHEM_IUPAC_OPENEYE_NAME>
6-[16-(2,3,4,5,6-pentahydroxyhexoxy)hexadecoxy]hexane-1,2,3,4,5-pentol

> <PUBCHEM_IUPAC_CAS_NAME>
6-[16-(2,3,4,5,6-pentahydroxyhexoxy)hexadecoxy]hexane-1,2,3,4,5-pentol

> <PUBCHEM_IUPAC_NAME_MARKUP>
6-[16-(2,3,4,5,6-pentahydroxyhexoxy)hexadecoxy]hexane-1,2,3,4,5-pentol

> <PUBCHEM_IUPAC_NAME>
6-[16-(2,3,4,5,6-pentahydroxyhexoxy)hexadecoxy]hexane-1,2,3,4,5-pentol

> <PUBCHEM_IUPAC_SYSTEMATIC_NAME>
6-[16-[2,3,4,5,6-pentakis(oxidanyl)hexoxy]hexadecoxy]hexane-1,2,3,4,5-pentol

> <PUBCHEM_IUPAC_TRADITIONAL_NAME>
6-[16-(2,3,4,5,6-pentahydroxyhexoxy)hexadecoxy]hexane-1,2,3,4,5-pentol

> <PUBCHEM_IUPAC_INCHI>
InChI=1S/C28H58O12/c29-17-21(31)25(35)27(37)23(33)19-39-15-13-11-9-7-5-3-1-2-4-6-8-10-12-14-16-40-20-24(34)28(38)26(36)22(32)18-30/h21-38H,1-20H2

> <PUBCHEM_IUPAC_INCHIKEY>
VSTXLAWCOXSRJQ-UHFFFAOYSA-N

> <PUBCHEM_EXACT_MASS>
586.39282728

> <PUBCHEM_MOLECULAR_FORMULA>
C28H58O12

> <PUBCHEM_MOLECULAR_WEIGHT>
586.8

> <PUBCHEM_OPENEYE_CAN_SMILES>
C(CCCCCCCCOCC(C(C(C(CO)O)O)O)O)CCCCCCCOCC(C(C(C(CO)O)O)O)O

> <PUBCHEM_OPENEYE_ISO_SMILES>
C(CCCCCCCCOCC(C(C(C(CO)O)O)O)O)CCCCCCCOCC(C(C(C(CO)O)O)O)O

> <PUBCHEM_MONOISOTOPIC_WEIGHT>
586.39282728

> <PUBCHEM_TOTAL_CHARGE>
0

> <PUBCHEM_XLOGP3_AA>
0.5

> <PUBCHEM_CACTVS_TPSA>
221

> <PUBCHEM_BONDANNOTATIONS>
38  10  3
27  3  3
28  4  3
29  5  3
30  6  3
31  7  3
32  8  3
37  9  3

> <s_m_source_file>
ligprep_moringa-seed.maegz

> <i_m_source_file_index>
51

> <i_lp_mmshare_version>
44012

> <i_f3d_flags>
0

> <s_epik_input>
W09IXVtDSDJdW0NAQEhdKFtPSF0pW0NAQEhdKFtPSF0pW0NASF0oW09IXSlbQ0BIXShbT0hdKVtDSDJdT1tDSDJdW0NIMl1bQ0gyXVtDSDJdW0NIMl1bQ0gyXVtDSDJdW0NIMl1bQ0gyXVtDSDJdW0NIMl1bQ0gyXVtDSDJdW0NIMl1bQ0gyXVtDSDJdT1tDSDJdW0NAQEhdKFtPSF0pW0NAQEhdKFtPSF0pW0NASF0oW09IXSlbQ0BIXShbT0hdKVtDSDJdW09IXQ==

> <s_epik_cmdline>
J2VwaWtfcHl0aG9uJywgJy1waCcsICc3LjAnLCAnLXRuJywgJzgnLCAnLW1hJywgJzIwMCcsICctaW1hZScsICc8aW5maWxlLm1hZT4nLCAnLW9tYWUnLCAnPG91dGZpbGUubWFlPic=

> <r_lp_tautomer_probability>
1

> <r_epik_Ionization_Penalty>
5.7274e-007

> <r_epik_Ionization_Penalty_Charging>
0

> <r_epik_Ionization_Penalty_Neutral>
5.7274e-007

> <r_epik_State_Penalty>
-0

> <r_epik_Charging_Adjusted_Penalty>
0

> <i_epik_Tot_Q>
0

> <i_epik_Tot_abs_Q>
0

> <s_lp_Force_Field>
OPLS3e

> <r_lp_Energy>
20.1847

> <b_lp_Chiralities_Consistent>
1

> <s_lp_Variant>
550069-1

$$$$
543363
                    3D
 Structure written by MMmdl.
 48 47  0  0  1  0            999 V2000
    4.2836   -2.4178   -0.1006 O   0  0  0  0  0  0
    6.4737   -1.7470   -0.3027 O   0  0  0  0  0  0
   -0.6060    1.5753    0.1777 C   0  0  0  0  0  0
    0.0446    0.1804    0.1616 C   0  0  0  0  0  0
   -2.1439    1.5178    0.1831 C   0  0  0  0  0  0
    1.5821    0.2348    0.1167 C   0  0  0  0  0  0
   -2.7973    2.9133    0.1849 C   0  0  0  0  0  0
    2.2287   -1.1601    0.0659 C   0  0  0  0  0  0
   -4.3370    2.8930    0.0758 C   0  0  0  0  0  0
    3.7607   -1.0983   -0.0133 C   0  0  0  0  0  0
   -5.0709    2.2203    1.2530 C   0  0  0  0  0  0
    5.9441   -4.1194   -0.3440 C   0  0  0  0  0  0
    7.3510   -4.4533   -0.8906 C   0  0  0  0  0  0
   -4.8783    2.9139    2.5889 C   0  0  0  0  0  0
    5.6085   -2.6242   -0.2436 C   0  0  0  0  0  0
    7.5520   -4.1070   -2.3799 C   0  0  0  0  0  0
    8.9389   -4.5032   -2.9028 C   0  0  0  0  0  0
   -4.2959    2.3562    3.6617 C   0  0  0  0  0  0
   -0.2598    2.1270    1.0532 H   0  0  0  0  0  0
   -0.2696    2.1408   -0.6926 H   0  0  0  0  0  0
   -0.2736   -0.3782    1.0432 H   0  0  0  0  0  0
   -0.3214   -0.3773   -0.7019 H   0  0  0  0  0  0
   -2.4868    0.9605   -0.6901 H   0  0  0  0  0  0
   -2.4761    0.9556    1.0566 H   0  0  0  0  0  0
    1.8970    0.8096   -0.7557 H   0  0  0  0  0  0
    1.9521    0.7755    0.9893 H   0  0  0  0  0  0
   -2.4993    3.4559    1.0832 H   0  0  0  0  0  0
   -2.4027    3.4902   -0.6528 H   0  0  0  0  0  0
    1.9339   -1.7315    0.9474 H   0  0  0  0  0  0
    1.8451   -1.7048   -0.7983 H   0  0  0  0  0  0
   -4.6942    3.9193   -0.0222 H   0  0  0  0  0  0
   -4.6240    2.3959   -0.8519 H   0  0  0  0  0  0
    4.1638   -0.5970    0.8684 H   0  0  0  0  0  0
    4.0647   -0.5221   -0.8892 H   0  0  0  0  0  0
   -6.1416    2.2335    1.0465 H   0  0  0  0  0  0
   -4.8046    1.1645    1.3176 H   0  0  0  0  0  0
    8.1109   -3.9500   -0.2899 H   0  0  0  0  0  0
    7.5272   -5.5203   -0.7481 H   0  0  0  0  0  0
    5.1909   -4.6042   -0.9662 H   0  0  0  0  0  0
    5.8410   -4.5464    0.6538 H   0  0  0  0  0  0
   -5.2469    3.9274    2.6573 H   0  0  0  0  0  0
    6.7897   -4.6093   -2.9770 H   0  0  0  0  0  0
    7.4083   -3.0380   -2.5401 H   0  0  0  0  0  0
    9.0466   -4.2415   -3.9557 H   0  0  0  0  0  0
    9.1054   -5.5769   -2.8101 H   0  0  0  0  0  0
    9.7297   -3.9922   -2.3525 H   0  0  0  0  0  0
   -3.9153    1.3456    3.6333 H   0  0  0  0  0  0
   -4.1915    2.9066    4.5851 H   0  0  0  0  0  0
  1 10  1  0  0  0
  1 15  1  0  0  0
  2 15  2  0  0  0
  3  4  1  0  0  0
  3  5  1  0  0  0
  3 19  1  0  0  0
  3 20  1  0  0  0
  4  6  1  0  0  0
  4 21  1  0  0  0
  4 22  1  0  0  0
  5  7  1  0  0  0
  5 23  1  0  0  0
  5 24  1  0  0  0
  6  8  1  0  0  0
  6 25  1  0  0  0
  6 26  1  0  0  0
  7  9  1  0  0  0
  7 27  1  0  0  0
  7 28  1  0  0  0
  8 10  1  0  0  0
  8 29  1  0  0  0
  8 30  1  0  0  0
  9 11  1  0  0  0
  9 31  1  0  0  0
  9 32  1  0  0  0
 10 33  1  0  0  0
 10 34  1  0  0  0
 11 14  1  0  0  0
 11 35  1  0  0  0
 11 36  1  0  0  0
 12 13  1  0  0  0
 12 15  1  0  0  0
 12 39  1  0  0  0
 12 40  1  0  0  0
 13 16  1  0  0  0
 13 37  1  0  0  0
 13 38  1  0  0  0
 14 18  2  0  0  0
 14 41  1  0  0  0
 16 17  1  0  0  0
 16 42  1  0  0  0
 16 43  1  0  0  0
 17 44  1  0  0  0
 17 45  1  0  0  0
 17 46  1  0  0  0
 18 47  1  0  0  0
 18 48  1  0  0  0
M  END
> <s_m_entry_id>
180

> <s_m_entry_name>
Conformer3D_COMPOUND_CID_543363.1

> <PUBCHEM_COMPOUND_CID>
543363

> <PUBCHEM_CONFORMER_RMSD>
1.2

> <PUBCHEM_MMFF94_PARTIAL_CHARGES>
11
1 -0.43
10 0.28
11 0.14
12 0.06
14 -0.29
15 0.66
18 -0.3
2 -0.57
41 0.15
47 0.15
48 0.15

> <PUBCHEM_PHARMACOPHORE_FEATURES>
3
1 17 hydrophobe
1 18 hydrophobe
1 2 acceptor

> <PUBCHEM_HEAVY_ATOM_COUNT>
18

> <PUBCHEM_ATOM_DEF_STEREO_COUNT>
0

> <PUBCHEM_ATOM_UDEF_STEREO_COUNT>
0

> <PUBCHEM_BOND_DEF_STEREO_COUNT>
0

> <PUBCHEM_BOND_UDEF_STEREO_COUNT>
0

> <PUBCHEM_ISOTOPIC_ATOM_COUNT>
0

> <PUBCHEM_COMPONENT_COUNT>
1

> <PUBCHEM_CACTVS_TAUTO_COUNT>
1

> <PUBCHEM_CONFORMER_ID>
00084A8300000001

> <PUBCHEM_MMFF94_ENERGY>
2.9007

> <PUBCHEM_FEATURE_SELFOVERLAP>
15.223

> <PUBCHEM_SHAPE_FINGERPRINT>
11638347 137 15626228992203788694
14123256 10 18410856551049880979
14202775 3 18412832382363113679
14251764 46 17561083605156125462
14428016 248 11386369223162076279
15510794 2 18040439922869155971
155225 1 8790876386314439118
15690457 1 18202844352885609007
18335252 98 11383839259653763194
20621476 8 17967249802338194119
21095086 128 18413106160894624855
21315763 28 18412545410064945785
21362267 313 12319194866343998375
22224240 67 14908179750888203581
232437 2 18272089396411839935
23521765 1 18341895190345678865
23581129 1 18409449184756262283
246663 6 18410577279391367170
28498 318 18333731299693680222
335352 9 18335143098715197966
33684 2 18410575080368118123
4325135 7 18409449185167816535
59521099 67 17676775344841421484
59521270 166 18131346386221344269
59682541 35 13686293582293811175
67123 10 18410856568229724161
8209 1 18410575084663078922

> <PUBCHEM_SHAPE_MULTIPOLES>
358.69
37.65
0.93
0.65
13.56
0.12
0.02
-7.82
3.01
-0.7
0.02
0.42
-0.02
-0.28

> <PUBCHEM_SHAPE_SELFOVERLAP>
655.673

> <PUBCHEM_SHAPE_VOLUME>
227.6

> <PUBCHEM_COORDINATE_TYPE>
2
5
10

> <chiral flag>
0

> <version>
0

> <s_m_Source_Path>
C:\Users\Madhana Priya\Downloads

> <s_m_Source_File>
Conformer3D_COMPOUND_CID_543363.sdf

> <i_m_Source_File_Index>
1

> <PUBCHEM_CONFORMER_DIVERSEORDER>
1
75
61
2
17
39
68
35
25
70
78
55
62
31
80
87
9
10
26
34
67
42
85
72
20
59
82
50
5
43
60
65
63
83
29
77
11
44
14
36
94
93
37
52
46
19
58
7
86
15
54
45
30
88
66
71
48
4
28
84
57
89
40
56
53
16
69
12
64
51
76
8
24
21
23
81
90
6
47
92
33
91
32
38
79
18
73
3
41
22
49
95
13
27
74

> <PUBCHEM_EFFECTIVE_ROTOR_COUNT>
14

> <s_m_source_file>
ligprep_moringa-seed.maegz

> <i_m_source_file_index>
52

> <i_lp_mmshare_version>
44012

> <s_epik_input>
W0NIM11bQ0gyXVtDSDJdW0NIMl1DKD1PKU9bQ0gyXVtDSDJdW0NIMl1bQ0gyXVtDSDJdW0NIMl1bQ0gyXVtDSDJdW0NIMl1bQ0hdPVtDSDJd

> <s_epik_cmdline>
J2VwaWtfcHl0aG9uJywgJy1waCcsICc3LjAnLCAnLXRuJywgJzgnLCAnLW1hJywgJzIwMCcsICctaW1hZScsICc8aW5maWxlLm1hZT4nLCAnLW9tYWUnLCAnPG91dGZpbGUubWFlPic=

> <r_lp_tautomer_probability>
1

> <r_epik_Ionization_Penalty>
0

> <r_epik_Ionization_Penalty_Charging>
0

> <r_epik_Ionization_Penalty_Neutral>
0

> <r_epik_State_Penalty>
-0

> <r_epik_Charging_Adjusted_Penalty>
0

> <i_epik_Tot_Q>
0

> <i_epik_Tot_abs_Q>
0

> <s_epik_Chemistry_Notes>
This compound has an ester and may undergo hydrolysis at high or low pH.

> <i_f3d_flags>
0

> <s_lp_Force_Field>
OPLS3e

> <r_lp_Energy>
2.8334

> <b_lp_Chiralities_Consistent>
1

> <s_lp_Variant>
543363-1

$$$$
5363633
                    3D
 Structure written by MMmdl.
 47 47  0  0  1  0            999 V2000
   -6.1048    4.9436   -3.5218 O   0  0  0  0  0  0
    6.3855   -4.3520    0.0752 O   0  0  0  0  0  0
    8.6212   -3.8071    0.1808 O   0  0  0  0  0  0
    0.1815   -0.0541    0.1790 C   0  0  0  0  0  0
   -0.3784    1.3793    0.2099 C   0  0  0  0  0  0
    1.7135   -0.1025    0.3203 C   0  0  0  0  0  0
   -1.9041    1.4317    0.0156 C   0  0  0  0  0  0
    2.2812   -1.5308    0.2325 C   0  0  0  0  0  0
   -2.4585    2.8673    0.0026 C   0  0  0  0  0  0
    3.8174   -1.5712    0.3182 C   0  0  0  0  0  0
   -4.9908    4.5502   -2.7638 C   0  0  1  0  0  0
   -3.9775    2.9200   -0.2325 C   0  0  0  0  0  0
   -4.8940    5.5723   -3.8513 C   0  0  0  0  0  0
    4.3892   -2.9932    0.1861 C   0  0  0  0  0  0
   -4.9669    5.0257   -1.3219 C   0  0  0  0  0  0
   -4.5278    4.3368   -0.2515 C   0  0  0  0  0  0
    5.9238   -3.0167    0.2367 C   0  0  0  0  0  0
    7.7067   -4.6236    0.0595 C   0  0  0  0  0  0
    7.9981   -6.1072   -0.1336 C   0  0  0  0  0  0
   -0.2766   -0.6412    0.9766 H   0  0  0  0  0  0
   -0.1086   -0.5326   -0.7577 H   0  0  0  0  0  0
   -0.1154    1.8520    1.1576 H   0  0  0  0  0  0
    0.1032    1.9703   -0.5708 H   0  0  0  0  0  0
    2.1654    0.5121   -0.4598 H   0  0  0  0  0  0
    2.0054    0.3471    1.2708 H   0  0  0  0  0  0
   -2.1646    0.9374   -0.9216 H   0  0  0  0  0  0
   -2.3913    0.8613    0.8082 H   0  0  0  0  0  0
    1.8555   -2.1413    1.0305 H   0  0  0  0  0  0
    1.9616   -1.9876   -0.7056 H   0  0  0  0  0  0
   -2.2180    3.3585    0.9470 H   0  0  0  0  0  0
   -1.9548    3.4425   -0.7763 H   0  0  0  0  0  0
    4.2382   -0.9407   -0.4668 H   0  0  0  0  0  0
    4.1400   -1.1362    1.2656 H   0  0  0  0  0  0
   -4.6157    3.5527   -2.9894 H   0  0  0  0  0  0
   -4.2248    2.4088   -1.1619 H   0  0  0  0  0  0
   -4.4969    2.3865    0.5644 H   0  0  0  0  0  0
   -4.4611    5.3040   -4.8152 H   0  0  0  0  0  0
   -4.8252    6.6342   -3.6135 H   0  0  0  0  0  0
    3.9896   -3.6230    0.9826 H   0  0  0  0  0  0
    4.0535   -3.4326   -0.7546 H   0  0  0  0  0  0
   -5.3393    6.0271   -1.1593 H   0  0  0  0  0  0
   -4.5680    4.8222    0.7131 H   0  0  0  0  0  0
    6.2735   -2.6167    1.1901 H   0  0  0  0  0  0
    6.3325   -2.3873   -0.5559 H   0  0  0  0  0  0
    7.0778   -6.6904   -0.1796 H   0  0  0  0  0  0
    8.6010   -6.4824    0.6933 H   0  0  0  0  0  0
    8.5494   -6.2629   -1.0610 H   0  0  0  0  0  0
  1 11  1  0  0  0
  1 13  1  0  0  0
  2 17  1  0  0  0
  2 18  1  0  0  0
  3 18  2  0  0  0
  4  5  1  0  0  0
  4  6  1  0  0  0
  4 20  1  0  0  0
  4 21  1  0  0  0
  5  7  1  0  0  0
  5 22  1  0  0  0
  5 23  1  0  0  0
  6  8  1  0  0  0
  6 24  1  0  0  0
  6 25  1  0  0  0
  7  9  1  0  0  0
  7 26  1  0  0  0
  7 27  1  0  0  0
  8 10  1  0  0  0
  8 28  1  0  0  0
  8 29  1  0  0  0
  9 12  1  0  0  0
  9 30  1  0  0  0
  9 31  1  0  0  0
 10 14  1  0  0  0
 10 32  1  0  0  0
 10 33  1  0  0  0
 11 13  1  0  0  0
 11 15  1  0  0  0
 11 34  1  0  0  0
 12 16  1  0  0  0
 12 35  1  0  0  0
 12 36  1  0  0  0
 13 37  1  0  0  0
 13 38  1  0  0  0
 14 17  1  0  0  0
 14 39  1  0  0  0
 14 40  1  0  0  0
 15 16  2  0  0  0
 15 41  1  0  0  0
 16 42  1  0  0  0
 17 43  1  0  0  0
 17 44  1  0  0  0
 18 19  1  0  0  0
 19 45  1  0  0  0
 19 46  1  0  0  0
 19 47  1  0  0  0
M  END
> <s_m_entry_id>
181

> <s_m_entry_name>
Conformer3D_COMPOUND_CID_5363633.1

> <PUBCHEM_COMPOUND_CID>
5363633

> <PUBCHEM_CONFORMER_RMSD>
1.2

> <PUBCHEM_MMFF94_PARTIAL_CHARGES>
16
1 -0.3
11 0.09
12 0.14
13 -0.05
15 -0.19
16 -0.29
17 0.28
18 0.66
19 0.06
2 -0.43
3 -0.57
34 0.1
37 0.1
38 0.1
41 0.15
42 0.15

> <PUBCHEM_EFFECTIVE_ROTOR_COUNT>
13.6

> <PUBCHEM_PHARMACOPHORE_FEATURES>
2
1 1 acceptor
1 3 acceptor

> <PUBCHEM_HEAVY_ATOM_COUNT>
19

> <PUBCHEM_ATOM_DEF_STEREO_COUNT>
0

> <PUBCHEM_ATOM_UDEF_STEREO_COUNT>
1

> <PUBCHEM_BOND_DEF_STEREO_COUNT>
1

> <PUBCHEM_BOND_UDEF_STEREO_COUNT>
0

> <PUBCHEM_ISOTOPIC_ATOM_COUNT>
0

> <PUBCHEM_COMPONENT_COUNT>
1

> <PUBCHEM_CACTVS_TAUTO_COUNT>
1

> <PUBCHEM_CONFORMER_ID>
0051D7B100000001

> <PUBCHEM_MMFF94_ENERGY>
8.9426

> <PUBCHEM_FEATURE_SELFOVERLAP>
10.149

> <PUBCHEM_SHAPE_FINGERPRINT>
11315181 36 18410576167871128681
12091667 2 17022626343134024809
12838863 1 17845083164868133751
14142895 15 18261960756212611860
14178184 131 18059570356099796351
14202775 3 18270685260984180878
14251764 18 17675924283716440770
14251764 46 17561081393707111757
14344974 204 17987799756161368471
14428016 248 12463563011615527330
14429380 56 16153431675475831004
14671636 106 18340205301293577679
15510794 2 17917431986729185661
155225 1 8790895082164614895
15690457 1 18408321086554313818
15716309 27 18273495702418157749
1754908 1 17846773006142545410
195137 175 8862942788253741694
21095123 145 17346598607550373429
21150785 3 17240480312426876636
21304253 13 10375863078438929898
21315763 28 18408604743401089932
22224240 67 16950566571858388432
232437 2 18409450264090954402
328311 84 18059856152034307560
33532 11 18334857165853032698
59682541 35 17846776326099159970
5969126 39 17022616460334955133
67123 10 18409449190037868100
8209 1 18041282076547616820

> <PUBCHEM_SHAPE_MULTIPOLES>
373.4
32.51
1.94
0.77
40.27
0.59
-0.07
18.21
0.36
-3.85
0.23
-1.1
0.04
-0.47

> <PUBCHEM_SHAPE_SELFOVERLAP>
700.95

> <PUBCHEM_COORDINATE_TYPE>
2
5
10

> <chiral flag>
1

> <version>
0

> <s_m_Source_Path>
C:\Users\Madhana Priya\Downloads

> <s_m_Source_File>
Conformer3D_COMPOUND_CID_5363633.sdf

> <i_m_Source_File_Index>
1

> <PUBCHEM_CONFORMER_DIVERSEORDER>
1
138
64
53
166
60
2
7
137
78
97
3
40
41
145
23
77
111
14
95
57
72
93
164
18
24
4
96
87
37
118
120
65
150
114
157
29
181
106
100
148
141
68
62
122
144
84
70
38
142
132
176
135
99
47
163
61
66
90
113
143
36
46
108
156
131
76
155
20
124
43
21
67
27
179
152
33
58
56
158
170
59
162
13
25
171
6
8
115
126
119
139
54
73
32
22
52
88
48
92
130
49
154
107
71
140
39
91
11
17
98
16
128
147
112
165
5
74
44
81
109
69
172
133
121
45
129
31
34
175
174
173
19
42
79
89
80
30
102
116
50
12
9
117
15
105
110
101
10
178
83
127
35
28
75
134
51
161
136
123
177
103
160
180
153
151
82
85
125
94
63
168
167
86
149
146
169
55
159
104
26

> <PUBCHEM_SHAPE_VOLUME>
232

> <s_m_source_file>
ligprep_moringa-seed.maegz

> <i_m_source_file_index>
53

> <i_lp_mmshare_version>
44012

> <s_epik_input>
W0NIMl0xT1tDQEBIXTEvW0NIXT1bQ0hdXFtDSDJdW0NIMl1bQ0gyXVtDSDJdW0NIMl1bQ0gyXVtDSDJdW0NIMl1bQ0gyXVtDSDJdT0MoPU8pW0NIM10=

> <s_epik_cmdline>
J2VwaWtfcHl0aG9uJywgJy1waCcsICc3LjAnLCAnLXRuJywgJzgnLCAnLW1hJywgJzIwMCcsICctaW1hZScsICc8aW5maWxlLm1hZT4nLCAnLW9tYWUnLCAnPG91dGZpbGUubWFlPic=

> <r_lp_tautomer_probability>
1

> <r_epik_Ionization_Penalty>
1.10547e-011

> <r_epik_Ionization_Penalty_Charging>
0

> <r_epik_Ionization_Penalty_Neutral>
1.10547e-011

> <r_epik_State_Penalty>
-0

> <r_epik_Charging_Adjusted_Penalty>
0

> <i_epik_Tot_Q>
0

> <i_epik_Tot_abs_Q>
0

> <s_epik_Chemistry_Notes>
This compound has an ester and may undergo hydrolysis at high or low pH.

> <i_f3d_flags>
0

> <s_lp_Force_Field>
OPLS3e

> <r_lp_Energy>
5.67571

> <b_lp_Chiralities_Consistent>
1

> <s_lp_Variant>
5363633-1

$$$$
5634
                    3D
 Structure written by MMmdl.
 32 31  0  0  1  0            999 V2000
   -2.1933    3.2441    2.3437 O   0  5  0  0  0  0
   -2.3593    5.1138    1.1626 O   0  0  0  0  0  0
   -0.0332    0.0690   -0.0105 C   0  0  0  0  0  0
    1.5028   -0.0277   -0.0004 C   0  0  0  0  0  0
   -0.5414    1.5214    0.0222 C   0  0  0  0  0  0
    2.0145   -1.4789   -0.0170 C   0  0  0  0  0  0
    3.5524   -1.5716    0.0071 C   0  0  0  0  0  0
   -2.0812    1.6207    0.0014 C   0  0  0  0  0  0
    4.0902   -3.0140   -0.0307 C   0  0  0  0  0  0
   -2.6337    3.0684   -0.0161 C   0  0  0  0  0  0
    3.7691   -3.8338    1.2056 C   0  0  0  0  0  0
   -2.3631    3.8679    1.2717 C   0  0  0  0  0  0
    3.0434   -4.9626    1.2065 C   0  0  0  0  0  0
   -0.4213   -0.4318   -0.8987 H   0  0  0  0  0  0
   -0.4361   -0.4723    0.8470 H   0  0  0  0  0  0
    1.9042    0.5075   -0.8623 H   0  0  0  0  0  0
    1.8904    0.4815    0.8835 H   0  0  0  0  0  0
   -0.1513    2.0149    0.9133 H   0  0  0  0  0  0
   -0.1346    2.0677   -0.8302 H   0  0  0  0  0  0
    1.6025   -2.0134    0.8402 H   0  0  0  0  0  0
    1.6354   -1.9869   -0.9051 H   0  0  0  0  0  0
   -2.4466    1.1117   -0.8915 H   0  0  0  0  0  0
   -2.5040    1.0669    0.8415 H   0  0  0  0  0  0
    3.9577   -1.0253   -0.8458 H   0  0  0  0  0  0
    3.9360   -1.0652    0.8944 H   0  0  0  0  0  0
    3.7508   -3.5198   -0.9363 H   0  0  0  0  0  0
    5.1777   -2.9772   -0.1031 H   0  0  0  0  0  0
   -2.2314    3.6070   -0.8756 H   0  0  0  0  0  0
   -3.7147    3.0357   -0.1557 H   0  0  0  0  0  0
    4.1659   -3.4632    2.1398 H   0  0  0  0  0  0
    2.6299   -5.3662    0.2937 H   0  0  0  0  0  0
    2.8528   -5.4990    2.1245 H   0  0  0  0  0  0
  1 12  1  0  0  0
  2 12  2  0  0  0
  3  4  1  0  0  0
  3  5  1  0  0  0
  3 14  1  0  0  0
  3 15  1  0  0  0
  4  6  1  0  0  0
  4 16  1  0  0  0
  4 17  1  0  0  0
  5  8  1  0  0  0
  5 18  1  0  0  0
  5 19  1  0  0  0
  6  7  1  0  0  0
  6 20  1  0  0  0
  6 21  1  0  0  0
  7  9  1  0  0  0
  7 24  1  0  0  0
  7 25  1  0  0  0
  8 10  1  0  0  0
  8 22  1  0  0  0
  8 23  1  0  0  0
  9 11  1  0  0  0
  9 26  1  0  0  0
  9 27  1  0  0  0
 10 12  1  0  0  0
 10 28  1  0  0  0
 10 29  1  0  0  0
 11 13  2  0  0  0
 11 30  1  0  0  0
 13 31  1  0  0  0
 13 32  1  0  0  0
M  CHG  1   1  -1
M  END
> <s_m_entry_id>
182

> <s_m_entry_name>
Conformer3D_COMPOUND_CID_5634.1

> <PUBCHEM_COMPOUND_CID>
5634

> <PUBCHEM_CONFORMER_RMSD>
0.8

> <PUBCHEM_MMFF94_PARTIAL_CHARGES>
11
1 -0.65
10 0.06
11 -0.29
12 0.66
13 -0.3
2 -0.57
30 0.15
31 0.15
32 0.15
33 0.5
9 0.14

> <PUBCHEM_PHARMACOPHORE_FEATURES>
4
1 1 acceptor
1 13 hydrophobe
1 2 acceptor
3 1 2 12 anion

> <PUBCHEM_HEAVY_ATOM_COUNT>
13

> <PUBCHEM_ATOM_DEF_STEREO_COUNT>
0

> <PUBCHEM_ATOM_UDEF_STEREO_COUNT>
0

> <PUBCHEM_BOND_DEF_STEREO_COUNT>
0

> <PUBCHEM_BOND_UDEF_STEREO_COUNT>
0

> <PUBCHEM_ISOTOPIC_ATOM_COUNT>
0

> <PUBCHEM_COMPONENT_COUNT>
1

> <PUBCHEM_CACTVS_TAUTO_COUNT>
1

> <PUBCHEM_CONFORMER_ID>
0000160200000001

> <PUBCHEM_MMFF94_ENERGY>
2.5694

> <PUBCHEM_FEATURE_SELFOVERLAP>
20.355

> <PUBCHEM_SHAPE_FINGERPRINT>
10968037 39 18407760344240229023
11287383 113 18410294726441207801
12091667 2 17603868888981388249
13533116 47 17023174977923876632
14123238 8 17676205762629396145
1420 363 17775288265919969095
14251718 22 18409729560732996171
14251732 16 18410292553477867369
14251764 46 18410854356321579722
14729087 3 8430320121706264631
15716309 27 18272652359719577087
17834072 33 18273493498292780917
17834076 25 18410855455833201003
20621476 38 18270683057190827334
20645477 70 18270401569160351326
20767249 213 18259987084551153621
220451 1 15410895158678397557
22896161 15 18410574028676208487
23035841 295 17489868241573378855
23402539 116 18410007737143207709
23521765 1 18341894086539083783
42788 4 18410573976614368001
4463277 17 18412262831191845785
8209 1 18410573980856483861

> <PUBCHEM_SHAPE_MULTIPOLES>
255.8
18.92
1
0.6
2.11
0.01
0
-1.79
0.6
0.07
0
0.09
0
0.05

> <PUBCHEM_SHAPE_SELFOVERLAP>
466.594

> <PUBCHEM_SHAPE_VOLUME>
162.1

> <PUBCHEM_COORDINATE_TYPE>
2
5
10

> <chiral flag>
0

> <version>
0

> <s_m_Source_Path>
C:\Users\Madhana Priya\Downloads

> <s_m_Source_File>
Conformer3D_COMPOUND_CID_5634.sdf

> <i_m_Source_File_Index>
1

> <PUBCHEM_CONFORMER_DIVERSEORDER>
1
122
351
55
123
241
12
13
409
140
6
57
254
435
32
387
17
298
259
90
68
376
268
288
5
33
186
3
31
379
229
35
10
25
160
338
314
51
262
143
54
234
424
227
2
441
19
104
28
305
280
175
394
34
46
105
16
368
63
182
98
432
48
226
352
260
307
137
366
205
357
339
309
176
389
256
240
75
385
321
56
50
162
348
113
355
237
82
95
83
312
11
427
235
194
159
22
360
43
414
212
167
346
431
273
302
141
27
197
39
365
290
418
41
404
278
336
36
299
171
367
23
156
282
130
323
374
8
249
99
73
294
402
147
286
206
243
138
289
401
168
139
350
353
74
202
200
112
349
440
390
96
436
225
215
255
208
86
94
388
154
58
37
333
332
397
15
396
296
134
258
152
14
128
347
371
26
100
136
248
163
81
426
378
386
91
325
29
66
71
263
62
354
146
204
337
214
116
412
267
155
292
231
308
300
21
88
285
239
252
246
393
20
78
422
164
127
419
84
125
276
106
180
52
319
369
381
372
196
132
335
380
111
120
320
76
410
284
153
324
216
344
330
49
318
434
245
403
97
257
430
30
316
293
242
9
192
199
61
310
317
38
253
228
399
362
425
272
24
77
107
313
297
47
341
327
42
70
398
173
345
121
4
279
145
383
7
149
92
219
115
135
287
198
157
281
177
277
375
65
363
230
303
405
67
40
370
356
232
328
190
238
343
311
144
209
291
101
109
322
170
392
247
150
340
373
69
189
188
269
326
118
45
110
421
395
172
417
53
193
250
93
44
266
275
80
429
59
295
411
72
79
223
264
428
187
364
423
416
224
87
438
108
244
114
274
407
342
124
181
18
306
437
64
283
161
329
184
178
203
220
270
148
102
400
359
151
166
433
361
169
334
117
191
415
133
142
358
119
85
201
439
179
207
185
261
165
271
60
413
382
158
129
384
183
377
126
391
174
89
213
301
195
236
304
331
408
315
420
221
265
406
211
251
233
131
217
218
103
210
222

> <PUBCHEM_EFFECTIVE_ROTOR_COUNT>
9

> <s_m_source_file>
ligprep_moringa-seed.maegz

> <i_m_source_file_index>
54

> <i_lp_mmshare_version>
44012

> <s_epik_input>
W09IXUMoPU8pW0NIMl1bQ0gyXVtDSDJdW0NIMl1bQ0gyXVtDSDJdW0NIMl1bQ0gyXVtDSF09W0NIMl0=

> <s_epik_cmdline>
J2VwaWtfcHl0aG9uJywgJy1waCcsICc3LjAnLCAnLXRuJywgJzgnLCAnLW1hJywgJzIwMCcsICctaW1hZScsICc8aW5maWxlLm1hZT4nLCAnLW9tYWUnLCAnPG91dGZpbGUubWFlPic=

> <r_epik_Ionization_Penalty>
0.00486223

> <r_epik_Ionization_Penalty_Charging>
0.00486223

> <r_epik_Ionization_Penalty_Neutral>
0

> <r_epik_State_Penalty>
0.00352798

> <r_epik_Charging_Adjusted_Penalty>
0.00839022

> <i_epik_Tot_Q>
-1

> <i_epik_Tot_abs_Q>
1

> <i_f3d_flags>
0

> <s_lp_Force_Field>
OPLS3e

> <r_lp_Energy>
-0.909501

> <b_lp_Chiralities_Consistent>
1

> <s_lp_Variant>
5634-1

$$$$
8906
                    3D
 Structure written by MMmdl.
 48 47  0  0  1  0            999 V2000
    6.4478    1.8817    3.5307 O   0  0  0  0  0  0
    8.6154    1.5790    2.8779 O   0  0  0  0  0  0
   -0.0551    0.1273    0.0797 C   0  0  0  0  0  0
   -0.6895    1.5307    0.0205 C   0  0  0  0  0  0
    1.4858    0.1239    0.0328 C   0  0  0  0  0  0
   -2.2274    1.4922   -0.0258 C   0  0  0  0  0  0
    2.1607    0.7600    1.2637 C   0  0  0  0  0  0
   -2.8600    2.8940   -0.0869 C   0  0  0  0  0  0
    3.6969    0.6797    1.2142 C   0  0  0  0  0  0
   -4.3983    2.8572   -0.1234 C   0  0  0  0  0  0
    4.3685    1.3215    2.4403 C   0  0  0  0  0  0
   -5.0309    4.2584   -0.1927 C   0  0  0  0  0  0
    5.9011    1.2680    2.3700 C   0  0  0  0  0  0
   -6.5649    4.2220   -0.2211 C   0  0  0  0  0  0
    7.7922    1.9917    3.7003 C   0  0  0  0  0  0
    8.1927    2.6566    4.9596 C   0  0  0  0  0  0
    9.6919    2.8534    5.1579 C   0  0  0  0  0  0
    7.2924    3.0696    5.8776 C   0  0  0  0  0  0
   -0.3925   -0.3910    0.9787 H   0  0  0  0  0  0
   -0.4250   -0.4625   -0.7602 H   0  0  0  0  0  0
   -0.3768    2.1134    0.8876 H   0  0  0  0  0  0
   -0.3151    2.0604   -0.8567 H   0  0  0  0  0  0
    1.8247   -0.9090   -0.0608 H   0  0  0  0  0  0
    1.8215    0.6300   -0.8737 H   0  0  0  0  0  0
   -2.5496    0.9129   -0.8926 H   0  0  0  0  0  0
   -2.6022    0.9635    0.8522 H   0  0  0  0  0  0
    1.8647    1.8062    1.3471 H   0  0  0  0  0  0
    1.8016    0.2664    2.1680 H   0  0  0  0  0  0
   -2.5331    3.4762    0.7762 H   0  0  0  0  0  0
   -2.4887    3.4193   -0.9683 H   0  0  0  0  0  0
    4.0036   -0.3647    1.1389 H   0  0  0  0  0  0
    4.0548    1.1701    0.3074 H   0  0  0  0  0  0
   -4.7259    2.2695   -0.9825 H   0  0  0  0  0  0
   -4.7682    2.3371    0.7616 H   0  0  0  0  0  0
    4.0485    2.3610    2.5270 H   0  0  0  0  0  0
    4.0302    0.8165    3.3465 H   0  0  0  0  0  0
   -4.7044    4.8503    0.6636 H   0  0  0  0  0  0
   -4.6702    4.7800   -1.0804 H   0  0  0  0  0  0
    6.2524    1.7872    1.4766 H   0  0  0  0  0  0
    6.2390    0.2324    2.3065 H   0  0  0  0  0  0
   -6.9773    5.2297   -0.2783 H   0  0  0  0  0  0
   -6.9662    3.7515    0.6772 H   0  0  0  0  0  0
   -6.9319    3.6651   -1.0838 H   0  0  0  0  0  0
   10.2105    1.8936    5.1709 H   0  0  0  0  0  0
    9.9092    3.3569    6.1009 H   0  0  0  0  0  0
   10.1130    3.4615    4.3559 H   0  0  0  0  0  0
    6.2262    2.9410    5.7557 H   0  0  0  0  0  0
    7.6172    3.5541    6.7869 H   0  0  0  0  0  0
  1 13  1  0  0  0
  1 15  1  0  0  0
  2 15  2  0  0  0
  3  4  1  0  0  0
  3  5  1  0  0  0
  3 19  1  0  0  0
  3 20  1  0  0  0
  4  6  1  0  0  0
  4 21  1  0  0  0
  4 22  1  0  0  0
  5  7  1  0  0  0
  5 23  1  0  0  0
  5 24  1  0  0  0
  6  8  1  0  0  0
  6 25  1  0  0  0
  6 26  1  0  0  0
  7  9  1  0  0  0
  7 27  1  0  0  0
  7 28  1  0  0  0
  8 10  1  0  0  0
  8 29  1  0  0  0
  8 30  1  0  0  0
  9 11  1  0  0  0
  9 31  1  0  0  0
  9 32  1  0  0  0
 10 12  1  0  0  0
 10 33  1  0  0  0
 10 34  1  0  0  0
 11 13  1  0  0  0
 11 35  1  0  0  0
 11 36  1  0  0  0
 12 14  1  0  0  0
 12 37  1  0  0  0
 12 38  1  0  0  0
 13 39  1  0  0  0
 13 40  1  0  0  0
 14 41  1  0  0  0
 14 42  1  0  0  0
 14 43  1  0  0  0
 15 16  1  0  0  0
 16 17  1  0  0  0
 16 18  2  0  0  0
 17 44  1  0  0  0
 17 45  1  0  0  0
 17 46  1  0  0  0
 18 47  1  0  0  0
 18 48  1  0  0  0
M  END
> <s_m_entry_id>
183

> <s_m_entry_name>
Conformer3D_COMPOUND_CID_8906.1

> <PUBCHEM_COMPOUND_CID>
8906

> <PUBCHEM_CONFORMER_RMSD>
1.2

> <PUBCHEM_MMFF94_PARTIAL_CHARGES>
9
1 -0.43
13 0.28
15 0.71
16 -0.12
17 0.14
18 -0.3
2 -0.57
47 0.15
48 0.15

> <PUBCHEM_PHARMACOPHORE_FEATURES>
2
1 14 hydrophobe
1 2 acceptor

> <PUBCHEM_HEAVY_ATOM_COUNT>
18

> <PUBCHEM_ATOM_DEF_STEREO_COUNT>
0

> <PUBCHEM_ATOM_UDEF_STEREO_COUNT>
0

> <PUBCHEM_BOND_DEF_STEREO_COUNT>
0

> <PUBCHEM_BOND_UDEF_STEREO_COUNT>
0

> <PUBCHEM_ISOTOPIC_ATOM_COUNT>
0

> <PUBCHEM_COMPONENT_COUNT>
1

> <PUBCHEM_CACTVS_TAUTO_COUNT>
1

> <PUBCHEM_CONFORMER_ID>
000022CA00000001

> <PUBCHEM_MMFF94_ENERGY>
8.9799

> <PUBCHEM_FEATURE_SELFOVERLAP>
10.148

> <PUBCHEM_SHAPE_FINGERPRINT>
10 15 17967253104777784451
10066227 49 9727639397514817117
10411042 1 17906171755755354974
11315181 36 18273216379910918779
11638347 137 16877940503642616322
125118 31 18410013200368403993
13685833 64 9439405726595246438
14142895 15 18340768239068673855
14251757 52 18409446977607309137
14251764 18 17917712388539169441
14251764 46 17988922241299593094
14429380 56 18409719682224034245
14598715 104 17458892770379568821
15183329 4 17561088020345881865
155225 1 18413388747861930208
155225 6 17972046000898101420
16120349 18 18410570695934762629
18335252 114 18202567281052119652
195137 175 17703796891049497225
20157964 124 18411420588005009822
20281389 69 18187645769801356287
20621476 38 8646772192299222025
20735858 18 14923945639613448875
20812841 46 18114177511330818930
21095123 145 17060338553518176983
21130983 4 18412545405695846067
21130991 4 11887411162045555740
21150785 3 17489868229110340079
22224240 67 17894068494695866427
23524908 199 17774735212684528628
246663 6 10879989169138970335
33532 11 9295286136584204417
4073 2 18408045126384917307
4325135 7 18202001014629552229
444735 82 18260271836878614253
445580 126 18413100672237429976
465052 167 7853579011301893234
59682541 35 17822016411369413449
59682541 52 16988576671582261742
60111433 81 17984419904773332016
6438161 24 9799692580283215548
67123 10 18411699890629984951

> <PUBCHEM_SHAPE_MULTIPOLES>
358.69
29.41
2.12
0.7
47.27
0.63
-0.01
18.15
-0.83
-4.38
0.24
-0.12
-0.03
-0.69

> <PUBCHEM_SHAPE_SELFOVERLAP>
660.511

> <PUBCHEM_SHAPE_VOLUME>
226.7

> <PUBCHEM_COORDINATE_TYPE>
2
5
10

> <chiral flag>
0

> <version>
0

> <s_m_Source_Path>
C:\Users\Madhana Priya\Downloads

> <s_m_Source_File>
Conformer3D_COMPOUND_CID_8906.sdf

> <i_m_Source_File_Index>
1

> <PUBCHEM_CONFORMER_DIVERSEORDER>
1
58
25
72
4
6
52
63
47
46
37
28
48
14
30
60
77
24
50
26
9
56
76
29
21
22
67
8
33
39
44
23
10
51
13
71
15
74
17
61
53
75
40
69
19
31
73
3
66
57
11
35
62
41
36
2
68
65
79
54
70
12
55
16
32
49
42
45
5
43
20
7
18
59
64
38
78
34
27

> <PUBCHEM_EFFECTIVE_ROTOR_COUNT>
13

> <s_m_source_file>
ligprep_moringa-seed.maegz

> <i_m_source_file_index>
55

> <i_lp_mmshare_version>
44012

> <s_epik_input>
W0NIM11DKD1bQ0gyXSlDKD1PKU9bQ0gyXVtDSDJdW0NIMl1bQ0gyXVtDSDJdW0NIMl1bQ0gyXVtDSDJdW0NIMl1bQ0gyXVtDSDJdW0NIM10=

> <s_epik_cmdline>
J2VwaWtfcHl0aG9uJywgJy1waCcsICc3LjAnLCAnLXRuJywgJzgnLCAnLW1hJywgJzIwMCcsICctaW1hZScsICc8aW5maWxlLm1hZT4nLCAnLW9tYWUnLCAnPG91dGZpbGUubWFlPic=

> <r_lp_tautomer_probability>
1

> <r_epik_Ionization_Penalty>
0

> <r_epik_Ionization_Penalty_Charging>
0

> <r_epik_Ionization_Penalty_Neutral>
0

> <r_epik_State_Penalty>
-0

> <r_epik_Charging_Adjusted_Penalty>
0

> <i_epik_Tot_Q>
0

> <i_epik_Tot_abs_Q>
0

> <s_epik_Chemistry_Notes>
This compound has an ester and may undergo hydrolysis at high or low pH.

> <i_f3d_flags>
0

> <s_lp_Force_Field>
OPLS3e

> <r_lp_Energy>
7.71138

> <b_lp_Chiralities_Consistent>
1

> <s_lp_Variant>
8906-1

$$$$
9265
                    3D
 Structure written by MMmdl.
 21 21  0  0  1  0            999 V2000
   -1.7276   -6.7441    3.2609 C   0  0  0  0  0  0
   -0.3604   -6.2506    3.7749 C   0  0  0  0  0  0
   -2.9202   -6.3100    4.1344 C   0  0  0  0  0  0
   -0.0901   -4.7404    3.6433 C   0  0  0  0  0  0
   -3.4852   -4.8972    3.8777 C   0  0  0  0  0  0
   -1.1352   -3.8042    4.2820 C   0  0  0  0  0  0
   -2.4851   -3.7716    3.5401 C   0  0  0  0  0  0
   -1.8808   -6.4375    2.2252 H   0  0  0  0  0  0
   -1.7010   -7.8345    3.2414 H   0  0  0  0  0  0
   -0.2420   -6.5454    4.8187 H   0  0  0  0  0  0
    0.4242   -6.7834    3.2360 H   0  0  0  0  0  0
   -3.7328   -7.0252    3.9986 H   0  0  0  0  0  0
   -2.6422   -6.4004    5.1857 H   0  0  0  0  0  0
    0.8820   -4.5300    4.0913 H   0  0  0  0  0  0
    0.0203   -4.4876    2.5876 H   0  0  0  0  0  0
   -4.2131   -4.9527    3.0667 H   0  0  0  0  0  0
   -4.0615   -4.6024    4.7561 H   0  0  0  0  0  0
   -1.2829   -4.0556    5.3333 H   0  0  0  0  0  0
   -0.7224   -2.7944    4.2788 H   0  0  0  0  0  0
   -2.2995   -3.7664    2.4647 H   0  0  0  0  0  0
   -2.9738   -2.8176    3.7431 H   0  0  0  0  0  0
  1  2  1  0  0  0
  1  3  1  0  0  0
  1  8  1  0  0  0
  1  9  1  0  0  0
  2  4  1  0  0  0
  2 10  1  0  0  0
  2 11  1  0  0  0
  3  5  1  0  0  0
  3 12  1  0  0  0
  3 13  1  0  0  0
  4  6  1  0  0  0
  4 14  1  0  0  0
  4 15  1  0  0  0
  5  7  1  0  0  0
  5 16  1  0  0  0
  5 17  1  0  0  0
  6  7  1  0  0  0
  6 18  1  0  0  0
  6 19  1  0  0  0
  7 20  1  0  0  0
  7 21  1  0  0  0
M  END
> <s_m_entry_id>
184

> <s_m_entry_name>
Conformer3D_COMPOUND_CID_9265.1

> <PUBCHEM_COMPOUND_CID>
9265

> <PUBCHEM_CONFORMER_RMSD>
0.4

> <PUBCHEM_CONFORMER_DIVERSEORDER>
1

> <PUBCHEM_EFFECTIVE_ROTOR_COUNT>
1.4

> <PUBCHEM_PHARMACOPHORE_FEATURES>
1
7 1 2 3 4 5 6 7 rings

> <PUBCHEM_HEAVY_ATOM_COUNT>
7

> <PUBCHEM_ATOM_DEF_STEREO_COUNT>
0

> <PUBCHEM_ATOM_UDEF_STEREO_COUNT>
0

> <PUBCHEM_BOND_DEF_STEREO_COUNT>
0

> <PUBCHEM_BOND_UDEF_STEREO_COUNT>
0

> <PUBCHEM_ISOTOPIC_ATOM_COUNT>
0

> <PUBCHEM_COMPONENT_COUNT>
1

> <PUBCHEM_CACTVS_TAUTO_COUNT>
1

> <PUBCHEM_CONFORMER_ID>
0000243100000001

> <PUBCHEM_MMFF94_ENERGY>
5.9748

> <PUBCHEM_FEATURE_SELFOVERLAP>
5.074

> <PUBCHEM_SHAPE_FINGERPRINT>
16714656 1 18051705343003295150
18185500 45 18410851079314345391
20096714 4 18411421669993610691
21040471 1 18338518654571980608
241688 4 18410010992327504384
29004967 10 18041005028838046329

> <PUBCHEM_SHAPE_MULTIPOLES>
144.06
2
1.86
0.72
0.01
0
0
0
0
0.03
0
-0.03
0
-0.15

> <PUBCHEM_SHAPE_SELFOVERLAP>
268.013

> <PUBCHEM_SHAPE_VOLUME>
88.2

> <PUBCHEM_COORDINATE_TYPE>
2
5
10

> <chiral flag>
0

> <version>
0

> <s_m_Source_Path>
C:\Users\Madhana Priya\Downloads

> <s_m_Source_File>
Conformer3D_COMPOUND_CID_9265.sdf

> <i_m_Source_File_Index>
1

> <PUBCHEM_MMFF94_PARTIAL_CHARGES>
0

> <s_m_source_file>
ligprep_moringa-seed.maegz

> <i_m_source_file_index>
56

> <i_lp_mmshare_version>
44012

> <s_epik_input>
W0NIMl0xW0NIMl1bQ0gyXVtDSDJdW0NIMl1bQ0gyXVtDSDJdMQ==

> <s_epik_cmdline>
J2VwaWtfcHl0aG9uJywgJy1waCcsICc3LjAnLCAnLXRuJywgJzgnLCAnLW1hJywgJzIwMCcsICctaW1hZScsICc8aW5maWxlLm1hZT4nLCAnLW9tYWUnLCAnPG91dGZpbGUubWFlPic=

> <r_lp_tautomer_probability>
1

> <r_epik_Ionization_Penalty>
0

> <r_epik_Ionization_Penalty_Charging>
0

> <r_epik_Ionization_Penalty_Neutral>
0

> <r_epik_State_Penalty>
-0

> <r_epik_Charging_Adjusted_Penalty>
0

> <i_epik_Tot_Q>
0

> <i_epik_Tot_abs_Q>
0

> <i_f3d_flags>
0

> <s_lp_Force_Field>
OPLS3e

> <r_lp_Energy>
11.1256

> <b_lp_Chiralities_Consistent>
1

> <s_lp_Variant>
9265-1

$$$$
13610
                    3D
 Structure written by MMmdl.
 20 20  0  0  1  0            999 V2000
   -0.0478    0.0026    0.0000 O   0  0  0  0  0  0
    2.1388   -2.5419   -0.0000 N   0  0  0  0  0  0
    1.3661   -0.0224    0.0000 C   0  0  0  0  0  0
    1.9047    0.6746    1.2739 C   0  0  0  0  0  0
    1.9047    0.6746   -1.2739 C   0  0  0  0  0  0
    3.4437    0.7874    1.2805 C   0  0  0  0  0  0
    3.4437    0.7874   -1.2805 C   0  0  0  0  0  0
    3.9713    1.4637    0.0000 C   0  0  0  0  0  0
    1.7986   -1.4351   -0.0000 C   0  0  0  0  0  0
    1.4810    1.6778    1.3491 H   0  0  0  0  0  0
    1.5721    0.1424    2.1669 H   0  0  0  0  0  0
    1.5721    0.1424   -2.1669 H   0  0  0  0  0  0
    1.4810    1.6778   -1.3491 H   0  0  0  0  0  0
    3.7712    1.3471    2.1575 H   0  0  0  0  0  0
    3.8837   -0.2064    1.3750 H   0  0  0  0  0  0
    3.8837   -0.2064   -1.3750 H   0  0  0  0  0  0
    3.7712    1.3471   -2.1575 H   0  0  0  0  0  0
    3.6756    2.5141    0.0000 H   0  0  0  0  0  0
    5.0621    1.4574    0.0000 H   0  0  0  0  0  0
   -0.3358    0.9183    0.0000 H   0  0  0  0  0  0
  1  3  1  0  0  0
  1 20  1  0  0  0
  2  9  3  0  0  0
  3  4  1  0  0  0
  3  5  1  0  0  0
  3  9  1  0  0  0
  4  6  1  0  0  0
  4 10  1  0  0  0
  4 11  1  0  0  0
  5  7  1  0  0  0
  5 12  1  0  0  0
  5 13  1  0  0  0
  6  8  1  0  0  0
  6 14  1  0  0  0
  6 15  1  0  0  0
  7  8  1  0  0  0
  7 16  1  0  0  0
  7 17  1  0  0  0
  8 18  1  0  0  0
  8 19  1  0  0  0
M  END
> <s_m_entry_id>
185

> <s_m_entry_name>
Conformer3D_COMPOUND_CID_13610.1

> <PUBCHEM_COMPOUND_CID>
13610

> <PUBCHEM_CONFORMER_RMSD>
0.4

> <PUBCHEM_MMFF94_PARTIAL_CHARGES>
5
1 -0.68
2 -0.56
20 0.4
3 0.48
9 0.36

> <PUBCHEM_EFFECTIVE_ROTOR_COUNT>
1.2

> <PUBCHEM_PHARMACOPHORE_FEATURES>
4
1 1 acceptor
1 1 donor
1 2 acceptor
6 3 4 5 6 7 8 rings

> <PUBCHEM_HEAVY_ATOM_COUNT>
9

> <PUBCHEM_ATOM_DEF_STEREO_COUNT>
0

> <PUBCHEM_ATOM_UDEF_STEREO_COUNT>
0

> <PUBCHEM_BOND_DEF_STEREO_COUNT>
0

> <PUBCHEM_BOND_UDEF_STEREO_COUNT>
0

> <PUBCHEM_ISOTOPIC_ATOM_COUNT>
0

> <PUBCHEM_COMPONENT_COUNT>
1

> <PUBCHEM_CACTVS_TAUTO_COUNT>
1

> <PUBCHEM_CONFORMER_ID>
0000352A00000001

> <PUBCHEM_MMFF94_ENERGY>
7.472

> <PUBCHEM_FEATURE_SELFOVERLAP>
20.297

> <PUBCHEM_SHAPE_FINGERPRINT>
12423570 1 10923846960729379513
13024252 1 17027427772545885482
137420 1 11740492050854198976
18185500 45 17489016162631671727
21922407 69 18130514153046904523
23552333 60 17917425492506537927
24536 1 17676773187896658877
29004967 10 18335416867987790568

> <PUBCHEM_SHAPE_MULTIPOLES>
174.37
2.53
1.35
1.3
0.04
0
0.02
0
-0.8
0.59
0.08
-0.89
0
0

> <PUBCHEM_SHAPE_SELFOVERLAP>
344.39

> <PUBCHEM_SHAPE_VOLUME>
101.2

> <PUBCHEM_COORDINATE_TYPE>
2
5
10

> <chiral flag>
0

> <version>
0

> <s_m_Source_Path>
C:\Users\Madhana Priya\Downloads

> <s_m_Source_File>
Conformer3D_COMPOUND_CID_13610.sdf

> <i_m_Source_File_Index>
1

> <PUBCHEM_CONFORMER_DIVERSEORDER>
1
2
4
3

> <s_m_source_file>
ligprep_moringa-seed.maegz

> <i_m_source_file_index>
57

> <i_lp_mmshare_version>
44012

> <s_epik_input>
TiNDQzEoW09IXSlbQ0gyXVtDSDJdW0NIMl1bQ0gyXVtDSDJdMQ==

> <s_epik_cmdline>
J2VwaWtfcHl0aG9uJywgJy1waCcsICc3LjAnLCAnLXRuJywgJzgnLCAnLW1hJywgJzIwMCcsICctaW1hZScsICc8aW5maWxlLm1hZT4nLCAnLW9tYWUnLCAnPG91dGZpbGUubWFlPic=

> <r_lp_tautomer_probability>
1

> <r_epik_Ionization_Penalty>
3.03594e-005

> <r_epik_Ionization_Penalty_Charging>
0

> <r_epik_Ionization_Penalty_Neutral>
3.03594e-005

> <r_epik_State_Penalty>
-0

> <r_epik_Charging_Adjusted_Penalty>
0

> <i_epik_Tot_Q>
0

> <i_epik_Tot_abs_Q>
0

> <i_f3d_flags>
0

> <s_lp_Force_Field>
OPLS3e

> <r_lp_Energy>
6.32419

> <b_lp_Chiralities_Consistent>
1

> <s_lp_Variant>
13610-1

$$$$
29864
                    3D
 Structure written by MMmdl.
 28 27  0  0  1  0            999 V2000
    4.4890   -0.8074    1.4880 S   0  0  0  0  0  0
    7.1953   -1.2316    0.6751 N   0  0  0  0  0  0
    0.0120    0.0204    0.0053 C   0  0  0  0  0  0
   -0.5661    1.4468   -0.0025 C   0  0  0  0  0  0
    1.5508   -0.0038    0.0231 C   0  0  0  0  0  0
   -2.1052    1.4707   -0.0134 C   0  0  0  0  0  0
    2.1281   -1.4327    0.0390 C   0  0  0  0  0  0
   -2.6829    2.8968   -0.0229 C   0  0  0  0  0  0
    3.6655   -1.4861    0.0187 C   0  0  0  0  0  0
   -4.2173    2.9204   -0.0215 C   0  0  0  0  0  0
    6.1123   -1.0480    1.0381 C   0  0  0  0  0  0
   -0.3680   -0.5185    0.8745 H   0  0  0  0  0  0
   -0.3485   -0.5203   -0.8713 H   0  0  0  0  0  0
   -0.2029    1.9888    0.8721 H   0  0  0  0  0  0
   -0.1896    1.9850   -0.8738 H   0  0  0  0  0  0
    1.9313    0.5301   -0.8491 H   0  0  0  0  0  0
    1.9066    0.5450    0.8962 H   0  0  0  0  0  0
   -2.4698    0.9271   -0.8865 H   0  0  0  0  0  0
   -2.4811    0.9345    0.8596 H   0  0  0  0  0  0
    1.7625   -1.9651    0.9183 H   0  0  0  0  0  0
    1.7483   -1.9823   -0.8236 H   0  0  0  0  0  0
   -2.3176    3.4459    0.8461 H   0  0  0  0  0  0
   -2.3184    3.4346   -0.8994 H   0  0  0  0  0  0
    4.0372   -0.9473   -0.8540 H   0  0  0  0  0  0
    3.9880   -2.5213   -0.0986 H   0  0  0  0  0  0
   -4.5904    3.9449   -0.0274 H   0  0  0  0  0  0
   -4.6195    2.4275    0.8642 H   0  0  0  0  0  0
   -4.6225    2.4156   -0.8993 H   0  0  0  0  0  0
  1  9  1  0  0  0
  1 11  1  0  0  0
  2 11  3  0  0  0
  3  4  1  0  0  0
  3  5  1  0  0  0
  3 12  1  0  0  0
  3 13  1  0  0  0
  4  6  1  0  0  0
  4 14  1  0  0  0
  4 15  1  0  0  0
  5  7  1  0  0  0
  5 16  1  0  0  0
  5 17  1  0  0  0
  6  8  1  0  0  0
  6 18  1  0  0  0
  6 19  1  0  0  0
  7  9  1  0  0  0
  7 20  1  0  0  0
  7 21  1  0  0  0
  8 10  1  0  0  0
  8 22  1  0  0  0
  8 23  1  0  0  0
  9 24  1  0  0  0
  9 25  1  0  0  0
 10 26  1  0  0  0
 10 27  1  0  0  0
 10 28  1  0  0  0
M  END
> <s_m_entry_id>
186

> <s_m_entry_name>
Conformer3D_COMPOUND_CID_29864.1

> <PUBCHEM_COMPOUND_CID>
29864

> <PUBCHEM_CONFORMER_RMSD>
0.6

> <PUBCHEM_MMFF94_PARTIAL_CHARGES>
4
1 -0.27
11 0.59
2 -0.56
9 0.23

> <PUBCHEM_PHARMACOPHORE_FEATURES>
2
1 10 hydrophobe
1 2 acceptor

> <PUBCHEM_HEAVY_ATOM_COUNT>
11

> <PUBCHEM_ATOM_DEF_STEREO_COUNT>
0

> <PUBCHEM_ATOM_UDEF_STEREO_COUNT>
0

> <PUBCHEM_BOND_DEF_STEREO_COUNT>
0

> <PUBCHEM_BOND_UDEF_STEREO_COUNT>
0

> <PUBCHEM_ISOTOPIC_ATOM_COUNT>
0

> <PUBCHEM_COMPONENT_COUNT>
1

> <PUBCHEM_CACTVS_TAUTO_COUNT>
1

> <PUBCHEM_CONFORMER_ID>
000074A800000001

> <PUBCHEM_MMFF94_ENERGY>
-1.1414

> <PUBCHEM_FEATURE_SELFOVERLAP>
10.148

> <PUBCHEM_SHAPE_FINGERPRINT>
12091667 2 17530966869691646401
12714333 28 13479132397544297142
13533116 47 16370995275216330824
14123238 8 17749108880887544233
1420 363 18202567280292464279
14251718 22 18410011030903062536
14251732 16 18411699932424409344
14251764 46 18060136539824967238
15242439 84 12612756821712931237
17834072 33 18410293639788212188
17834076 25 18113054935216661162
187816 3 16081088173543583585
20621476 66 8790614727863099719
20621476 8 10231768785388849115
20645477 70 18269838623433338510
20719005 15 18410855455833207489
20767249 13 18040716960996741857
20767249 213 16443349784342667428
220451 1 14692568814879138972
22896161 15 18410293652646642702
23402539 116 18187079538482507965
366044 4 18260267443063519746
42788 4 18410573976936153856
57483677 66 18412260618903945191
57583515 80 12035446134083729797
8209 1 18334575741465980333

> <PUBCHEM_SHAPE_MULTIPOLES>
225.24
16.15
0.92
0.62
2.26
0.05
0
-2.17
-0.4
-0.6
0
0.02
0.02
0.01

> <PUBCHEM_SHAPE_SELFOVERLAP>
390.702

> <PUBCHEM_SHAPE_VOLUME>
147.7

> <PUBCHEM_COORDINATE_TYPE>
2
5
10

> <chiral flag>
0

> <version>
0

> <s_m_Source_Path>
C:\Users\Madhana Priya\Downloads

> <s_m_Source_File>
Conformer3D_COMPOUND_CID_29864.sdf

> <i_m_Source_File_Index>
1

> <PUBCHEM_CONFORMER_DIVERSEORDER>
1
372
169
237
367
95
200
7
150
263
51
338
172
37
272
161
43
310
255
126
198
146
368
11
340
302
34
236
52
245
29
100
218
77
185
312
366
231
257
99
111
31
305
74
66
373
144
286
6
76
235
24
64
206
124
270
290
318
3
134
256
88
326
142
238
108
44
352
120
374
345
164
60
344
224
57
294
2
129
91
170
151
32
149
123
163
230
55
128
370
157
180
107
18
301
188
204
217
127
168
5
281
13
81
213
227
147
130
232
30
323
371
94
115
9
102
167
314
354
148
106
25
4
350
375
16
67
132
251
22
125
328
28
278
73
361
274
47
65
360
50
343
275
369
56
216
40
133
197
223
179
317
8
79
61
212
306
321
208
334
26
189
240
166
225
347
335
175
103
363
322
54
329
105
260
70
85
259
21
353
20
239
58
342
121
19
122
152
135
183
214
355
38
320
10
98
162
176
248
190
293
211
83
273
68
154
69
332
42
220
174
194
158
178
349
324
131
247
331
14
276
59
86
184
45
261
358
295
71
191
192
33
269
46
313
292
114
304
39
97
330
303
84
205
141
233
49
90
356
297
177
160
210
181
201
78
219
193
53
41
336
264
265
12
118
15
249
241
299
173
215
140
196
137
228
253
35
271
300
63
234
48
308
87
75
82
284
62
207
156
226
145
315
258
80
182
351
110
287
333
36
262
117
153
195
171
101
165
279
143
346
268
222
362
243
244
221
348
27
155
96
109
138
341
246
327
104
254
17
250
296
267
311
113
112
23
337
199
242
202
285
365
282
277
280
307
72
116
93
283
203
92
325
136
159
252
319
186
291
89
187
289
119
209
357
359
266
316
139
229
288
298
309
339
364

> <PUBCHEM_EFFECTIVE_ROTOR_COUNT>
7

> <s_m_source_file>
ligprep_moringa-seed.maegz

> <i_m_source_file_index>
58

> <i_lp_mmshare_version>
44012

> <s_epik_input>
TiNDU1tDSDJdW0NIMl1bQ0gyXVtDSDJdW0NIMl1bQ0gyXVtDSDJdW0NIM10=

> <s_epik_cmdline>
J2VwaWtfcHl0aG9uJywgJy1waCcsICc3LjAnLCAnLXRuJywgJzgnLCAnLW1hJywgJzIwMCcsICctaW1hZScsICc8aW5maWxlLm1hZT4nLCAnLW9tYWUnLCAnPG91dGZpbGUubWFlPic=

> <r_lp_tautomer_probability>
1

> <r_epik_Ionization_Penalty>
0

> <r_epik_Ionization_Penalty_Charging>
0

> <r_epik_Ionization_Penalty_Neutral>
0

> <r_epik_State_Penalty>
-0

> <r_epik_Charging_Adjusted_Penalty>
0

> <i_epik_Tot_Q>
0

> <i_epik_Tot_abs_Q>
0

> <i_f3d_flags>
0

> <s_lp_Force_Field>
OPLS3e

> <r_lp_Energy>
3.51329

> <b_lp_Chiralities_Consistent>
1

> <s_lp_Variant>
29864-1

$$$$
31283
                    3D
 Structure written by MMmdl.
 50 49  0  0  1  0            999 V2000
   -0.2505   -4.1012    3.5112 O   0  0  0  0  0  0
   -0.0497   -5.9402    2.1381 O   0  0  0  0  0  0
   -0.6255    1.5083   -0.0140 C   0  0  0  0  0  0
   -0.1276    0.0524    0.0154 C   0  0  0  0  0  0
   -2.1596    1.6171   -0.0809 C   0  0  0  0  0  0
    1.4077   -0.0538    0.1022 C   0  0  0  0  0  0
   -2.6574    3.0737   -0.0831 C   0  0  0  0  0  0
    1.9490   -1.4973    0.0796 C   0  0  0  0  0  0
   -4.1915    3.1852   -0.1369 C   0  0  0  0  0  0
    1.5715   -2.3335    1.3177 C   0  0  0  0  0  0
   -4.6867    4.6425   -0.1243 C   0  0  0  0  0  0
    2.2018   -3.7417    1.3098 C   0  0  0  0  0  0
   -6.2205    4.7571   -0.1717 C   0  0  0  0  0  0
    1.8999   -4.5860    2.5669 C   0  0  0  0  0  0
   -6.7120    6.2108   -0.1529 C   0  0  0  0  0  0
    0.4223   -4.9593    2.7158 C   0  0  0  0  0  0
   -1.6421   -4.2715    3.7441 C   0  0  0  0  0  0
   -2.1529   -3.1388    4.6400 C   0  0  0  0  0  0
   -0.2648    2.0301    0.8741 H   0  0  0  0  0  0
   -0.1883    2.0244   -0.8704 H   0  0  0  0  0  0
   -0.5814   -0.4587    0.8650 H   0  0  0  0  0  0
   -0.4768   -0.4679   -0.8777 H   0  0  0  0  0  0
   -2.5195    1.1097   -0.9774 H   0  0  0  0  0  0
   -2.5970    1.0877    0.7670 H   0  0  0  0  0  0
    1.8468    0.4923   -0.7341 H   0  0  0  0  0  0
    1.7601    0.4500    1.0036 H   0  0  0  0  0  0
   -2.2900    3.5815    0.8101 H   0  0  0  0  0  0
   -2.2258    3.6021   -0.9347 H   0  0  0  0  0  0
    1.6045   -2.0014   -0.8246 H   0  0  0  0  0  0
    3.0362   -1.4548    0.0006 H   0  0  0  0  0  0
   -4.5592    2.6858   -1.0348 H   0  0  0  0  0  0
   -4.6231    2.6493    0.7100 H   0  0  0  0  0  0
    1.8832   -1.8057    2.2202 H   0  0  0  0  0  0
    0.4868   -2.4240    1.3752 H   0  0  0  0  0  0
   -4.3150    5.1428    0.7714 H   0  0  0  0  0  0
   -4.2581    5.1773   -0.9733 H   0  0  0  0  0  0
    1.8760   -4.2814    0.4186 H   0  0  0  0  0  0
    3.2845   -3.6478    1.2152 H   0  0  0  0  0  0
   -6.5971    4.2648   -1.0696 H   0  0  0  0  0  0
   -6.6545    4.2231    0.6747 H   0  0  0  0  0  0
    2.4827   -5.5070    2.5350 H   0  0  0  0  0  0
    2.2243   -4.0498    3.4594 H   0  0  0  0  0  0
   -7.8010    6.2539   -0.1859 H   0  0  0  0  0  0
   -6.3334    6.7674   -1.0108 H   0  0  0  0  0  0
   -6.3879    6.7274    0.7512 H   0  0  0  0  0  0
   -2.1829   -4.2651    2.7962 H   0  0  0  0  0  0
   -1.8248   -5.2356    4.2216 H   0  0  0  0  0  0
   -3.2202   -3.2503    4.8323 H   0  0  0  0  0  0
   -1.9998   -2.1656    4.1724 H   0  0  0  0  0  0
   -1.6404   -3.1347    5.6024 H   0  0  0  0  0  0
  1 16  1  0  0  0
  1 17  1  0  0  0
  2 16  2  0  0  0
  3  4  1  0  0  0
  3  5  1  0  0  0
  3 19  1  0  0  0
  3 20  1  0  0  0
  4  6  1  0  0  0
  4 21  1  0  0  0
  4 22  1  0  0  0
  5  7  1  0  0  0
  5 23  1  0  0  0
  5 24  1  0  0  0
  6  8  1  0  0  0
  6 25  1  0  0  0
  6 26  1  0  0  0
  7  9  1  0  0  0
  7 27  1  0  0  0
  7 28  1  0  0  0
  8 10  1  0  0  0
  8 29  1  0  0  0
  8 30  1  0  0  0
  9 11  1  0  0  0
  9 31  1  0  0  0
  9 32  1  0  0  0
 10 12  1  0  0  0
 10 33  1  0  0  0
 10 34  1  0  0  0
 11 13  1  0  0  0
 11 35  1  0  0  0
 11 36  1  0  0  0
 12 14  1  0  0  0
 12 37  1  0  0  0
 12 38  1  0  0  0
 13 15  1  0  0  0
 13 39  1  0  0  0
 13 40  1  0  0  0
 14 16  1  0  0  0
 14 41  1  0  0  0
 14 42  1  0  0  0
 15 43  1  0  0  0
 15 44  1  0  0  0
 15 45  1  0  0  0
 17 18  1  0  0  0
 17 46  1  0  0  0
 17 47  1  0  0  0
 18 48  1  0  0  0
 18 49  1  0  0  0
 18 50  1  0  0  0
M  END
> <s_m_entry_id>
187

> <s_m_entry_name>
Conformer3D_COMPOUND_CID_31283.1

> <PUBCHEM_COMPOUND_CID>
31283

> <PUBCHEM_CONFORMER_RMSD>
1.2

> <PUBCHEM_MMFF94_PARTIAL_CHARGES>
5
1 -0.43
14 0.06
16 0.66
17 0.28
2 -0.57

> <PUBCHEM_PHARMACOPHORE_FEATURES>
2
1 15 hydrophobe
1 2 acceptor

> <PUBCHEM_HEAVY_ATOM_COUNT>
18

> <PUBCHEM_ATOM_DEF_STEREO_COUNT>
0

> <PUBCHEM_ATOM_UDEF_STEREO_COUNT>
0

> <PUBCHEM_BOND_DEF_STEREO_COUNT>
0

> <PUBCHEM_BOND_UDEF_STEREO_COUNT>
0

> <PUBCHEM_ISOTOPIC_ATOM_COUNT>
0

> <PUBCHEM_COMPONENT_COUNT>
1

> <PUBCHEM_CACTVS_TAUTO_COUNT>
1

> <PUBCHEM_CONFORMER_ID>
00007A3300000001

> <PUBCHEM_MMFF94_ENERGY>
-0.5571

> <PUBCHEM_FEATURE_SELFOVERLAP>
10.148

> <PUBCHEM_SHAPE_FINGERPRINT>
10 15 18040716973876408043
11315181 36 18202848743697758091
11638347 137 16805317765392340794
125118 31 18411419475423863897
14026016 60 15625681414461040836
14142895 15 18271242820035220463
14216079 64 9223234048388245504
14251757 52 18335419080181116136
14251764 18 15647055941789566875
14251764 46 13973960991502182038
14428016 248 17918000460775674537
14617042 71 18336833082052098692
155225 1 18413107286461230832
155225 6 17972326389591010028
15690457 1 10881399850567320233
16120349 18 18411978079223738133
195137 175 17775573022795149769
20281389 69 18187081724098518071
20812841 46 18261106358658211602
21095086 128 8934994868344939137
21130983 4 18413671313760048139
21130991 4 11599462269544930660
21150785 3 16988561295367128671
22224240 67 18040716953140595691
23035841 295 11314313845643244627
23521765 1 18341332202803402671
23524908 199 17774735217069231676
246663 6 11239993465439413687
28498 318 9799692589115872939
34797466 226 18131073701607916822
4073 2 18408606980821023715
444735 82 18408045099934378292
59682541 35 17822015324421044537
59682541 52 16845307025444286030
67123 10 18341894087710325703
8209 1 18131349675280166463

> <PUBCHEM_SHAPE_MULTIPOLES>
358.69
32.06
1.91
0.78
40.45
0.78
-0.12
21.65
-0.5
-4.85
0.25
-0.77
0.04
-0.02

> <PUBCHEM_SHAPE_SELFOVERLAP>
651.926

> <PUBCHEM_SHAPE_VOLUME>
229.3

> <PUBCHEM_COORDINATE_TYPE>
2
5
10

> <chiral flag>
0

> <version>
0

> <s_m_Source_Path>
C:\Users\Madhana Priya\Downloads

> <s_m_Source_File>
Conformer3D_COMPOUND_CID_31283.sdf

> <i_m_Source_File_Index>
1

> <PUBCHEM_CONFORMER_DIVERSEORDER>
1
19
25
2
45
59
84
50
52
10
23
60
40
81
80
62
31
63
41
29
76
18
7
64
69
17
27
74
51
30
54
57
67
88
65
6
73
85
71
47
89
8
72
78
37
26
24
68
16
66
34
90
35
12
36
56
79
22
82
5
70
86
46
28
9
91
55
20
48
38
11
58
53
43
75
32
3
87
44
61
13
21
33
77
42
49
15
4
14
39
83

> <PUBCHEM_EFFECTIVE_ROTOR_COUNT>
14

> <s_m_source_file>
ligprep_moringa-seed.maegz

> <i_m_source_file_index>
59

> <i_lp_mmshare_version>
44012

> <s_epik_input>
W0NIM11bQ0gyXU9DKD1PKVtDSDJdW0NIMl1bQ0gyXVtDSDJdW0NIMl1bQ0gyXVtDSDJdW0NIMl1bQ0gyXVtDSDJdW0NIMl1bQ0gyXVtDSDNd

> <s_epik_cmdline>
J2VwaWtfcHl0aG9uJywgJy1waCcsICc3LjAnLCAnLXRuJywgJzgnLCAnLW1hJywgJzIwMCcsICctaW1hZScsICc8aW5maWxlLm1hZT4nLCAnLW9tYWUnLCAnPG91dGZpbGUubWFlPic=

> <r_lp_tautomer_probability>
1

> <r_epik_Ionization_Penalty>
0

> <r_epik_Ionization_Penalty_Charging>
0

> <r_epik_Ionization_Penalty_Neutral>
0

> <r_epik_State_Penalty>
-0

> <r_epik_Charging_Adjusted_Penalty>
0

> <i_epik_Tot_Q>
0

> <i_epik_Tot_abs_Q>
0

> <s_epik_Chemistry_Notes>
This compound has an ester and may undergo hydrolysis at high or low pH.

> <i_f3d_flags>
0

> <s_lp_Force_Field>
OPLS3e

> <r_lp_Energy>
6.25947

> <b_lp_Chiralities_Consistent>
1

> <s_lp_Variant>
31283-1

$$$$
38762
                    3D
 Structure written by MMmdl.
 53 52  0  0  1  0            999 V2000
    2.6769   -6.4574    0.0818 O   0  0  0  0  0  0
    4.7341   -6.4844   -0.9541 O   0  0  0  0  0  0
   -0.0625    0.0389    0.0230 C   0  0  0  0  0  0
   -0.6014    1.4801    0.0559 C   0  0  0  0  0  0
    1.4745   -0.0276    0.0721 C   0  0  0  0  0  0
   -2.1377    1.5491   -0.0069 C   0  0  0  0  0  0
    2.0136   -1.4689    0.0413 C   0  0  0  0  0  0
   -2.6741    2.9915    0.0236 C   0  0  0  0  0  0
    3.5529   -1.5351    0.0832 C   0  0  0  0  0  0
   -4.2104    3.0621   -0.0387 C   0  0  0  0  0  0
    4.1278   -2.9606   -0.0326 C   0  0  0  0  0  0
   -4.7476    4.5044   -0.0072 C   0  0  0  0  0  0
    3.8234   -3.8693    1.1790 C   0  0  0  0  0  0
   -6.2841    4.5731   -0.0628 C   0  0  0  0  0  0
    4.4853   -5.2634    1.1119 C   0  0  0  0  0  0
   -6.8219    6.0104   -0.0394 C   0  0  0  0  0  0
    3.9832   -6.1401   -0.0397 C   0  0  0  0  0  0
    2.0313   -7.2527   -0.9033 C   0  0  0  0  0  0
    0.5609   -7.4429   -0.5187 C   0  0  0  0  0  0
   -0.4761   -0.5210    0.8633 H   0  0  0  0  0  0
   -0.4168   -0.4594   -0.8808 H   0  0  0  0  0  0
   -0.2539    1.9748    0.9643 H   0  0  0  0  0  0
   -0.1803    2.0426   -0.7789 H   0  0  0  0  0  0
    1.8870    0.5317   -0.7692 H   0  0  0  0  0  0
    1.8297    0.4717    0.9750 H   0  0  0  0  0  0
   -2.4855    1.0532   -0.9146 H   0  0  0  0  0  0
   -2.5596    0.9880    0.8286 H   0  0  0  0  0  0
    1.5972   -2.0215    0.8840 H   0  0  0  0  0  0
    1.6556   -1.9686   -0.8603 H   0  0  0  0  0  0
   -2.3260    3.4872    0.9313 H   0  0  0  0  0  0
   -2.2518    3.5524   -0.8119 H   0  0  0  0  0  0
    3.9536   -0.9362   -0.7361 H   0  0  0  0  0  0
    3.9179   -1.0677    0.9991 H   0  0  0  0  0  0
   -4.5585    2.5667   -0.9466 H   0  0  0  0  0  0
   -4.6321    2.5011    0.7968 H   0  0  0  0  0  0
    3.7569   -3.4211   -0.9495 H   0  0  0  0  0  0
    5.2097   -2.8886   -0.1533 H   0  0  0  0  0  0
   -4.3960    5.0019    0.8982 H   0  0  0  0  0  0
   -4.3298    5.0639   -0.8457 H   0  0  0  0  0  0
    4.1629   -3.3736    2.0893 H   0  0  0  0  0  0
    2.7452   -3.9874    1.2951 H   0  0  0  0  0  0
   -6.6408    4.0744   -0.9652 H   0  0  0  0  0  0
   -6.7062    4.0209    0.7780 H   0  0  0  0  0  0
    5.5653   -5.1475    1.0127 H   0  0  0  0  0  0
    4.3208   -5.7988    2.0472 H   0  0  0  0  0  0
   -7.9116    6.0179   -0.0772 H   0  0  0  0  0  0
   -6.4576    6.5836   -0.8926 H   0  0  0  0  0  0
   -6.5193    6.5318    0.8693 H   0  0  0  0  0  0
    2.1003   -6.7684   -1.8787 H   0  0  0  0  0  0
    2.5243   -8.2231   -0.9815 H   0  0  0  0  0  0
    0.0428   -8.0502   -1.2611 H   0  0  0  0  0  0
    0.0435   -6.4852   -0.4519 H   0  0  0  0  0  0
    0.4668   -7.9444    0.4452 H   0  0  0  0  0  0
  1 17  1  0  0  0
  1 18  1  0  0  0
  2 17  2  0  0  0
  3  4  1  0  0  0
  3  5  1  0  0  0
  3 20  1  0  0  0
  3 21  1  0  0  0
  4  6  1  0  0  0
  4 22  1  0  0  0
  4 23  1  0  0  0
  5  7  1  0  0  0
  5 24  1  0  0  0
  5 25  1  0  0  0
  6  8  1  0  0  0
  6 26  1  0  0  0
  6 27  1  0  0  0
  7  9  1  0  0  0
  7 28  1  0  0  0
  7 29  1  0  0  0
  8 10  1  0  0  0
  8 30  1  0  0  0
  8 31  1  0  0  0
  9 11  1  0  0  0
  9 32  1  0  0  0
  9 33  1  0  0  0
 10 12  1  0  0  0
 10 34  1  0  0  0
 10 35  1  0  0  0
 11 13  1  0  0  0
 11 36  1  0  0  0
 11 37  1  0  0  0
 12 14  1  0  0  0
 12 38  1  0  0  0
 12 39  1  0  0  0
 13 15  1  0  0  0
 13 40  1  0  0  0
 13 41  1  0  0  0
 14 16  1  0  0  0
 14 42  1  0  0  0
 14 43  1  0  0  0
 15 17  1  0  0  0
 15 44  1  0  0  0
 15 45  1  0  0  0
 16 46  1  0  0  0
 16 47  1  0  0  0
 16 48  1  0  0  0
 18 19  1  0  0  0
 18 49  1  0  0  0
 18 50  1  0  0  0
 19 51  1  0  0  0
 19 52  1  0  0  0
 19 53  1  0  0  0
M  END
> <s_m_entry_id>
188

> <s_m_entry_name>
Conformer3D_COMPOUND_CID_38762.1

> <PUBCHEM_COMPOUND_CID>
38762

> <PUBCHEM_CONFORMER_RMSD>
1.2

> <PUBCHEM_MMFF94_PARTIAL_CHARGES>
5
1 -0.43
15 0.06
17 0.66
18 0.28
2 -0.57

> <PUBCHEM_PHARMACOPHORE_FEATURES>
2
1 16 hydrophobe
1 2 acceptor

> <PUBCHEM_HEAVY_ATOM_COUNT>
19

> <PUBCHEM_ATOM_DEF_STEREO_COUNT>
0

> <PUBCHEM_ATOM_UDEF_STEREO_COUNT>
0

> <PUBCHEM_BOND_DEF_STEREO_COUNT>
0

> <PUBCHEM_BOND_UDEF_STEREO_COUNT>
0

> <PUBCHEM_ISOTOPIC_ATOM_COUNT>
0

> <PUBCHEM_COMPONENT_COUNT>
1

> <PUBCHEM_CACTVS_TAUTO_COUNT>
1

> <PUBCHEM_CONFORMER_ID>
0000976A00000001

> <PUBCHEM_MMFF94_ENERGY>
0.5627

> <PUBCHEM_FEATURE_SELFOVERLAP>
10.148

> <PUBCHEM_SHAPE_FINGERPRINT>
14123256 10 18411138030321532937
14251764 46 15195567905454243086
14251920 1 18411982459583659419
14344974 52 18341328989587389312
15510794 2 18342462538699721462
21362267 2 17968648436774605380
232437 2 18343301466192604958
23521765 1 18341894090834057586
23581129 1 18409448089539582310
33684 2 10663820776059704866
67123 10 18410573993741392230
8209 1 18410573985151457651

> <PUBCHEM_SHAPE_MULTIPOLES>
379.27
43.49
0.89
0.62
20.34
0.09
0
-0.87
-3.48
-0.73
-0.01
0.07
-0.01
0.05

> <PUBCHEM_SHAPE_SELFOVERLAP>
688.243

> <PUBCHEM_SHAPE_VOLUME>
242.6

> <PUBCHEM_COORDINATE_TYPE>
2
5
10

> <chiral flag>
0

> <version>
0

> <s_m_Source_Path>
C:\Users\Madhana Priya\Downloads

> <s_m_Source_File>
Conformer3D_COMPOUND_CID_38762.sdf

> <i_m_Source_File_Index>
1

> <PUBCHEM_CONFORMER_DIVERSEORDER>
1
5
64
80
67
83
92
78
73
59
66
70
86
21
60
14
52
63
72
24
22
26
32
44
50
71
25
16
47
53
51
17
29
39
82
46
85
20
75
68
48
12
81
69
88
6
76
37
79
30
77
35
91
87
49
31
40
11
74
65
42
55
23
58
2
62
56
41
89
90
10
84
33
8
18
34
57
54
13
43
15
38
45
36
61
27
3
19
28
9
93
4
7

> <PUBCHEM_EFFECTIVE_ROTOR_COUNT>
15

> <s_m_source_file>
ligprep_moringa-seed.maegz

> <i_m_source_file_index>
60

> <i_lp_mmshare_version>
44012

> <s_epik_input>
W0NIM11bQ0gyXU9DKD1PKVtDSDJdW0NIMl1bQ0gyXVtDSDJdW0NIMl1bQ0gyXVtDSDJdW0NIMl1bQ0gyXVtDSDJdW0NIMl1bQ0gyXVtDSDJdW0NIM10=

> <s_epik_cmdline>
J2VwaWtfcHl0aG9uJywgJy1waCcsICc3LjAnLCAnLXRuJywgJzgnLCAnLW1hJywgJzIwMCcsICctaW1hZScsICc8aW5maWxlLm1hZT4nLCAnLW9tYWUnLCAnPG91dGZpbGUubWFlPic=

> <r_lp_tautomer_probability>
1

> <r_epik_Ionization_Penalty>
0

> <r_epik_Ionization_Penalty_Charging>
0

> <r_epik_Ionization_Penalty_Neutral>
0

> <r_epik_State_Penalty>
-0

> <r_epik_Charging_Adjusted_Penalty>
0

> <i_epik_Tot_Q>
0

> <i_epik_Tot_abs_Q>
0

> <s_epik_Chemistry_Notes>
This compound has an ester and may undergo hydrolysis at high or low pH.

> <i_f3d_flags>
0

> <s_lp_Force_Field>
OPLS3e

> <r_lp_Energy>
6.72668

> <b_lp_Chiralities_Consistent>
1

> <s_lp_Variant>
38762-1

$$$$
62378
                    3D
 Structure written by MMmdl.
 30 30  0  0  1  0            999 V2000
   -0.3757    1.7032   -2.2699 O   0  0  0  0  0  0
   -0.5029    1.4756    0.1116 C   0  0  0  0  0  0
    0.0526    0.0538    0.1060 C   0  0  0  0  0  0
   -0.9318    2.2447    1.1345 C   0  0  0  0  0  0
   -1.4245    3.5834    0.6376 C   0  0  0  0  0  0
    1.5834   -0.0210   -0.0472 C   0  0  0  0  0  0
   -1.2536    3.5350   -0.8700 C   0  0  0  0  0  0
   -0.6673    2.1673   -1.1681 C   0  0  0  0  0  0
    2.1173   -1.4641   -0.0147 C   0  0  0  0  0  0
    3.6490   -1.5410   -0.1392 C   0  0  0  0  0  0
   -0.9637    1.9433    2.6201 C   0  0  0  0  0  0
    4.1795   -2.9807   -0.1070 C   0  0  0  0  0  0
   -0.2389   -0.4362    1.0352 H   0  0  0  0  0  0
   -0.4313   -0.5215   -0.6857 H   0  0  0  0  0  0
   -2.4673    3.7490    0.9120 H   0  0  0  0  0  0
   -0.8555    4.4042    1.0763 H   0  0  0  0  0  0
    1.8820    0.4528   -0.9836 H   0  0  0  0  0  0
    2.0526    0.5568    0.7508 H   0  0  0  0  0  0
   -2.2071    3.6546   -1.3854 H   0  0  0  0  0  0
   -0.5824    4.3176   -1.2243 H   0  0  0  0  0  0
    1.8066   -1.9439    0.9148 H   0  0  0  0  0  0
    1.6588   -2.0367   -0.8226 H   0  0  0  0  0  0
    3.9665   -1.0640   -1.0675 H   0  0  0  0  0  0
    4.1113   -0.9734    0.6695 H   0  0  0  0  0  0
   -0.3778    2.6828    3.1664 H   0  0  0  0  0  0
   -0.5531    0.9586    2.8413 H   0  0  0  0  0  0
   -1.9888    1.9760    2.9894 H   0  0  0  0  0  0
    5.2656   -2.9976   -0.2012 H   0  0  0  0  0  0
    3.7671   -3.5728   -0.9247 H   0  0  0  0  0  0
    3.9212   -3.4766    0.8294 H   0  0  0  0  0  0
  1  8  2  0  0  0
  2  3  1  0  0  0
  2  4  2  0  0  0
  2  8  1  0  0  0
  3  6  1  0  0  0
  3 13  1  0  0  0
  3 14  1  0  0  0
  4  5  1  0  0  0
  4 11  1  0  0  0
  5  7  1  0  0  0
  5 15  1  0  0  0
  5 16  1  0  0  0
  6  9  1  0  0  0
  6 17  1  0  0  0
  6 18  1  0  0  0
  7  8  1  0  0  0
  7 19  1  0  0  0
  7 20  1  0  0  0
  9 10  1  0  0  0
  9 21  1  0  0  0
  9 22  1  0  0  0
 10 12  1  0  0  0
 10 23  1  0  0  0
 10 24  1  0  0  0
 11 25  1  0  0  0
 11 26  1  0  0  0
 11 27  1  0  0  0
 12 28  1  0  0  0
 12 29  1  0  0  0
 12 30  1  0  0  0
M  END
> <s_m_entry_id>
189

> <s_m_entry_name>
Conformer3D_COMPOUND_CID_62378.1

> <PUBCHEM_COMPOUND_CID>
62378

> <PUBCHEM_CONFORMER_RMSD>
0.6

> <PUBCHEM_MMFF94_PARTIAL_CHARGES>
8
1 -0.57
11 0.14
2 -0.12
3 0.14
4 -0.28
5 0.14
7 0.06
8 0.49

> <PUBCHEM_EFFECTIVE_ROTOR_COUNT>
4.4

> <PUBCHEM_PHARMACOPHORE_FEATURES>
4
1 1 acceptor
1 12 hydrophobe
4 3 6 9 10 hydrophobe
5 2 4 5 7 8 rings

> <PUBCHEM_HEAVY_ATOM_COUNT>
12

> <PUBCHEM_ATOM_DEF_STEREO_COUNT>
0

> <PUBCHEM_ATOM_UDEF_STEREO_COUNT>
0

> <PUBCHEM_BOND_DEF_STEREO_COUNT>
0

> <PUBCHEM_BOND_UDEF_STEREO_COUNT>
0

> <PUBCHEM_ISOTOPIC_ATOM_COUNT>
0

> <PUBCHEM_COMPONENT_COUNT>
1

> <PUBCHEM_CACTVS_TAUTO_COUNT>
10

> <PUBCHEM_CONFORMER_ID>
0000F3AA00000002

> <PUBCHEM_MMFF94_ENERGY>
0.5698

> <PUBCHEM_FEATURE_SELFOVERLAP>
20.297

> <PUBCHEM_SHAPE_FINGERPRINT>
10219947 1 18410569587521645452
11471102 20 18410291415105896565
12251169 10 18412825793903263215
12346645 6 18412265046946259484
13380536 305 18338523048893308332
13922767 16 18407758131962981817
14251717 144 18410572885956613823
14252887 29 18335141951284008594
15501101 241 18187081762742771932
15775835 57 17703506691881085801
19050596 39 18271806856668134315
20201158 50 18333733502811540651
20279233 1 17894634751541646115
20559304 39 18342462525476923433
20645477 70 18410008806722355415
20871998 22 18126286342213271582
21730867 7 18335142002997461851
23048698 100 18131355198222812027
2748010 2 18051960434227826940
42 15 18260269629591776051

> <PUBCHEM_SHAPE_MULTIPOLES>
241.09
7.9
1.79
0.8
12.55
0.37
0.02
-0.02
-1.76
-2.02
0.1
0.09
0
-0.03

> <PUBCHEM_SHAPE_SELFOVERLAP>
472.334

> <PUBCHEM_COORDINATE_TYPE>
2
5
10

> <chiral flag>
0

> <version>
0

> <s_m_Source_Path>
C:\Users\Madhana Priya\Downloads

> <s_m_Source_File>
Conformer3D_COMPOUND_CID_62378.sdf

> <i_m_Source_File_Index>
1

> <PUBCHEM_CONFORMER_DIVERSEORDER>
2
24
14
23
34
11
10
36
25
16
35
1
27
7
12
28
32
33
31
18
6
29
8
3
30
13
4
9
5
20
22
26
15
21
17
19

> <PUBCHEM_SHAPE_VOLUME>
148

> <s_m_source_file>
ligprep_moringa-seed.maegz

> <i_m_source_file_index>
61

> <i_lp_mmshare_version>
44012

> <s_epik_input>
Tz1DMVtDSDJdW0NIMl1DKFtDSDNdKT1DMVtDSDJdW0NIMl1bQ0gyXVtDSDJdW0NIM10=

> <s_epik_cmdline>
J2VwaWtfcHl0aG9uJywgJy1waCcsICc3LjAnLCAnLXRuJywgJzgnLCAnLW1hJywgJzIwMCcsICctaW1hZScsICc8aW5maWxlLm1hZT4nLCAnLW9tYWUnLCAnPG91dGZpbGUubWFlPic=

> <r_lp_tautomer_probability>
0.499977

> <r_epik_Ionization_Penalty>
0

> <r_epik_Ionization_Penalty_Charging>
0

> <r_epik_Ionization_Penalty_Neutral>
0

> <r_epik_State_Penalty>
0.41068

> <r_epik_Charging_Adjusted_Penalty>
0.41068

> <i_epik_Tot_Q>
0

> <i_epik_Tot_abs_Q>
0

> <i_f3d_flags>
0

> <s_lp_Force_Field>
OPLS3e

> <r_lp_Energy>
-10.9415

> <b_lp_Chiralities_Consistent>
1

> <s_lp_Variant>
62378-1

$$$$
62378
                    3D
 Structure written by MMmdl.
 30 30  0  0  1  0            999 V2000
    0.6433    2.0779   -2.3054 O   0  0  0  0  0  0
   -0.5549    1.3756   -0.2226 C   0  0  2  0  0  0
    0.0757   -0.0447   -0.1884 C   0  0  0  0  0  0
   -2.0696    1.4875    0.0487 C   0  0  1  0  0  0
   -2.5075    2.5427   -0.9396 C   0  0  0  0  0  0
    1.6162   -0.0727   -0.0920 C   0  0  0  0  0  0
   -1.5471    2.8387   -1.8290 C   0  0  0  0  0  0
   -0.3386    2.0866   -1.5648 C   0  0  0  0  0  0
    2.1786   -1.5012    0.0198 C   0  0  0  0  0  0
    3.7116   -1.5364    0.1457 C   0  0  0  0  0  0
   -2.9063    0.2024   -0.1283 C   0  0  0  0  0  0
    4.2718   -2.9632    0.2243 C   0  0  0  0  0  0
   -0.2505   -0.6253   -1.0535 H   0  0  0  0  0  0
   -0.3128   -0.5713    0.6840 H   0  0  0  0  0  0
   -3.5085    2.9490   -0.9330 H   0  0  0  0  0  0
   -2.2178    1.8526    1.0661 H   0  0  0  0  0  0
    2.0594    0.4121   -0.9616 H   0  0  0  0  0  0
    1.9323    0.5095    0.7749 H   0  0  0  0  0  0
   -1.6285    3.5131   -2.6687 H   0  0  0  0  0  0
   -0.0476    1.9806    0.5305 H   0  0  0  0  0  0
    1.7350   -2.0000    0.8830 H   0  0  0  0  0  0
    1.8740   -2.0768   -0.8557 H   0  0  0  0  0  0
    4.1614   -1.0235   -0.7055 H   0  0  0  0  0  0
    4.0189   -0.9822    1.0339 H   0  0  0  0  0  0
   -3.9708    0.4065   -0.0060 H   0  0  0  0  0  0
   -2.6412   -0.5518    0.6126 H   0  0  0  0  0  0
   -2.7671   -0.2365   -1.1172 H   0  0  0  0  0  0
    5.3573   -2.9506    0.3241 H   0  0  0  0  0  0
    4.0291   -3.5329   -0.6734 H   0  0  0  0  0  0
    3.8675   -3.5015    1.0822 H   0  0  0  0  0  0
  1  8  2  0  0  0
  2  4  1  0  0  0
  2  3  1  0  0  0
  2 20  1  0  0  0
  2  8  1  0  0  0
  3  6  1  0  0  0
  3 13  1  0  0  0
  3 14  1  0  0  0
  4  5  1  0  0  0
  4 11  1  0  0  0
  4 16  1  0  0  0
  5 15  1  0  0  0
  5  7  2  0  0  0
  6  9  1  0  0  0
  6 17  1  0  0  0
  6 18  1  0  0  0
  7  8  1  0  0  0
  7 19  1  0  0  0
  9 10  1  0  0  0
  9 21  1  0  0  0
  9 22  1  0  0  0
 10 12  1  0  0  0
 10 23  1  0  0  0
 10 24  1  0  0  0
 11 25  1  0  0  0
 11 26  1  0  0  0
 11 27  1  0  0  0
 12 28  1  0  0  0
 12 29  1  0  0  0
 12 30  1  0  0  0
M  END
> <s_m_entry_id>
189

> <s_m_entry_name>
Conformer3D_COMPOUND_CID_62378.1

> <PUBCHEM_COMPOUND_CID>
62378

> <PUBCHEM_CONFORMER_RMSD>
0.6

> <PUBCHEM_MMFF94_PARTIAL_CHARGES>
8
1 -0.57
11 0.14
2 -0.12
3 0.14
4 -0.28
5 0.14
7 0.06
8 0.49

> <PUBCHEM_EFFECTIVE_ROTOR_COUNT>
4.4

> <PUBCHEM_PHARMACOPHORE_FEATURES>
4
1 1 acceptor
1 12 hydrophobe
4 3 6 9 10 hydrophobe
5 2 4 5 7 8 rings

> <PUBCHEM_HEAVY_ATOM_COUNT>
12

> <PUBCHEM_ATOM_DEF_STEREO_COUNT>
0

> <PUBCHEM_ATOM_UDEF_STEREO_COUNT>
0

> <PUBCHEM_BOND_DEF_STEREO_COUNT>
0

> <PUBCHEM_BOND_UDEF_STEREO_COUNT>
0

> <PUBCHEM_ISOTOPIC_ATOM_COUNT>
0

> <PUBCHEM_COMPONENT_COUNT>
1

> <PUBCHEM_CACTVS_TAUTO_COUNT>
10

> <PUBCHEM_CONFORMER_ID>
0000F3AA00000002

> <PUBCHEM_MMFF94_ENERGY>
0.5698

> <PUBCHEM_FEATURE_SELFOVERLAP>
20.297

> <PUBCHEM_SHAPE_FINGERPRINT>
10219947 1 18410569587521645452
11471102 20 18410291415105896565
12251169 10 18412825793903263215
12346645 6 18412265046946259484
13380536 305 18338523048893308332
13922767 16 18407758131962981817
14251717 144 18410572885956613823
14252887 29 18335141951284008594
15501101 241 18187081762742771932
15775835 57 17703506691881085801
19050596 39 18271806856668134315
20201158 50 18333733502811540651
20279233 1 17894634751541646115
20559304 39 18342462525476923433
20645477 70 18410008806722355415
20871998 22 18126286342213271582
21730867 7 18335142002997461851
23048698 100 18131355198222812027
2748010 2 18051960434227826940
42 15 18260269629591776051

> <PUBCHEM_SHAPE_MULTIPOLES>
241.09
7.9
1.79
0.8
12.55
0.37
0.02
-0.02
-1.76
-2.02
0.1
0.09
0
-0.03

> <PUBCHEM_SHAPE_SELFOVERLAP>
472.334

> <PUBCHEM_COORDINATE_TYPE>
2
5
10

> <chiral flag>
0

> <version>
0

> <s_m_Source_Path>
C:\Users\Madhana Priya\Downloads

> <s_m_Source_File>
Conformer3D_COMPOUND_CID_62378.sdf

> <i_m_Source_File_Index>
1

> <PUBCHEM_CONFORMER_DIVERSEORDER>
2
24
14
23
34
11
10
36
25
16
35
1
27
7
12
28
32
33
31
18
6
29
8
3
30
13
4
9
5
20
22
26
15
21
17
19

> <PUBCHEM_SHAPE_VOLUME>
148

> <s_m_source_file>
ligprep_moringa-seed.maegz

> <i_m_source_file_index>
61

> <i_lp_mmshare_version>
44012

> <s_epik_input>
Tz1DMVtDSDJdW0NIMl1DKFtDSDNdKT1DMVtDSDJdW0NIMl1bQ0gyXVtDSDJdW0NIM10=

> <s_epik_cmdline>
J2VwaWtfcHl0aG9uJywgJy1waCcsICc3LjAnLCAnLXRuJywgJzgnLCAnLW1hJywgJzIwMCcsICctaW1hZScsICc8aW5maWxlLm1hZT4nLCAnLW9tYWUnLCAnPG91dGZpbGUubWFlPic=

> <r_lp_tautomer_probability>
0.499977

> <r_epik_Ionization_Penalty>
0

> <r_epik_Ionization_Penalty_Charging>
0

> <r_epik_Ionization_Penalty_Neutral>
0

> <r_epik_State_Penalty>
0.41068

> <r_epik_Charging_Adjusted_Penalty>
0.41068

> <i_epik_Tot_Q>
0

> <i_epik_Tot_abs_Q>
0

> <i_f3d_flags>
0

> <s_lp_Force_Field>
OPLS3e

> <r_lp_Energy>
0.049496

> <b_lp_Chiralities_Consistent>
1

> <s_lp_Variant>
62378-2

$$$$
96826
                    3D
 Structure written by MMmdl.
 20 20  0  0  1  0            999 V2000
   -0.1926   -1.7175    1.7318 O   0  0  0  0  0  0
    0.0107    0.0322   -0.0049 C   0  0  2  0  0  0
   -1.6856    0.2534    1.8041 C   0  0  2  0  0  0
   -0.5813    1.4449    0.0234 C   0  0  0  0  0  0
   -1.9366    1.2723    0.6880 C   0  0  0  0  0  0
   -0.5640   -0.6460    1.2525 C   0  0  0  0  0  0
    1.5506   -0.0219   -0.0232 C   0  0  0  0  0  0
   -2.9211   -0.5707    2.2152 C   0  0  0  0  0  0
   -0.3792   -0.5022   -0.8721 H   0  0  0  0  0  0
   -1.2898    0.7706    2.6790 H   0  0  0  0  0  0
    0.0416    2.1192    0.6154 H   0  0  0  0  0  0
   -0.6623    1.8742   -0.9759 H   0  0  0  0  0  0
   -2.6612    0.8913   -0.0351 H   0  0  0  0  0  0
   -2.3305    2.2131    1.0745 H   0  0  0  0  0  0
    1.9145   -1.0502   -0.0410 H   0  0  0  0  0  0
    1.9862    0.4700    0.8481 H   0  0  0  0  0  0
    1.9437    0.4739   -0.9111 H   0  0  0  0  0  0
   -2.6830   -1.2792    3.0100 H   0  0  0  0  0  0
   -3.3311   -1.1366    1.3771 H   0  0  0  0  0  0
   -3.7116    0.0799    2.5904 H   0  0  0  0  0  0
  1  6  2  0  0  0
  2  4  1  0  0  0
  2  6  1  0  0  0
  2  7  1  0  0  0
  2  9  1  0  0  0
  3  5  1  0  0  0
  3  6  1  0  0  0
  3  8  1  0  0  0
  3 10  1  0  0  0
  4  5  1  0  0  0
  4 11  1  0  0  0
  4 12  1  0  0  0
  5 13  1  0  0  0
  5 14  1  0  0  0
  7 15  1  0  0  0
  7 16  1  0  0  0
  7 17  1  0  0  0
  8 18  1  0  0  0
  8 19  1  0  0  0
  8 20  1  0  0  0
M  END
> <s_m_entry_id>
190

> <s_m_entry_name>
Conformer3D_COMPOUND_CID_96826.1

> <PUBCHEM_COMPOUND_CID>
96826

> <PUBCHEM_CONFORMER_RMSD>
0.4

> <PUBCHEM_MMFF94_PARTIAL_CHARGES>
4
1 -0.57
2 0.06
3 0.06
6 0.45

> <PUBCHEM_EFFECTIVE_ROTOR_COUNT>
0.8

> <PUBCHEM_PHARMACOPHORE_FEATURES>
2
1 1 acceptor
5 2 3 4 5 6 rings

> <PUBCHEM_HEAVY_ATOM_COUNT>
8

> <PUBCHEM_ATOM_DEF_STEREO_COUNT>
0

> <PUBCHEM_ATOM_UDEF_STEREO_COUNT>
2

> <PUBCHEM_BOND_DEF_STEREO_COUNT>
0

> <PUBCHEM_BOND_UDEF_STEREO_COUNT>
0

> <PUBCHEM_ISOTOPIC_ATOM_COUNT>
0

> <PUBCHEM_COMPONENT_COUNT>
1

> <PUBCHEM_CACTVS_TAUTO_COUNT>
2

> <PUBCHEM_CONFORMER_ID>
00017A3A00000002

> <PUBCHEM_MMFF94_ENERGY>
8.0244

> <PUBCHEM_FEATURE_SELFOVERLAP>
10.148

> <PUBCHEM_SHAPE_FINGERPRINT>
16714656 1 18411139142950151756
18185500 45 18411130350946517895
21040471 1 18411132541364014594
23235685 24 18410853265399938500
23552423 10 18046631105262400742
29004967 10 18333737888004590497
5084963 1 17984978198337385370

> <PUBCHEM_SHAPE_MULTIPOLES>
158.77
2.73
1.65
0.66
0
0.03
0
-0.39
0
0
0
0
0.02
-0.03

> <PUBCHEM_SHAPE_SELFOVERLAP>
312.929

> <PUBCHEM_SHAPE_VOLUME>
98.4

> <PUBCHEM_COORDINATE_TYPE>
2
5
10

> <chiral flag>
1

> <version>
0

> <s_m_Source_Path>
C:\Users\Madhana Priya\Downloads

> <s_m_Source_File>
Conformer3D_COMPOUND_CID_96826.sdf

> <i_m_Source_File_Index>
1

> <PUBCHEM_CONFORMER_DIVERSEORDER>
2
3
1

> <s_m_source_file>
ligprep_moringa-seed.maegz

> <i_m_source_file_index>
62

> <i_lp_mmshare_version>
44012

> <s_epik_input>
Tz1DMVtDQEhdKFtDSDNdKVtDSDJdW0NIMl1bQ0BIXTFbQ0gzXQ==

> <s_epik_cmdline>
J2VwaWtfcHl0aG9uJywgJy1waCcsICc3LjAnLCAnLXRuJywgJzgnLCAnLW1hJywgJzIwMCcsICctaW1hZScsICc8aW5maWxlLm1hZT4nLCAnLW9tYWUnLCAnPG91dGZpbGUubWFlPic=

> <r_lp_tautomer_probability>
1

> <r_epik_Ionization_Penalty>
6.73578e-014

> <r_epik_Ionization_Penalty_Charging>
0

> <r_epik_Ionization_Penalty_Neutral>
6.73578e-014

> <r_epik_State_Penalty>
-0

> <r_epik_Charging_Adjusted_Penalty>
0

> <i_epik_Tot_Q>
0

> <i_epik_Tot_abs_Q>
0

> <i_f3d_flags>
0

> <s_lp_Force_Field>
OPLS3e

> <r_lp_Energy>
-0.392512

> <b_lp_Chiralities_Consistent>
1

> <s_lp_Variant>
96826-1

$$$$
102522
                    3D
 Structure written by MMmdl.
 18 18  0  0  1  0            999 V2000
   -0.5522    1.3303   -0.0218 N   0  0  0  0  0  0
   -1.7906    0.3161    1.4279 N   0  3  0  0  0  0
   -0.0140   -0.0238   -0.0018 C   0  0  2  0  0  0
   -0.6479   -0.5725    1.2718 C   0  0  0  0  0  0
   -1.6461    1.4401    0.7294 C   0  0  0  0  0  0
    1.5210    0.0371    0.0086 C   0  0  0  0  0  0
   -2.5568    2.6203    0.7849 C   0  0  0  0  0  0
   -0.3921   -0.5384   -0.8865 H   0  0  0  0  0  0
   -0.0119   -0.4656    2.1517 H   0  0  0  0  0  0
   -0.9783   -1.6068    1.1720 H   0  0  0  0  0  0
   -0.2056    2.0510   -0.6392 H   0  0  0  0  0  0
    1.9467   -0.9653    0.0646 H   0  0  0  0  0  0
    1.9013    0.6033    0.8604 H   0  0  0  0  0  0
    1.9058    0.5031   -0.8996 H   0  0  0  0  0  0
   -2.1863    3.4152    0.1363 H   0  0  0  0  0  0
   -2.6115    2.9927    1.8084 H   0  0  0  0  0  0
   -3.5538    2.3272    0.4549 H   0  0  0  0  0  0
   -2.5392    0.1415    2.0835 H   0  0  0  0  0  0
  1  3  1  0  0  0
  1  5  1  0  0  0
  1 11  1  0  0  0
  2  4  1  0  0  0
  2  5  2  0  0  0
  2 18  1  0  0  0
  3  4  1  0  0  0
  3  6  1  0  0  0
  3  8  1  0  0  0
  4  9  1  0  0  0
  4 10  1  0  0  0
  5  7  1  0  0  0
  6 12  1  0  0  0
  6 13  1  0  0  0
  6 14  1  0  0  0
  7 15  1  0  0  0
  7 16  1  0  0  0
  7 17  1  0  0  0
M  CHG  1   2   1
M  END
> <s_m_entry_id>
191

> <s_m_entry_name>
Conformer3D_COMPOUND_CID_102522.1

> <PUBCHEM_COMPOUND_CID>
102522

> <PUBCHEM_CONFORMER_RMSD>
0.4

> <PUBCHEM_MMFF94_PARTIAL_CHARGES>
7
1 -0.82
11 0.4
2 -0.7
3 0.37
4 0.25
5 0.44
7 0.06

> <PUBCHEM_EFFECTIVE_ROTOR_COUNT>
0.6

> <PUBCHEM_PHARMACOPHORE_FEATURES>
3
1 1 donor
3 1 2 5 cation
5 1 2 3 4 5 rings

> <PUBCHEM_HEAVY_ATOM_COUNT>
7

> <PUBCHEM_ATOM_DEF_STEREO_COUNT>
0

> <PUBCHEM_ATOM_UDEF_STEREO_COUNT>
1

> <PUBCHEM_BOND_DEF_STEREO_COUNT>
0

> <PUBCHEM_BOND_UDEF_STEREO_COUNT>
0

> <PUBCHEM_ISOTOPIC_ATOM_COUNT>
0

> <PUBCHEM_COMPONENT_COUNT>
1

> <PUBCHEM_CACTVS_TAUTO_COUNT>
2

> <PUBCHEM_CONFORMER_ID>
0001907A00000001

> <PUBCHEM_MMFF94_ENERGY>
17.558

> <PUBCHEM_FEATURE_SELFOVERLAP>
15.223

> <PUBCHEM_SHAPE_FINGERPRINT>
16714656 1 18342459218610276190
20096714 4 17984989459815371401
21040471 1 17762620590313557892
23552423 10 18044382630112209198
29004967 10 18335421291746148266

> <PUBCHEM_SHAPE_MULTIPOLES>
134.09
2.74
1.23
0.71
0.55
0.33
0.01
-0.92
0.46
-0.12
0.04
-0.13
-0.06
0.12

> <PUBCHEM_SHAPE_SELFOVERLAP>
260.193

> <PUBCHEM_SHAPE_VOLUME>
82.2

> <PUBCHEM_COORDINATE_TYPE>
2
5
10

> <chiral flag>
1

> <version>
0

> <s_m_Source_Path>
C:\Users\Madhana Priya\Downloads

> <s_m_Source_File>
Conformer3D_COMPOUND_CID_102522.sdf

> <i_m_Source_File_Index>
1

> <PUBCHEM_CONFORMER_DIVERSEORDER>
1
2

> <s_m_source_file>
ligprep_moringa-seed.maegz

> <i_m_source_file_index>
63

> <i_lp_mmshare_version>
44012

> <s_epik_input>
W0NIM11bQ0BASF0xW05IXUMoW0NIM10pPU5bQ0gyXTE=

> <s_epik_cmdline>
J2VwaWtfcHl0aG9uJywgJy1waCcsICc3LjAnLCAnLXRuJywgJzgnLCAnLW1hJywgJzIwMCcsICctaW1hZScsICc8aW5maWxlLm1hZT4nLCAnLW9tYWUnLCAnPG91dGZpbGUubWFlPic=

> <r_epik_Ionization_Penalty>
6.87969e-005

> <r_epik_Ionization_Penalty_Charging>
6.87969e-005

> <r_epik_Ionization_Penalty_Neutral>
1.13485e-011

> <r_epik_State_Penalty>
0.41068

> <r_epik_Charging_Adjusted_Penalty>
0.410749

> <i_epik_Tot_Q>
1

> <i_epik_Tot_abs_Q>
1

> <s_epik_Chemistry_Notes>
This compound has an imine and may undergo hydrolysis.

> <i_f3d_flags>
0

> <s_lp_Force_Field>
OPLS3e

> <r_lp_Energy>
1.96439

> <b_lp_Chiralities_Consistent>
1

> <s_lp_Variant>
102522-1

$$$$
102522
                    3D
 Structure written by MMmdl.
 18 18  0  0  1  0            999 V2000
   -0.5576    1.3269   -0.0181 N   0  3  0  0  0  0
   -1.8180    0.2873    1.3938 N   0  0  0  0  0  0
   -0.0170   -0.0265    0.0010 C   0  0  2  0  0  0
   -0.6413   -0.5625    1.2830 C   0  0  0  0  0  0
   -1.6540    1.4310    0.7310 C   0  0  0  0  0  0
    1.5181    0.0346   -0.0011 C   0  0  0  0  0  0
   -2.5437    2.6258    0.8084 C   0  0  0  0  0  0
   -0.4028   -0.5470   -0.8769 H   0  0  0  0  0  0
   -0.9227   -1.6143    1.2262 H   0  0  0  0  0  0
   -2.5841    0.0917    2.0231 H   0  0  0  0  0  0
   -0.0192   -0.3885    2.1623 H   0  0  0  0  0  0
    1.9440   -0.9676    0.0539 H   0  0  0  0  0  0
    1.9051    0.6031    0.8461 H   0  0  0  0  0  0
    1.8954    0.4981   -0.9136 H   0  0  0  0  0  0
   -3.3739    2.4363    1.4901 H   0  0  0  0  0  0
   -2.9406    2.8506   -0.1821 H   0  0  0  0  0  0
   -1.9735    3.4817    1.1709 H   0  0  0  0  0  0
   -0.1944    2.0583   -0.6129 H   0  0  0  0  0  0
  1  3  1  0  0  0
  1  5  2  0  0  0
  1 18  1  0  0  0
  2  4  1  0  0  0
  2 10  1  0  0  0
  2  5  1  0  0  0
  3  6  1  0  0  0
  3  8  1  0  0  0
  3  4  1  0  0  0
  4  9  1  0  0  0
  4 11  1  0  0  0
  5  7  1  0  0  0
  6 12  1  0  0  0
  6 13  1  0  0  0
  6 14  1  0  0  0
  7 15  1  0  0  0
  7 16  1  0  0  0
  7 17  1  0  0  0
M  CHG  1   1   1
M  END
> <s_m_entry_id>
191

> <s_m_entry_name>
Conformer3D_COMPOUND_CID_102522.1

> <PUBCHEM_COMPOUND_CID>
102522

> <PUBCHEM_CONFORMER_RMSD>
0.4

> <PUBCHEM_MMFF94_PARTIAL_CHARGES>
7
1 -0.82
11 0.4
2 -0.7
3 0.37
4 0.25
5 0.44
7 0.06

> <PUBCHEM_EFFECTIVE_ROTOR_COUNT>
0.6

> <PUBCHEM_PHARMACOPHORE_FEATURES>
3
1 1 donor
3 1 2 5 cation
5 1 2 3 4 5 rings

> <PUBCHEM_HEAVY_ATOM_COUNT>
7

> <PUBCHEM_ATOM_DEF_STEREO_COUNT>
0

> <PUBCHEM_ATOM_UDEF_STEREO_COUNT>
1

> <PUBCHEM_BOND_DEF_STEREO_COUNT>
0

> <PUBCHEM_BOND_UDEF_STEREO_COUNT>
0

> <PUBCHEM_ISOTOPIC_ATOM_COUNT>
0

> <PUBCHEM_COMPONENT_COUNT>
1

> <PUBCHEM_CACTVS_TAUTO_COUNT>
2

> <PUBCHEM_CONFORMER_ID>
0001907A00000001

> <PUBCHEM_MMFF94_ENERGY>
17.558

> <PUBCHEM_FEATURE_SELFOVERLAP>
15.223

> <PUBCHEM_SHAPE_FINGERPRINT>
16714656 1 18342459218610276190
20096714 4 17984989459815371401
21040471 1 17762620590313557892
23552423 10 18044382630112209198
29004967 10 18335421291746148266

> <PUBCHEM_SHAPE_MULTIPOLES>
134.09
2.74
1.23
0.71
0.55
0.33
0.01
-0.92
0.46
-0.12
0.04
-0.13
-0.06
0.12

> <PUBCHEM_SHAPE_SELFOVERLAP>
260.193

> <PUBCHEM_SHAPE_VOLUME>
82.2

> <PUBCHEM_COORDINATE_TYPE>
2
5
10

> <chiral flag>
1

> <version>
0

> <s_m_Source_Path>
C:\Users\Madhana Priya\Downloads

> <s_m_Source_File>
Conformer3D_COMPOUND_CID_102522.sdf

> <i_m_Source_File_Index>
1

> <PUBCHEM_CONFORMER_DIVERSEORDER>
1
2

> <s_m_source_file>
ligprep_moringa-seed.maegz

> <i_m_source_file_index>
63

> <i_lp_mmshare_version>
44012

> <s_epik_input>
W0NIM11bQ0BASF0xW05IXUMoW0NIM10pPU5bQ0gyXTE=

> <s_epik_cmdline>
J2VwaWtfcHl0aG9uJywgJy1waCcsICc3LjAnLCAnLXRuJywgJzgnLCAnLW1hJywgJzIwMCcsICctaW1hZScsICc8aW5maWxlLm1hZT4nLCAnLW9tYWUnLCAnPG91dGZpbGUubWFlPic=

> <r_epik_Ionization_Penalty>
6.93371e-005

> <r_epik_Ionization_Penalty_Charging>
6.93371e-005

> <r_epik_Ionization_Penalty_Neutral>
1.13485e-011

> <r_epik_State_Penalty>
0.41068

> <r_epik_Charging_Adjusted_Penalty>
0.410749

> <i_epik_Tot_Q>
1

> <i_epik_Tot_abs_Q>
1

> <s_epik_Chemistry_Notes>
This compound has an imine and may undergo hydrolysis.

> <i_f3d_flags>
0

> <s_lp_Force_Field>
OPLS3e

> <r_lp_Energy>
2.59144

> <b_lp_Chiralities_Consistent>
1

> <s_lp_Variant>
102522-2

$$$$
191153
                    3D
 Structure written by MMmdl.
 25 25  0  0  1  0            999 V2000
    1.0361    0.5717   -1.0717 O   0  0  0  0  0  0
   -0.4599    2.7286   -3.3608 C   0  0  0  0  0  0
[truncated: 463,662 more chars]
